# Supplementary material for: Rapid detection of feline parvovirus using RAA-CRISPR/Cas12a-based lateral flow strip and fluorescence
Source: Front Microbiol. 2025 Mar 11;16:1501635. doi: 10.3389/fmicb.2025.1501635 (PMC11932995; doi:10.3389/fmicb.2025.1501635)
Supplement: SUPPLEMENTARY DATA SHEET 1 — Aligned VP2 gene sequences of CPV and FPV from GenBank. [file Data_Sheet_1.zip]

Archive with 1 entries (1 files):
- FPV CPV 817 isolates VP2.fas
