# Supplementary material for: Rapid detection of feline parvovirus using RAA-CRISPR/Cas12a-based lateral flow strip and fluorescence
Source: Front Microbiol. 2025 Mar 11;16:1501635. doi: 10.3389/fmicb.2025.1501635 (PMC11932995; doi:10.3389/fmicb.2025.1501635)
Supplement: SUPPLEMENTARY DATA SHEET 1 — Aligned VP2 gene sequences of CPV and FPV from GenBank. [file Data_Sheet_1.zip › FPV CPV 817 isolates VP2.fas]

>OP972595.1 Canine parvovirus 2a isolate CPV2101 complete genome
ATGAGTGATGGAGCAGTTCAACCAGACGGTGGTCAGCCTGCTGTCAGAAATGAAAGAGCTACAGGATCTGGGAACGGGTCTGGAGGCGGGGGTGGTGGTGGTTCTGGGGGTGTGGGGATTTCTACGGGTACTTTCAATAATCAGACGGAATTTAAATTTTTGGAAAACGGATGGGTGGAAATCACAGCAAACTCAAGCAGACTTGTACATTTAAATATGCCAGAAAGTGAAAATTATAGAAGAGTGGTTGTAAATAATTTGGATAAAACTGCAGTTAACGGAAACATGGCTTTAGATGATACCCATGCACAAATTGTAACACCTTGGTCATTGGTTGATGCAAATGCTTGGGGAGTTTGGTTTAATCCAGGAGATTGGCAACTAATTGTTAATACTATGAGTGAGTTGCATTTAGTTAGTTTTGAACAAGAGATTTTTAATGTTGTTTTAAAGACTGTTTCAGAATCTGCTACTCAGCCACCAACTAAAGTTTATAATAATGATTTAACTGCATCATTAATGGTTGCATTAGATAGTAATAATACTATGCCATTTACTCCAGCAGCTATGAGATCTGAGACATTGGGTTTTTATCCATGGAAACCAACCATACCAACTCCATGGAGATATTATTTTCAATGGGATAGAACATTAATACCATCTCATACTGGAACTAGTGGCACACCAACAAATATATACCATGGTACAGATCCAGATGATGTTCAATTTTACACTATTGAAAATTCTGTGCCAGTACACTTACTAAGAACAGGTGATGAATTTGCTACAGGAACATTTTATTTTGATTGTAAACCATGTAGACTAACACACACATGGCAAACAAACAGAGCATTGGGCTTACCACCATTTCTAAATTCTTTGCCTCAAGCTGAAGGAGGTACTAACTTTGGTTATATAGGAGTTCAACAAGATAAAAGACGTGGTGTGACTCAAATGGGAAATGCAAACATTATTACTGAAGCTACTATTATGAGACCAGCTGAGGTTGGTTATAGTGCACCATATTATTCTTTTGAGGCGTCTACACAAGGGCCATTTAAAACACCTATTGCAGCAGGACGGGGGGGAGCGCAAACAGATGAAAATCAAGCAGCAGATGGTGATCCAAGATATGCATTTGGTAGACAACATGGTCAAAAAACTACCACAACAGGAGAAACACCTGAGAGATTTACATATATAGCACATCAAGATACAGGAAGATATCCAGAAGGAGATTGGATTCAAAATATTAACTTTAACCTTCCTGTAACAAATGATAATGTATTGCTACCAACAGATCCAATTGGAGGTAAAGCAGGAATTAACTATACTAATATATTTAATACTTATGGTCCTTTAACTGCATTAAATAATGTACCACCAGTTTATCCAAATGGTCAAATTTGGGATAAAGAATTTGATACTGACTTAAAACCAAGACTTCATGTAAATGCACCATTTGTTTGTCAAAATAATTGTCCTGGTCAATTATTTGTAAAAGTTGCGCCTAATTTAACAAATGAATATGATCCTGATGCATCTGCTAATATGTCAAGAATTGTAACTTACTCAGATTTTTGGTGGAAAGGTAAATTAGTATTTAAAGCTAAACTAAGAGCCTCTCATACTTGGAATCCAATTCAACAAATGAGTATTAATGTAGATAACCAATTTAACTATGTACCAAGTAATATTGGAGGTATGAAAATTGTATATGAAAAATCTCAACTAGCACCTAGAAAATTATACTAA
>OP972596.1 Canine parvovirus 2a isolate CPV2102 complete genome
ATGAGTGATGGAGCAGTTCAACCAGACGGTGGTCAGCCTGCTGTCAGAAATGAAAGAGCTACAGGATCTGGGAACGGGTCTGGAGGCGGGGGTGGTGGTGGTTCTGGGGGTGTGGGGATTTCTACGGGTACTTTCAATAATCAGACGGAATTTAAATTTTTGGAAAACGGATGGGTGGAAATCACAGCAAACTCAAGCAGACTTGTACATTTAAATATGCCAGAAAGTGAAAATTATAGAAGAGTGGTTGTAAATAATTTGGATAAAACTGCAGTTAACGGAAACATGGCTTTAGATGATACCCATGCACAAATTGTAACACCTTGGTCATTGGTTGATGCAAATGCTTGGGGAGTTTGGTTTAATCCAGGAGATTGGCAACTAATTGTTAATACTATGAGTGAGTTGCATTTAGTTAGTTTTGAACAAGAGATTTTTAATGTTGTTTTAAAGACTGTTTCAGAATCTGCTACTCAGCCACCAACTAAAGTTTATAATAATGATTTAACTGCATCATTAATGGTTGCATTAGATAGTAATAATACTATGCCATTTACTCCAGCAGCTATGAGATCTGAGACATTGGGTTTTTATCCATGGAAACCAACCATACCAACTCCATGGAGATATTATTTTCAATGGGATAGAACATTAATACCATCTCATACTGGAACTAGTGGCACACCAACAAATATATACCATGGTACAGATCCAGATGATGTTCAATTTTACACTATTGAAAATTCTGTGCCAGTACACTTACTAAGAACAGGTGATGAATTTGCTACAGGAACATTTTATTTTGATTGTAAACCATGTAGACTAACACACACATGGCAAACAAACAGAGCATTGGGCTTACCACCATTTCTAAATTCTTTGCCTCAAGCTGAAGGAGGTACTAACTTTGGTTATATAGGAGTTCAACAAGATAAAAGACGTGGTGTGACTCAAATGGGAAATGCAAACATTATTACTGAAGCTACTATTATGAGACCAGCTGAGGTTGGTTATAGTGCACCATATTATTCTTTTGAGGCGTCTACACAAGGGCCATTTAAAACACCTATTGCAGCAGGACGGGGGGGAGCGCAAACAGATGAAAATCAAGCAGCAGATGGTGATCCAAGATATGCATTTGGTAGACAACATGGTCAAAAAACTACCACAACAGGAGAAACACCTGAGAGATTTACATATATAGCACATCAAGATACAGGAAGATATCCAGAAGGAGATTGGATTCAAAATATTAACTTTAACCTTCCTGTAACAAATGATAATGTATTGCTACCAACAGATCCAATTGGAGGTAAAGCAGGAATTAACTATACTAATATATTTAATACTTATGGTCCTTTAACTGCATTAAATAATGTACCACCAGTTTATCCAAATGGTCAAATTTGGGATAAAGAATTTGATACTGACTTAAAACCAAGACTTCATGTAAATGCACCATTTGTTTGTCAAAATAATTGTCCTGGTCAATTATTTGTAAAAGTTGCGCCTAATTTAACAAATGAATATGATCCTGATGCATCTGCTAATATGTCAAGAATTGTAACTTACTCAGATTTTTGGTGGAAAGGTAAATTAGTATTTAAAGCTAAACTAAGAGCCTCTCATACTTGGAATCCAATTCAACAAATGAGTATTAATGTAGATAACCAATTTAACTATGTACCAAGTAATATTGGAGGTATGAAAATTGTATATGAAAAATCTCAACTAGCACCTAGAAAATTATACTAA
>DQ354068.1 Canine parvovirus VP2 protein (VP2) gene complete cds
ATGAGTGATGGAGCAGTTCAACCAGACGGTGGTCAGCCTGCTGTCAGAAATGAAAGAGCTACAGGATCTGGGAACGGGTCTGGAGGCGGGGGTGGTGGTGGTTCTGGGGGTGTGGGGATTTCTACGGGTACTTTCAATAATCAGACGGAATTTAAATTTTTGGAAAACGGATGGGTGGAAATCACAGCAAACTCAAGCAGACTTGTACATTTAAATATGCCAGAAAGTGAAAATTATAGAAGAGTGGTTGTAAATAATTTGGATAAAACTGCAGTTAACGGAAACATGGCTTTAGATGATACCCATGCACAAATTGTAACACCTTGGTCATTGGTTGATGCAAATGCTTGGGGAGTTTGGTTTAATCCAGGAGATTGGCAACTAATTGTTAATACTATGAGTGAGTTGCATTTAGTTAGTTTTGAACAAGAAATTTTTAATGTTGTTTTAAAGACTGTTTCAGAATCTGCTACTCAGCCACCAACTAAAGTTTATAATAATGATTTAACTGCATCATTGATGGTTGCATTAGATAGTAATAATACTATGCCATTTACTCCAGCAGCTATGAGATCTGAGACATTGGGTTTTTATCCATGGAAACCAACCATACCAACTCCATGGAGATATTATTTTCAATGGGATAGAACATTAATACCATCTCATACTGGAACTAGTGGCACACCAACAAATATATACCATGGTACAGATCCAGATGATGTTCAATTTTATACTATTGAAAATTCTGTGCCAGTACACTTACTAAGAACAGGTGATGAATTTGCTACAGGAACATTTTTTTTTGATTGTAAACCATGTAGACTAACACATACATGGCAAACAAATAGAGCATTGGGCTTACCACCATTTCTAAATTCTTTGCCTCAAGCTGAAGGAGTTACTAACTTTGGTTATATAGGAGTTCAACAAGATAAAAGACGTGGTGTAACTCAAATGGGAAATACAAACTATATTACTGAAGCTACTATTATGAGACCAGCTGAGGTTGGTTATAGTGCACCATATTATTCTTTTGAGGCGTCTACACAAGGGCCATTTAAAACACCTATTGCAGCAGGACGGGGGGGAGCGCAAACAGATGAAAATCAAGCAGCAGATGGTGATCCAAGATATGCATTTGGTAGACAACATGGTCAAAAAACTACCACAACAGGAGAAACACCTGAGAGATTTACATATATAGCACATCAAGATACAGGAAGATATCCAGAAGGAGATTGGATTCAAAATATTAACTTTAACCTTCCTGTAACAAATGATAATGTATTGCTACCAACAGATCCAATTGGAGGTAAAACAGGAATTAACTATACTAATATATTTAATACTTATGGTCCTTTAACTGCATTAAATAATGTACCACCAGTTTATCCAAATGGTCAAATTTGGGATAAAGAATTTGATACTGACTTAAAACCAAGACTTCATGTAAATGCACCATTTGTTTGTCAAAATAATTGTCCTGGTCAATTATTTGTAAAAGTTGCGCCTAATTTAACAAATGAATATGATCCTGATGCATCTGCTAATATGTCAAGAATTGTAACTTACTCAGATTTTTGGTGGAAAGGTAAATTAGTATTTAAAGCTAAACTAAGAGCCTCTCATACTTGGAATCCAATTCAACAAATGAGTATTAATGTAGATAACCAATTTAACTATGTACCAAGTAATATTGGAGGTATGAAAATTGTATATGAAAAATCTCAACTAGCACCTAGAAAATTATATTAA
>DQ903936.1 Canine parvovirus vp2 protein (VP2) gene complete cds
ATGAGTGATGGAGCAGTTCAACCAGACGGTGGTCAGCCTGCTGTCAGAAATGAAAGAGCTACAGGATCTGGGAACGGGTCTGGAGGCAGGGGCGGTGGTGGTTCTGGGGGTGTGGGGATTTCTACGGGTACTTTCAATAATCAGACGGAATTTAAATTTTTGGAAAACGGATGGGTGGAAATCACAGCAAACTCAAGCAGACTTGTACATTTAAATATGCCAGAAAGTGAAAATTATAGAAGAGTGGTTGTAAATAATTTGGATAAAACTGCAGTTAACGGAAACATGGCTTTAGATGATACCCATGCACAAATTGTAACACCTTGGTCATTGGTTGATGCAAATGCTTGGGGAGTTTGGTTTAATCCAGGAGATTGGCAACTAATTGTTAATACTATGAGTGAGTTGCATTTAGTTAGTTTTGAGCAAGAAATTTTTAATGTTGTTTTAAAGACTGTTTCAGAATCTGCTACTCAGCCACCAACTAAAGTTTATAATAATGATTTAACTACATCATTGATGGTTGCATTAGATAGTAATAATACTATGCCATTTACTCCAGCAGCTATGAGATCTGAGACATTGGGTTTTTATCCATGGAAACCAACCATACCAACTCCATGGAGATATTATTTTCAATGGGATAGAACATTAATACCATCTCATACTGGAACTAGTGGCACACCAACAAATATATACCATGGTACAGATCCAGATGATGTTCAATTTTATACTATTGAAAATTCTGTGCCAGTACACTTACTAAGAACAGGTGATGAATTTGCTACAGGAACATTTTTTTTTGATTGTAAACCATGCAGACTAACACATACATGCCAAACAAATAGAGCATTGCGCTTACCACCATTTCTAAATTCTTTGCCTCAAGCTGAAGGAGGTACTAACTTTGGTTATATAGGAGTTCAACAAGATAAAAGACGTGGTGTAACTCAAATGGGAAATACAAACTATATTACTGAAGCTACTATTATGAGACCAGCTGAGGTTGGTTATAGTGCACCATATTATTCTTTTGAGGCGTCTACACAAGGGCCATTTAAAACACCTATCGCAGCAGGACGGGGGGGAGCGCAAACAGATGAAAATCAAGCAGCAGATGGTGATCCAAGATATGCATTTGGTAGACAACATGGTCAGAAAACTACCACAACAGGAGAAACACCTGAGAGATTTACATATATAGCACATCAAGATACAGGAAGATATCCAGAAGGAGATTGGATTCAAAATATTAACTTTAACCTTCCTGTAACAAATGATAATGTATTGCTACCAACAGATCCAATTGGAGGTAAAACAGGAATTAACTATACTAATATATTTAATACTTATGGTCCTTTAACTGCATTAAATAATGTACCACCAGTTTATCCAAATGGTCAAATTTGGGATAAAGAATTTGATACTGACTTAAAACCAAGACTTCATGTAAATGCACCATTTGTTTGTCAAAATAATTGTCCCGGTCAATTATTTGTAAAAGTTGCGCCTAATTTAACAAATGAATATGATCCTGATGCATCTGCTAATATGTCAAGAATTGTAACTTACTCAGATTTTTGGTGGAAAGGTAAATTAGTATTTAAAGCTAAACTAAGAGCCTCTCATACTTGGAATCCAATTCAACAAATGAGTATTAATGTAGATAACCAATTTAACTATGTACCAAGTAACATTGGAGGTATGAAAATTGTATATGAGAAATCTCAACTAGCACCTAGAATACTATATTAA
>KC473946.1 Feline parvovirus isolate FPV-GD(12/09/YGP) VP2 gene complete cds
ATGAGTGATGGAGCAGTTCAACCAGACGGTGGTCAACCTGCTGTCAGAAATGAAAGAGCTACAGGATCTGGGAACGGGTCTGGAGGCGGGGGTGGTGGTGGTTCTGGGGGTGTGGGGATTTCTACGGGTACTTTCAATAATCAGACGGAATTTAAATTTTTGGAAAACGGATGGGTGGAAATCACAGCAAACTCAAGCAGACTTGTACATTTAAATATGCCAGAAAGTGAAAATTATAAAAGAGTAGTTGTAAATAATATGGATAAAACTGCAGTTAAAGGAAACATGGCTTTAGATGATACTCATGTACAAATTGTAACACCTTGGTCATTGGTTGATGCAAATGCTTGGGGAGTTTGGTTTAATCCAGGAGATTGGCAACTAATTGTTAATACCATGAGTGAGTTGCATTTAGTTAGTTTTGAACAAGAAATTTTTAATGTTGTTTTAAAGACTGTTTCAGAATCTGCTACTCAGCCACCAACTAAAGTCTATAATAATGATTTAACTGCATCATTGATGGTTGCATTAGATAGTAATAATACTATGCCATTTACTCCAGCAGCTATGAGATCTGAGACATTAGGTTTTTATCCATGGAAACCAACCATACCAACTCCATGGAGATATTATTTTCAATGGGATAGGACATTAATACCATCTCATACTGGAACTAGTGGCACACCAACAAATGTATATCATGGTACAGATCCAGATGATGTTCAATTTTATACTATTGAAAATTCTGTGCCAGTACACTTACTAAGAACAGGTGATGAATTTGCTACAGGAACATTTTTTTTTGATTGTAAACCATGTAGACTAACACATACATGGCAAACAAATAGAGCATTGGGCTTACCACCATTTCTAAATTCTTTGCCTCAATCTGAAGGAGCTACTAACTTTGGTGATATAGGAGTTCAACAAGATAAAAGACGTGGTGTAACTCAAATGGGAAATACAGACTATATTACTGAAGCTACTATTATGAGACCAGCTGAGGTTGGTTATAGTGCACCATATTATTCTTTTGAAGCATCTACACGAGGGCCATTTAAAACACCTATTGCAGCAGGACGGGGGGGAGCACAAACAGATGAAAATCAAGCAGCAGATGGTGATCCAAGATATGCATTTGGTAGACAACATGGTCAAAAAACTACTACAACAGGAGAAACACCTGAGAGATTTACATATATAGCACACCAAGATACAGGAAGATATCCAGAAGGAGATTGGATTCAAAATATTAACTTTAACCTTCCTGTAACAAATGATAATGTATTACTACCAACAGATCCAATTGGAGGTAAAACAGGAATTAACTATACTAATATATTTAATACTTATGGTCCTTTAACTGCATTAAATAATGTACCACCAGTTTATCCAAATGGTCAAATTTGGGATAAAGAATTTGATACTGACTTAAAACCAAGACTTCATGTAAATGCACCATTTGTTTGTCAAAATAATTGTCCTGGTCAATTATTTGTGAAAGTTGCGCCTAATTTAACAAATGAATATGATCCTGATGCATCTGCTAATATGTCAAGAATTGTGACTTACTCAGATTTTTGGTGGAAAGGTAAATTAGTATTTAAAGCTAAACTAAGAGCATCTCATACTTGGAATCCAATTCAACAAATGAGTATTAATGTAGATAACCAATTTAACTATGTACCAAATAATATTGGAGCTATGAAAATTGTATATGAAAAATCTCAACTAGCACCTAGAAAATTATATTAA
>PP781548.1 Feline parvovirus isolate CTU/Vietnam/FPV-AG8 VP2 protein (VP2) gene partial cds
ATGAGTGATGGAGCAGTTCAACCAGACGGTGGTCAACCTGCTGTCAGAAATGAAAGAGCTACAGGATCTGGGAACGGGTCTGGAGGCGGGGGTGGTGGTGGTTCTGGGGGTGTGGGGATTTCTACGGGTACTTTCAATAATCAGACGGAATTTAAATTTTTGGAAAACGGGTGGGTGGAAATCACAGCAAACTCAAGCAGACTTGTACATTTAAATATGCCAGAAAGTGAAAATTATAAAAGAGTAGTTGTAAATAATATGGATAAAACTTCAGTTAAAGGAAACATGGCTTTAGATGATACTCATGTACAAATTGTAACACCTTGGTCATTGGTTGATGCAAATGCTTGGGGAGTTTGGTTTAATCCAGGAGATTGGCAACTAATTGTTAATACTATGAGTGAGTTGCATTTAGTTAGTTTTGAACAAGAAATTTTTAATGTTGTTTTAAAGACTGTTTCAGAATCTGCTACTCAGCCACCAACTAAAGTTTATAATAATGATTTAACTGCATCATTGATGGTTGCATTAGATAGTAATAATACTATGCCATTTACTCCAGCAGCTATGAGATCTGAGACATTGGGTTTTTATCCATGGAAACCAACCATACCAACTCCATGGAGATATTATTTTCAATGGGATAGAACATTAATACCATCCCATACTGGAACTAGTGGCACACCAACAAATGTATATCATGGTACAGATCCAGATGATGTTCAATTTTATACTATTGAAAATTCTGTACCAGTACACTTACTAAGAACAGGTGATGAATTTGCTACAGGAACATTTTTTTTTGATTGTAAACCATGTAGACTAACACATACATGGCAAACAAATAGAGCATTGGGCTTACCACCATTTCTAAATTCTTTGCCTCAATCTGAAGGAGCTACTAACTTTGGTGATATAGGAGTTCAACAAGATAAAAGACGTGGTGTAACTCAAATGGGAAATACAGACTATATTACTGAAGCTACTATTATGAGACCAGCTGAGGTTGGTTATAGTGCACCATACTATTCTTTTGAAGCATCTACACAAGGGCCATTTAAAACACCTATTGCAGCAGGACGGGGGGGAGCGCAAACAGATGAAAATCAAGCAGCAGATGGTGATCCAAGATATGCATTTGGTAGACAGCATGGTCAAAAAACTACTACAACAGGAGAAACACCCGAGAGATTTACATATATAGCACATCAAGATACAGGAAGATATCCAGAAGGAGATTGGATTCAAAATATTAACTTTAACCTTCCTGTAACAAATGATAATGTATTACTACCAACAGATCCAATTGGAGGTAAAACAGGAATTAACTATACTAATATATTTAATACTTATGGTCCTTTAACTGCATTAAATAATGTACCACCAGTTTATCCAAATGGTCAAATTTGGGATAAAGAATTTGATACTGACTTAAAACCAAGACTTCATGTAAATGCACCATTTGTTTGTCAAAATAATTGTCCTGGTCAATTATTTGTAAAAGTTGCGCCTAATTTAACAAATGAATATGATCCTGATGCATCTGCTAATATGTCAAGAATTGTGACTTACTCAGATTTTTGGTGGAAAGGTAAATTAGTATTTAAAGCTAAACTAAGAGCATCTCATACTTGGAATCCAATTCAACAAATGAGTATTAATGTAGATAACCAATTTAACTATGTACCAAATAATATTGGAGCTATGAAA---------------------------------------------
>PP781547.1 Feline parvovirus isolate CTU/Vietnam/FPV-AG7 VP2 protein (VP2) gene partial cds
ATGAGTGATGGAGCAGTTCAACCAGACGGTGGTCAACCTGCTGTCAGAAATGAAAGAGCTACAGGATCTGGGAACGGGTCTGGAGGCGGGGGTGGTGGTGGTTCTGGGGGTGTGGGGATTTCTACGGGTACTTTCAATAATCAGACGGAATTTAAATTTTTGGAAAACGGGTGGGTGGAAATCACAGCAAACTCAAGCAGACTTGTACATTTAAATATGCCAGAAAGTGAAAATTATAAAAGAGTAGTTGTAAATAATATGGATAAAACTTCAGTTAAAGGAAACATGGCTTTAGATGATACTCATGTACAAATTGTAACACCTTGGTCATTGGTTGATGCAAATGCTTGGGGAGTTTGGTTTAATCCAGGAGATTGGCAACTAATTGTTAATACTATGAGTGAGTTGCATTTAGTTAGTTTTGAACAAGAAATTTTTAATGTTGTTTTAAAGACTGTTTCAGAATCTGCTACTCAGCCACCAACTAAAGTTTATAATAATGATTTAACTGCATCATTGATGGTTGCATTAGATAGTAATAATACTATGCCATTTACTCCAGCAGCTATGAGATCTGAGACATTGGGTTTTTATCCATGGAAACCAACCATACCAACTCCATGGAGATATTATTTTCAATGGGATAGAACATTAATACCATCCCATACTGGAACTAGTGGCACACCAACAAATGTATATCATGGTACAGATCCAGATGATGTTCAATTTTATACTATTGAAAATTCTGTACCAGTACACTTACTAAGAACAGGTGATGAATTTGCTACAGGAACATTTTTTTTTGATTGTAAACCATGTAGACTAACACATACATGGCAAACAAATAGAGCATTGGGCTTACCACCATTTCTAAATTCTTTGCCTCAATCTGAAGGAGCTACTAACTTTGGTGATATAGGAGTTCAACAAGATAAAAGACGTGGTGTAACTCAAATGGGAAATACAGACTATATTACTGAAGCTACTATTATGAGACCAGCTGAGGTTGGTTATAGTGCACCATACTATTCTTTTGAAGCATCTACACAAGGGCCATTTAAAACACCTATTGCAGCAGGACGGGGGGGAGCGCAAACAGATGAAAATCAAGCAGCAGATGGTGATCCAAGATATGCATTTGGTAGACAGCATGGTCAAAAAACTACTACAACAGGAGAAACACCCGAGAGATTTACATATATAGCACATCAAGATACAGGAAGATATCCAGAAGGAGATTGGATTCAAAATATTAACTTTAACCTTCCTGTAACAAATGATAATGTATTACTACCAACAGATCCAATTGGAGGTAAAACAGGAATTAACTATACTAATATATTTAATACTTATGGTCCTTTAACTGCATTAAATAATGTACCACCAGTTTATCCAAATGGTCAAATTTGGGATAAAGAATTTGATACTGACTTAAAACCAAGACTTCATGTAAATGCACCATTTGTTTGTCAAAATAATTGTCCTGGTCAATTATTTGTAAAAGTTGCGCCTAATTTAACAAATGAATATGATCCTGATGCATCTGCTAATATGTCAAGAATTGTGACTTACTCAGATTTTTGGTGGAAAGGTAAATTAGTATTTAAAGCTAAACTAAGAGCATCTCATACTTGGAATCCAATTCAACAAATGAGTATTAATGTAGATAACCAATTTAACTATGTACCAAATAATATTGGAGCTATGAAA---------------------------------------------
>PP781546.1 Feline parvovirus isolate CTU/Vietnam/FPV-AG6 VP2 protein (VP2) gene partial cds
ATGAGTGATGGAGCAGTTCAACCAGACGGTGGTCAACCTGCTGTCAGAAATGAAAGAGCTACAGGATCTGGGAACGGGTCTGGAGGCGGGGGTGGTGGTGGTTCTGGGGGTGTGGGGATTTCTACGGGTACTTTCAATAATCAGACGGAATTTAAATTTTTGGAAAACGGGTGGGTGGAAATCACAGCAAACTCAAGCAGACTTGTACATTTAAATATGCCAGAAAGTGAAAATTATAAAAGAGTAGTTGTAAATAATATGGATAAAACTTCAGTTAAAGGAAACATGGCTTTAGATGATACTCATGTACAAATTGTAACACCTTGGTCATTGGTTGATGCAAATGCTTGGGGAGTTTGGTTTAATCCAGGAGATTGGCAACTAATTGTTAATACTATGAGTGAGTTGCATTTAGTTAGTTTTGAACAAGAAATTTTTAATGTTGTTTTAAAGACTGTTTCAGAATCTGCTACTCAGCCACCAACTAAAGTTTATAATAATGATTTAACTGCATCATTGATGGTTGCATTAGATAGTAATAATACTATGCCATTTACTCCAGCAGCTATGAGATCTGAGACATTGGGTTTTTATCCATGGAAACCAACCATACCAACTCCATGGAGATATTATTTTCAATGGGATAGAACATTAATACCATCCCATACTGGAACTAGTGGCACACCAACAAATGTATATCATGGTACAGATCCAGATGATGTTCAATTTTATACTATTGAAAATTCTGTACCAGTACACTTACTAAGAACAGGTGATGAATTTGCTACAGGAACATTTTTTTTTGATTGTAAACCATGTAGACTAACACATACATGGCAAACAAATAGAGCATTGGGCTTACCACCATTTTTAAATTCTTTGCCTCAATCTGAAGGAGCTACTAACTTTGGTGATATAGGAGTTCAACAAGATAAAAGACGTGGTGTAACTCAAATGGGAAATACAGACTATATTACTGAAGCTACTATTATGAGACCAGCTGAGGTTGGTTATAGTGCACCATATTATTCTTTTGAAGCATCTACACAAGGGCCATTTAAAACACCTATTGCAGCAGGACGGGGGGGAGCACAAACAGATGAAAATCAAGCAGCAGATGGTGATCCAAGATATGCATTTGGTAGACACCATGGTCAAAAAACTACTACAACAGGAGAAACACCCGAGAGATTTACATATATAGCACATCAAGATACAGGAAGATATCCAGAAGGAGATTGGATTCAAAATATTAACTTTAACCTTCCTGTAACAAATGATAATGTATTACTACCAACAGATCCAATTGGAGGTAAAACAGGAATTAACTATACTAATATATTTAATACTTATGGTCCTTTAACTGCATTAAATAATGTACCACCAGTTTATCCAAATGGTCAAATTTGGGATAAAGAATTTGATACTGACTTAAAACCAAGACTTCATGTAAATGCACCATTTGTTTGTCAAAATAATTGTCCTGGTCAATTATTTGTAAAAGTAGCACCTAATTTAACCAATGAATATGATCCTGACGCATCTGCTAATATGTCAAGAATTGTGACTTACTCAGATTTTTGGTGGAAAGGTAAATTAGTATTTAAAGCTAAACTAAGAGCATCTCATACTTGGAATCCAATTCAACAAATGAGTATTAATGTAGATAACCAATTTAACTATGTACCAAATAATATTGGAGCTATGAAA---------------------------------------------
>PP781545.1 Feline parvovirus isolate CTU/Vietnam/FPV-AG5 VP2 protein (VP2) gene partial cds
ATGAGTGATGGAGCAGTTCAACCAGACGGTGGTCAACCTGCTGTCAGAAATGAAAGAGCTACAGGATCTGGGAACGGGTCTGGAGGCGGGGGTGGTGGTGGTTCTGGGGGTGTGGGGATTTCTACGGGTACTTTCAATAATCAGACGGAATTTAAATTTTTGGAAAACGGGTGGGTGGAAATCACAGCAAACTCAAGCAGACTTGTACATTTAAATATGCCAGAAAGTGAAAATTATAAAAGAGTAGTTGTAAATAATATGGATAAAACTTCAGTTAAAGGAAACATGGCTTTAGATGATACTCATGTACAAATTGTAACACCTTGGTCATTGGTTGATGCAAATGCTTGGGGAGTTTGGTTTAATCCAGGAGATTGGCAACTAATTGTTAATACTATGAGTGAGTTGCATTTAGTTAGTTTTGAACAAGAAATTTTTAATGTTGTTTTAAAGACTGTTTCAGAATCTGCTACTCAGCCACCAACTAAAGTTTATAATAATGATTTAACTGCATCATTGATGGTTGCATTAGATAGTAATAATACTATGCCATTTACTCCAGCAGCTATGAGATCTGAGACATTGGGTTTTTATCCATGGAAACCAACCATACCAACTCCATGGAGATATTATTTTCAATGGGATAGAACATTAATACCATCCCATACTGGAACTAGTGGCACACCAACAAATGTATATCATGGTACAGATCCAGATGATGTTCAATTTTATACTATTGAAAATTCTGTACCAGTACACTTACTAAGAACAGGTGATGAATTTGCTACAGGAACATTTTTTTTTGATTGTAAACCATGTAGACTAACACATACATGGCAAACAAATAGAGCATTGGGCTTACCACCATTTCTAAATTCTTTGCCTCAATCTGAAGGAGCTACTAACTTTGGTGATATAGGAGTTCAACAAGATAAAAGACGTGGTGTAACTCAAATGGGAAATACAGACTATATTACTGAAGCTACTATTATGAGACCAGCTGAGGTTGGTTATAGTGCACCATACTATTCTTTTGAAGCATCTACACAAGGGCCATTTAAAACACCTATTGCAGCAGGACGGGGGGGAGCGCAAACAGATGAAAATCAAGCAGCAGATGGTGATCCAAGATATGCATTTGGTAGACAGCATGGTCAAAAAACTACTACAACAGGAGAAACACCCGAGAGATTTACATATATAGCACATCAAGATACAGGAAGATATCCAGAAGGAGATTGGATTCAAAATATTAACTTTAACCTTCCTGTAACAAATGATAATGTATTACTACCAACAGATCCAATTGGAGGTAAAACAGGAATTAACTATACTAATATATTTAATACTTATGGTCCTTTAACTGCATTAAATAATGTACCACCAGTTTATCCAAATGGTCAAATTTGGGATAAAGAATTTGATACTGACTTAAAACCAAGACTTCATGTAAATGCACCATTTGTTTGTCAAAATAATTGTCCTGGTCAATTATTTGTAAAAGTTGCGCCTAATTTAACAAATGAATATGATCCTGATGCATCTGCTAATATGTCAAGAATTGTGACTTACTCAGATTTTTGGTGGAAAGGTAAATTAGTATTTAAAGCTAAACTAAGAGCATCTCATACTTGGAATCCAATTCAACAAATGAGTATTAATGTAGATAACCAATTTAACTATGTACCAAATAATATTGGAGCTATGAAA---------------------------------------------
>PP781544.1 Feline parvovirus isolate CTU/Vietnam/FPV-AG4 VP2 protein (VP2) gene partial cds
ATGAGTGATGGAGCAGTTCAACCAGACGGTGGTCAACCTGCTGTCAGAAATGAAAGAGCTACAGGATCTGGGAACGGGTCTGGAGGCGGGGGTGGTGGTGGTTCTGGGGGTGTGGGGATTTCTACGGGTACTTTCAATAATCAGACGGAATTTAAATTTTTGGAAAACGGGTGGGTGGAAATCACAGCAAACTCAAGCAGACTTGTACATTTAAATATGCCAGAAAGTGAAAATTATAAAAGAGTAGTTGTAAATAATATGGATAAAACTTCAGTTAAAGGAAACATGGCTTTAGATGATACTCATGTACAAATTGTAACACCTTGGTCATTGGTTGATGCAAATGCTTGGGGAGTTTGGTTTAATCCAGGAGATTGGCAACTAATTGTTAATACTATGAGTGAGTTGCATTTAGTTAGTTTTGAACAAGAAATTTTTAATGTTGTTTTAAAGACTGTTTCAGAATCTGCTACTCAGCCACCAACTAAAGTTTATAATAATGATTTAACTGCATCATTGATGGTTGCATTAGATAGTAATAATACTATGCCATTTACTCCAGCAGCTATGAGATCTGAGACATTGGGTTTTTATCCATGGAAACCAACCATACCAACTCCATGGAGATATTATTTTCAATGGGATAGAACATTAATACCATCCCATACTGGAACTAGTGGCACACCAACAAATGTATATCATGGTACAGATCCAGATGATGTTCAATTTTATACTATTGAAAATTCTGTACCAGTACACTTACTAAGAACAGGTGATGAATTTGCTACAGGAACATTTTTTTTTGATTGTAAACCATGTAGACTAACACATACATGGCAAACAAATAGAGCATTGGGCTTACCACCATTTCTAAATTCTTTGCCTCAATCTGAAGGAGCTACTAACTTTGGTGATATAGGAGTTCAACAAGATAAAAGACGTGGTGTAACTCAAATGGGAAATACAGACTATATTACTGAAGCTACTATTATGAGACCAGCTGAGGTTGGTTATAGTGCACCATACTATTCTTTTGAAGCATCTACACAAGGGCCATTTAAAACACCTATTGCAGCAGGACGGGGGGGAGCGCAAACAGATGAAAATCAAGCAGCAGATGGTGATCCAAGATATGCATTTGGTAGACAGCATGGTCAAAAAACTACTACAACAGGAGAAACACCCGAGAGATTTACATATATAGCACATCAAGATACAGGAAGATATCCAGAAGGAGATTGGATTCAAAATATTAACTTTAACCTTCCTGTAACAAATGATAATGTATTACTACCAACAGATCCAATTGGAGGTAAAACAGGAATTAACTATACTAATATATTTAATACTTATGGTCCTTTAACTGCATTAAATAATGTACCACCAGTTTATCCAAATGGTCAAATTTGGGATAAAGAATTTGATACTGACTTAAAACCAAGACTTCATGTAAATGCACCATTTGTTTGTCAAAATAATTGTCCTGGTCAATTATTTGTAAAAGTTGCGCCTAATTTAACAAATGAATATGATCCTGATGCATCTGCTAATATGTCAAGAATTGTGACTTACTCAGATTTTTGGTGGAAAGGTAAATTAGTATTTAAAGCTAAACTAAGAGCATCTCATACTTGGAATCCAATTCAACAAATGAGTATTAATGTAGATAACCAATTTAACTATGTACCAAATAATATTGGAGCTATGAAA---------------------------------------------
>PP781543.1 Feline parvovirus isolate CTU/Vietnam/FPV-AG3 VP2 protein (VP2) gene partial cds
ATGAGTGATGGAGCAGTTCAACCAGACGGTGGTCAACCTGCTGTCAGAAATGAAAGAGCTACAGGATCTGGGAACGGGTCTGGAGGCGGGGGTGGTGGTGGTTCTGGGGGTGTGGGGATTTCTACGGGTACTTTCAATAATCAGACGGAATTTAAATTTTTGGAAAACGGGTGGGTGGAAATCACAGCAAACTCAAGCAGACTTGTACATTTAAATATGCCAGAAAGTGAAAATTATAAAAGAGTAGTTGTAAATAATATGGATAAAACTTCAGTTAAAGGAAACATGGCTTTAGATGATACTCATGTACAAATTGTAACACCTTGGTCATTGGTTGATGCAAATGCTTGGGGAGTTTGGTTTAATCCAGGAGATTGGCAACTAATTGTTAATACTATGAGTGAGTTGCATTTAGTTAGTTTTGAACAAGAAATTTTTAATGTTGTTTTAAAGACTGTTTCAGAATCTGCTACTCAGCCACCAACTAAAGTTTATAATAATGATTTAACTGCATCATTGATGGTTGCATTAGATAGTAATAATACTATGCCATTTACTCCAGCAGCTATGAGATCTGAGACATTGGGTTTTTATCCATGGAAACCAACCATACCAACTCCATGGAGATATTATTTTCAATGGGATAGAACATTAATACCATCCCATACTGGAACTAGTGGCACACCAACAAATGTATATCATGGTACAGATCCAGATGATGTTCAATTTTATACTATTGAAAATTCTGTACCAGTACACTTACTAAGAACAGGTGATGAATTTGCTACAGGAACATTTTTTTTTGATTGTAAACCATGTAGACTAACACATACATGGCAAACAAATAGAGCATTGGGCTTACCACCATTTCTAAATTCTTTGCCTCAATCTGAAGGAGCTACTAACTTTGGTGATATAGGAGTTCAACAAGATAAAAGACGTGGTGTAACTCAAATGGGAAATACAGACTATATTACTGAAGCTACTATTATGAGACCAGCTGAGGTTGGTTATAGTGCACCATACTATTCTTTTGAAGCATCTACACAAGGGCCATTTAAAACACCTATTGCAGCAGGACGGGGGGGAGCGCAAACAGATGAAAATCAAGCAGCAGATGGTGATCCAAGATATGCATTTGGTAGACAGCATGGTCAAAAAACTACTACAACAGGAGAAACACCCGAGAGATTTACATATATAGCACATCAAGATACAGGAAGATATCCAGAAGGAGATTGGATTCAAAATATTAACTTTAACCTTCCTGTAACAAATGATAATGTATTACTACCAACAGATCCAATTGGAGGTAAAACAGGAATTAACTATACTAATATATTTAATACTTATGGTCCTTTAACTGCATTAAATAATGTACCACCAGTTTATCCAAATGGTCAAATTTGGGATAAAGAATTTGATACTGACTTAAAACCAAGACTTCATGTAAATGCACCATTTGTTTGTCAAAATAATTGTCCTGGTCAATTATTTGTAAAAGTTGCGCCTAATTTAACAAATGAATATGATCCTGATGCATCTGCTAATATGTCAAGAATTGTGACTTACTCAGATTTTTGGTGGAAAGGTAAATTAGTATTTAAAGCTAAACTAAGAGCATCTCATACTTGGAATCCAATTCAACAAATGAGTATTAATGTAGATAACCAATTTAACTATGTACCAAATAATATTGGAGCTATGAAA---------------------------------------------
>PP781542.1 Feline parvovirus isolate CTU/Vietnam/FPV-AG2 VP2 protein (VP2) gene partial cds
ATGAGTGATGGAGCAGTTCAACCAGACGGTGGTCAACCTGCTGTCAGAAATGAAAGAGCTACAGGATCTGGGAACGGGTCTGGAGGCGGGGGTGGTGGTGGTTCTGGGGGTGTGGGGATTTCTACGGGTACTTTCAATAATCAGACGGAATTTAAATTTTTGGAAAACGGGTGGGTGGAAATCACAGCAAACTCAAGCAGACTTGTACATTTAAATATGCCAGAAAGTGAAAATTATAAAAGAGTAGTTGTAAATAATATGGATAAAACTTCAGTTAAAGGAAACATGGCTTTAGATGATACTCATGTACAAATTGTAACACCTTGGTCATTGGTTGATGCAAATGCTTGGGGAGTTTGGTTTAATCCAGGAGATTGGCAACTAATTGTTAATACTATGAGTGAGTTGCATTTAGTTAGTTTTGAACAAGAAATTTTTAATGTTGTTTTAAAGACTGTTTCAGAATCTGCTACTCAGCCACCAACTAAAGTTTATAATAATGATTTAACTGCATCATTGATGGTTGCATTAGATAGTAATAATACTATGCCATTTACTCCAGCAGCTATGAGATCTGAGACATTGGGTTTTTATCCATGGAAACCAACCATACCAACTCCATGGAGATATTATTTTCAATGGGATAGAACATTAATACCATCCCATACTGGAACTAGTGGCACACCAACAAATGTATATCATGGTACAGATCCAGATGATGTTCAATTTTATACTATTGAAAATTCTGTACCAGTACACTTACTAAGAACAGGTGATGAATTTGCTACAGGAACATTTTTTTTTGATTGTAAACCATGTAGACTAACACATACATGGCAAACAAATAGAGCATTGGGCTTACCACCATTTTTAAATTCTTTGCCTCAATCTGAAGGAGCTACTAACTTTGGTGATATAGGAGTTCAACAAGATAAAAGACGTGGTGTAACTCAAATGGGAAATACAGACTATATTACTGAAGCTACTATTATGAGACCAGCTGAGGTTGGTTATAGTGCACCATATTATTCTTTTGAAGCATCTACACAAGGGCCATTTAAAACACCTATTGCAGCAGGACGGGGGGGAGCACAAACAGATGAAAATCAAGCAGCAGATGGTGATCCAAGATATGCATTTGGTAGACACCATGGTCAAAAAACTACTACAACAGGAGAAACACCCGAGAGATTTACATATATAGCACATCAAGATACAGGAAGATATCCAGAAGGAGATTGGATTCAAAATATTAACTTTAACCTTCCTGTAACAAATGATAATGTATTACTACCAACAGATCCAATTGGAGGTAAAACAGGAATTAACTATACTAATATATTTAATACTTATGGTCCTTTAACTGCATTAAATAATGTACCACCAGTTTATCCAAATGGTCAAATTTGGGATAAAGAATTTGATACTGACTTAAAACCAAGACTTCATGTAAATGCACCATTTGTTTGTCAAAATAATTGTCCTGGTCAATTATTTGTAAAAGTAGCACCTAATTTAACCAATGAATATGATCCTGACGCATCTGCTAATATGTCAAGAATTGTGACTTACTCAGATTTTTGGTGGAAAGGTAAATTAGTATTTAAAGCTAAACTAAGAGCATCTCATACTTGGAATCCAATTCAACAAATGAGTATTAATGTAGATAACCAATTTAACTATGTACCAAATAATATTGGAGCTATGAAA---------------------------------------------
>PP781541.1 Feline parvovirus isolate CTU/Vietnam/FPV-AG1 VP2 protein (VP2) gene partial cds
ATGAGTGATGGAGCAGTTCAACCAGACGGTGGTCAACCTGCTGTCAGAAATGAAAGAGCTACAGGATCTGGGAACGGGTCTGGAGGCGGGGGTGGTGGTGGTTCTGGGGGTGTGGGGATTTCTACGGGTACTTTCAATAATCAGACGGAATTTAAATTTTTGGAAAACGGGTGGGTGGAAATCACAGCAAACTCAAGCAGACTTGTACATTTAAATATGCCAGAAAGTGAAAATTATAAAAGAGTAGTTGTAAATAATATGGATAAAACTTCAGTTAAAGGAAACATGGCTTTAGATGATACTCATGTACAAATTGTAACACCTTGGTCATTGGTTGATGCAAATGCTTGGGGAGTTTGGTTTAATCCAGGAGATTGGCAACTAATTGTTAATACTATGAGTGAGTTGCATTTAGTTAGTTTTGAACAAGAAATTTTTAATGTTGTTTTAAAGACTGTTTCAGAATCTGCTACTCAGCCACCAACTAAAGTTTATAATAATGATTTAACTGCATCATTGATGGTTGCATTAGATAGTAATAATACTATGCCATTTACTCCAGCAGCTATGAGATCTGAGACATTGGGTTTTTATCCATGGAAACCAACCATACCAACTCCATGGAGATATTATTTTCAATGGGATAGAACATTAATACCATCCCATACTGGAACTAGTGGCACACCAACAAATGTATATCATGGTACAGATCCAGATGATGTTCAATTTTATACTATTGAAAATTCTGTACCAGTACACTTACTAAGAACAGGTGATGAATTTGCTACAGGAACATTTTTTTTTGATTGTAAACCATGTAGACTAACACATACATGGCAAACAAATAGAGCATTGGGCTTACCACCATTTCTAAATTCTTTGCCTCAATCTGAAGGAGCTACTAACTTTGGTGATATAGGAGTTCAACAAGATAAAAGACGTGGTGTAACTCAAATGGGAAATACAGACTATATTACTGAAGCTACTATTATGAGACCAGCTGAGGTTGGTTATAGTGCACCATACTATTCTTTTGAAGCATCTACACAAGGGCCATTTAAAACACCTATTGCAGCAGGACGGGGGGGAGCGCAAACAGATGAAAATCAAGCAGCAGATGGTGATCCAAGATATGCATTTGGTAGACAGCATGGTCAAAAAACTACTACAACAGGAGAAACACCCGAGAGATTTACATATATAGCACATCAAGATACAGGAAGATATCCAGAAGGAGATTGGATTCAAAATATTAACTTTAACCTTCCTGTAACAAATGATAATGTATTACTACCAACAGATCCAATTGGAGGTAAAACAGGAATTAACTATACTAATATATTTAATACTTATGGTCCTTTAACTGCATTAAATAATGTACCACCAGTTTATCCAAATGGTCAAATTTGGGATAAAGAATTTGATACTGACTTAAAACCAAGACTTCATGTAAATGCACCATTTGTTTGTCAAAATAATTGTCCTGGTCAATTATTTGTAAAAGTTGCGCCTAATTTAACAAATGAATATGATCCTGATGCATCTGCTAATATGTCAAGAATTGTGACTTACTCAGATTTTTGGTGGAAAGGTAAATTAGTATTTAAAGCTAAACTAAGAGCATCTCATACTTGGAATCCAATTCAACAAATGAGTATTAATGTAGATAACCAATTTAACTATGTACCAAATAATATTGGAGCTATGAAA---------------------------------------------
>PP781540.1 Feline parvovirus isolate CTU/Vietnam/FPV-CM8 VP2 protein (VP2) gene partial cds
ATGAGTGATGGAGCAGTTCAACCAGACGGTGGTCAACCTGCTGTCAGAAATGAAAGAGCTACAGGATCTGGGAACGGGTCTGGAGGCGGGGGTGGTGGTGGTTCTGGGGGTGTGGGGATTTCTACGGGTACTTTCAATAATCAGACGGAATTTAAATTTTTGGAAAACGGGTGGGTGGAAATCACAGCAAACTCAAGCAGACTTGTACATTTAAATATGCCAGAAAGTGAAAATTATAAAAGAGTAGTTGTAAATAATATGGATAAAACTTCAGTTAAAGGAAACATGGCTTTAGATGATACTCATGTACAAATTGTAACACCTTGGTCATTGGTTGATGCAAATGCTTGGGGAGTTTGGTTTAATCCAGGAGATTGGCAACTAATTGTTAATACTATGAGTGAGTTGCATTTAGTTAGTTTTGAACAAGAAATTTTTAATGTTGTTTTAAAGACTGTTTCAGAATCTGCTACTCAGCCACCAACTAAAGTTTATAATAATGATTTAACTGCATCATTGATGGTTGCATTAGATAGTAATAATACTATGCCATTTACTCCAGCAGCTATGAGATCTGAGACATTGGGTTTTTATCCATGGAAACCAACCATACCAACTCCATGGAGATATTATTTTCAATGGGATAGAACATTAATACCATCCCATACTGGAACTAGTGGCACACCAACAAATGTATATCATGGTACAGATCCAGATGATGTTCAATTTTATACTATTGAAAATTCTGTACCAGTACACTTACTAAGAACAGGTGATGAATTTGCTACAGGAACATTTTTTTTTGATTGTAAACCATGTAGACTAACACATACATGGCAAACAAATAGAGCATTGGGCTTACCACCATTTTTAAATTCTTTGCCTCAATCTGAAGGAGCTACTAACTTTGGTGATATAGGAGTTCAACAAGATAAAAGACGTGGTGTAACTCAAATGGGAAATACAGACTATATTACTGAAGCTACTATTATGAGACCAGCTGAGGTTGGTTATAGTGCACCATATTATTCTTTTGAAGCATCTACACAAGGGCCATTTAAAACACCTATTGCAGCAGGACGGGGGGGAGCACAAACAGATGAAAATCAAGCAGCAGATGGTGATCCAAGATATGCATTTGGTAGACACCATGGTCAAAAAACTACTACAACAGGAGAAACACCCGAGAGATTTACATATATAGCACATCAAGATACAGGAAGATATCCAGAAGGAGATTGGATTCAAAATATTAACTTTAACCTTCCTGTAACAAATGATAATGTATTACTACCAACAGATCCAATTGGAGGTAAAACAGGAATTAACTATACTAATATATTTAATACTTATGGTCCTTTAACTGCATTAAATAATGTACCACCAGTTTATCCAAATGGTCAAATTTGGGATAAAGAATTTGATACTGACTTAAAACCAAGACTTCATGTAAATGCACCATTTGTTTGTCAAAATAATTGTCCTGGTCAATTATTTGTAAAAGTAGCACCTAATTTAACCAATGAATATGATCCTGACGCATCTGCTAATATGTCAAGAATTGTGACTTACTCAGATTTTTGGTGGAAAGGTAAATTAGTATTTAAAGCTAAACTAAGAGCATCTCATACTTGGAATCCAATTCAACAAATGAGTATTAATGTAGATAACCAATTTAACTATGTACCAAATAATATTGGAGCTATGAAA---------------------------------------------
>PP781539.1 Feline parvovirus isolate CTU/Vietnam/FPV-CM7 VP2 protein (VP2) gene partial cds
ATGAGTGATGGAGCAGTTCAACCAGACGGTGGTCAACCTGCTGTCAGAAATGAAAGAGCTACAGGATCTGGGAACGGGTCTGGAGGCGGGGGTGGTGGTGGTTCTGGGGGTGTGGGGATTTCTACGGGTACTTTCAATAATCAGACGGAATTTAAATTTTTGGAAAACGGGTGGGTGGAAATCACAGCAAACTCAAGCAGACTTGTACATTTAAATATGCCAGAAAGTGAAAATTATAAAAGAGTAGTTGTAAATAATATGGATAAAACTTCAGTTAAAGGAAACATGGCTTTAGATGATACTCATGTACAAATTGTAACACCTTGGTCATTGGTTGATGCAAATGCTTGGGGAGTTTGGTTTAATCCAGGAGATTGGCAACTAATTGTTAATACTATGAGTGAGTTGCATTTAGTTAGTTTTGAACAAGAAATTTTTAATGTTGTTTTAAAGACTGTTTCAGAATCTGCTACTCAGCCACCAACTAAAGTTTATAATAATGATTTAACTGCATCATTGATGGTTGCATTAGATAGTAATAATACTATGCCATTTACTCCAGCAGCTATGAGATCTGAGACATTGGGTTTTTATCCATGGAAACCAACCATACCAACTCCATGGAGATATTATTTTCAATGGGATAGAACATTAATACCATCCCATACTGGAACTAGTGGCACACCAACAAATGTATATCATGGTACAGATCCAGATGATGTTCAATTTTATACTATTGAAAATTCTGTACCAGTACACTTACTAAGAACAGGTGATGAATTTGCTACAGGAACATTTTTTTTTGATTGTAAACCATGTAGACTAACACATACATGGCAAACAAATAGAGCATTGGGCTTACCACCATTTCTAAATTCTTTGCCTCAATCTGAAGGAGCTACTAACTTTGGTGATATAGGAGTTCAACAAGATAAAAGACGTGGTGTAACTCAAATGGGAAATACAGACTATATTACTGAAGCTACTATTATGAGACCAGCTGAGGTTGGTTATAGTGCACCATACTATTCTTTTGAAGCATCTACACAAGGGCCATTTAAAACACCTATTGCAGCAGGACGGGGGGGAGCGCAAACAGATGAAAATCAAGCAGCAGATGGTGATCCAAGATATGCATTTGGTAGACAGCATGGTCAAAAAACTACTACAACAGGAGAAACACCCGAGAGATTTACATATATAGCACATCAAGATACAGGAAGATATCCAGAAGGAGATTGGATTCAAAATATTAACTTTAACCTTCCTGTAACAAATGATAATGTATTACTACCAACAGATCCAATTGGAGGTAAAACAGGAATTAACTATACTAATATATTTAATACTTATGGTCCTTTAACTGCATTAAATAATGTACCACCAGTTTATCCAAATGGTCAAATTTGGGATAAAGAATTTGATACTGACTTAAAACCAAGACTTCATGTAAATGCACCATTTGTTTGTCAAAATAATTGTCCTGGTCAATTATTTGTAAAAGTTGCGCCTAATTTAACAAATGAATATGATCCTGATGCATCTGCTAATATGTCAAGAATTGTGACTTACTCAGATTTTTGGTGGAAAGGTAAATTAGTATTTAAAGCTAAACTAAGAGCATCTCATACTTGGAATCCAATTCAACAAATGAGTATTAATGTAGATAACCAATTTAACTATGTACCAAATAATATTGGAGCTATGAAA---------------------------------------------
>PP781538.1 Feline parvovirus isolate CTU/Vietnam/FPV-CM6 VP2 protein (VP2) gene partial cds
ATGAGTGATGGAGCAGTTCAACCAGACGGTGGTCAACCTGCTGTCAGAAATGAAAGAGCTACAGGATCTGGGAACGGGTCTGGAGGCGGGGGTGGTGGTGGTTCTGGGGGTGTGGGGATTTCTACGGGTACTTTCAATAATCAGACGGAATTTAAATTTTTGGAAAACGGATGGGTGGAAATCACAGCAAACTCAAGCAGACTTGTACATTTAAATATGCCAGAAAGTGAAAATTATAAAAGAGTAGTTGTAAATAATATGGATAAAACTGCAGTTAAAGGAAACATGGCTTTAGATGATACTCATGTACAAATTGTAACACCTTGGTCATTGGTTGATGCAAATGCTTGGGGAGTTTGGTTTAATCCAGGAGATTGGCAACTAATTGTTAATACTATGAGTGAGTTGCATTTAGTTAGTTTTGAACAAGAAATTTTTAATGTTGTTTTAAAGACTGTTTCAGAATCTGCTACTCAACCACCAACTAAAGTTTATAATAATGATTTAACTGCATCATTGATGGTTGCATTAGATAGTAATAATACTATGCCATTTACTCCAGCAGCTATGAGATCTGAGACATTGGGTTTTTATCCATGGAAACCAACCATACCAACTCCATGGAGATATTATTTTCAATGGGATAGAACATTAATACCATCTCATACTGGAACTAGTGGCACACCAACAAATGTATATCATGGTACAGATCCAGATGATGTTCAATTTTATACTATTGAAAATTCTGTGCCAGTACACTTACTAAGAACAGGTGATGAATTTGCTACAGGAACATTTTTTTTTGATTGTAAACCATGTAGACTAACACATACATGGCAAACAAATAGAGCATTGGGCTTACCACCATTTTTAAATTCTTTGCCTCAATCTGAAGGAGCTACTAACTTTGGTGATATAGGAGTTCAACAAGATAAAAGACGTGGTGTAACTCAAATGGGAAATACAGACTATATTACTGAAGCTACTATTATGAGACCAGCTGAGGTTGGTTATAGTGCACCATATTATTCTTTTGAAGCATCTACACAAGGGCCATTTAAAACACCTATTGCAGCAGGACGGGGGGGAGCGCAAACAGATGAAAATCAAGCAGCAGATGGTGATCCAAGATATGCATTTGGTAGACAACATGGTCAAAAAACTACTACAACAGGAGAAACACCTGAGAGATTTACATATATAGCACATCAAGATACAGGAAGATATCCAGAAGGAGATTGGATTCAAAATATTAACTTTAACCTTCCTGTAACAAATGATAATGTATTGCTACCAACAGATCCAATTGGAGGTAAAACAGGAATTAACTATACTAATATATTTAATACTTATGGTCCTTTAACTGCATTAAATAATGTACCACCAGTTTATCCAAATGGTCAAATTTGGGATAAAGAATTTGATACTGACTTAAAACCAAGACTTCATGTAAATGCACCATTTGTTTGTCAAAATAATTGTCCTGGTCAATTATTTGTAAAAGTTGCGCCTAATTTAACAAATGAATATGATCCTGATGCATCTGCTAATATGTCAAGAATTGTAACTTACTCAGATTTTTGGTGGAAAGGTAAATTAGTATTTAAAGCTAAACTAAGAGCATCTCATACTTGGAATCCAATTCAACAAATGAGTATTAATGTAGATAACCAATTTAACTATGTACCAAATAATATTGGAGCTATGAAA---------------------------------------------
>PP781537.1 Feline parvovirus isolate CTU/Vietnam/FPV-CM5 VP2 protein (VP2) gene partial cds
ATGAGTGATGGAGCAGTTCAACCAGACGGTGGTCAACCTGCTGTCAGAAATGAAAGAGCTACAGGATCTGGGAACGGGTCTGGAGGCGGGGGTGGTGGTGGTTCTGGGGGTGTGGGGATTTCTACGGGTACTTTCAATAATCAGACGGAATTTAAATTTTTGGAAAACGGATGGGTGGAAATCACAGCAAACTCAAGCAGACTTGTACATTTAAATATGCCAGAAAGTGAAAATTATAAAAGAGTAGTTGTAAATAATATGGATAAAACTGCAGTTAAAGGAAACATGGCTTTAGATGATACTCATGTACAAATTGTAACACCTTGGTCATTGGTTGATGCAAATGCTTGGGGAGTTTGGTTTAATCCAGGAGATTGGCAACTAATTGTTAATACTATGAGTGAGTTGCATTTAGTTAGTTTTGAACAAGAAATTTTTAATGTTGTTTTAAAGACTGTTTCAGAATCTGCTACTCAACCACCAACTAAAGTTTATAATAATGATTTAACTGCATCATTGATGGTTGCATTAGATAGTAATAATACTATGCCATTTACTCCAGCAGCTATGAGATCTGAGACATTGGGTTTTTATCCATGGAAACCAACCATACCAACTCCATGGAGATATTATTTTCAATGGGATAGAACATTAATACCATCTCATACTGGAACTAGTGGCACACCAACAAATGTATATCATGGTACAGATCCAGATGATGTTCAATTTTATACTATTGAAAATTCTGTGCCAGTACACTTACTAAGAACAGGTGATGAATTTGCTACAGGAACATTTTTTTTTGATTGTAAACCATGTAGACTAACACATACATGGCAAACAAATAGAGCATTGGGCTTACCACCATTTTTAAATTCTTTGCCTCAATCTGAAGGAGCTACTAACTTTGGTGATATAGGAGTTCAACAAGATAAAAGACGTGGTGTAACTCAAATGGGAAATACAGACTATATTACTGAAGCTACTATTATGAGACCAGCTGAGGTTGGTTATAGTGCACCATATTATTCTTTTGAAGCATCTACACAAGGGCCATTTAAAACACCTATTGCAGCAGGACGGGGGGGAGCGCAAACAGATGAAAATCAAGCAGCAGATGGTGATCCAAGATATGCATTTGGTAGACAACATGGTCAAAAAACTACTACAACAGGAGAAACACCTGAGAGATTTACATATATAGCACATCAAGATACAGGAAGATATCCAGAAGGAGATTGGATTCAAAATATTAACTTTAACCTTCCTGTAACAAATGATAATGTATTGCTACCAACAGATCCAATTGGAGGTAAAACAGGAATTAACTATACTAATATATTTAATACTTATGGTCCTTTAACTGCATTAAATAATGTACCACCAGTTTATCCAAATGGTCAAATTTGGGATAAAGAATTTGATACTGACTTAAAACCAAGACTTCATGTAAATGCACCATTTGTTTGTCAAAATAATTGTCCTGGTCAATTATTTGTAAAAGTTGCGCCTAATTTAACAAATGAATATGATCCTGATGCATCTGCTAATATGTCAAGAATTGTAACTTACTCAGATTTTTGGTGGAAAGGTAAATTAGTATTTAAAGCTAAACTAAGAGCATCTCATACTTGGAATCCAATTCAACAAATGAGTATTAATGTAGATAACCAATTTAACTATGTACCAAATAATATTGGAGCTATGAAA---------------------------------------------
>PP781536.1 Feline parvovirus isolate CTU/Vietnam/FPV-CM4 VP2 protein (VP2) gene partial cds
ATGAGTGATGGAGCAGTTCAACCAGACGGTGGTCAACCTGCTGTCAGAAATGAAAGAGCTACAGGATCTGGGAACGGGTCTGGAGGCGGGGGTGGTGGTGGTTCTGGGGGTGTGGGGATTTCTACGGGTACTTTCAATAATCAGACGGAATTTAAATTTTTGGAAAACGGATGGGTGGAAATCACAGCAAACTCAAGCAGACTTGTACATTTAAATATGCCAGAAAGTGAAAATTATAAAAGAGTAGTTGTAAATAATATGGATAAAACTGCAGTTAAAGGAAACATGGCTTTAGATGATACTCATGTACAAATTGTAACACCTTGGTCATTGGTTGATGCAAATGCTTGGGGAGTTTGGTTTAATCCAGGAGATTGGCAACTAATTGTTAATACTATGAGTGAGTTGCATTTAGTTAGTTTTGAACAAGAAATTTTTAATGTTGTTTTAAAGACTGTTTCAGAATCTGCTACTCAACCACCAACTAAAGTTTATAATAATGATTTAACTGCATCATTGATGGTTGCATTAGATAGTAATAATACTATGCCATTTACTCCAGCAGCTATGAGATCTGAGACATTGGGTTTTTATCCATGGAAACCAACCATACCAACTCCATGGAGATATTATTTTCAATGGGATAGAACATTAATACCATCTCATACTGGAACTAGTGGCACACCAACAAATGTATATCATGGTACAGATCCAGATGATGTTCAATTTTATACTATTGAAAATTCTGTGCCAGTACACTTACTAAGAACAGGTGATGAATTTGCTACAGGAACATTTTTTTTTGATTGTAAACCATGTAGACTAACACATACATGGCAAACAAATAGAGCATTGGGCTTACCACCATTTTTAAATTCTTTGCCTCAATCTGAAGGAGCTACTAACTTTGGTGATATAGGAGTTCAACAAGATAAAAGACGTGGTGTAACTCAAATGGGAAATACAGACTATATTACTGAAGCTACTATTATGAGACCAGCTGAGGTTGGTTATAGTGCACCATATTATTCTTTTGAAGCATCTACACAAGGGCCATTTAAAACACCTATTGCAGCAGGACGGGGGGGAGCGCAAACAGATGAAAATCAAGCAGCAGATGGTGATCCAAGATATGCATTTGGTAGACAACATGGTCAAAAAACTACTACAACAGGAGAAACACCTGAGAGATTTACATATATAGCACATCAAGATACAGGAAGATATCCAGAAGGAGATTGGATTCAAAATATTAACTTTAACCTTCCTGTAACAAATGATAATGTATTGCTACCAACAGATCCAATTGGAGGTAAAACAGGAATTAACTATACTAATATATTTAATACTTATGGTCCTTTAACTGCATTAAATAATGTACCACCAGTTTATCCAAATGGTCAAATTTGGGATAAAGAATTTGATACTGACTTAAAACCAAGACTTCATGTAAATGCACCATTTGTTTGTCAAAATAATTGTCCTGGTCAATTATTTGTAAAAGTTGCGCCTAATTTAACAAATGAATATGATCCTGATGCATCTGCTAATATGTCAAGAATTGTAACTTACTCAGATTTTTGGTGGAAAGGTAAATTAGTATTTAAAGCTAAACTAAGAGCATCTCATACTTGGAATCCAATTCAACAAATGAGTATTAATGTAGATAACCAATTTAACTATGTACCAAATAATATTGGAGCTATGAAA---------------------------------------------
>PP781535.1 Feline parvovirus isolate CTU/Vietnam/FPV-CM3 VP2 protein (VP2) gene partial cds
ATGAGTGATGGAGCAGTTCAACCAGACGGTGGTCAACCTGCTGTCAGAAATGAAAGAGCTACAGGATCTGGGAACGGGTCTGGAGGCGGGGGTGGTGGTGGTTCTGGGGGTGTGGGGATTTCTACGGGTACTTTCAATAATCAGACGGAATTTAAATTTTTGGAAAACGGATGGGTGGAAATCACAGCAAACTCAAGCAGACTTGTACATTTAAATATGCCAGAAAGTGAAAATTATAAAAGAGTAGTTGTAAATAATATGGATAAAACTGCAGTTAAAGGAAACATGGCTTTAGATGATACTCATGTACAAATTGTAACACCTTGGTCATTGGTTGATGCAAATGCTTGGGGAGTTTGGTTTAATCCAGGAGATTGGCAACTAATTGTTAATACTATGAGTGAGTTGCATTTAGTTAGTTTTGAACAAGAAATTTTTAATGTTGTTTTAAAGACTGTTTCAGAATCTGCTACTCAACCACCAACTAAAGTTTATAATAATGATTTAACTGCATCATTGATGGTTGCATTAGATAGTAATAATACTATGCCATTTACTCCAGCAGCTATGAGATCTGAGACATTGGGTTTTTATCCATGGAAACCAACCATACCAACTCCATGGAGATATTATTTTCAATGGGATAGAACATTAATACCATCTCATACTGGAACTAGTGGCACACCAACAAATGTATATCATGGTACAGATCCAGATGATGTTCAATTTTATACTATTGAAAATTCTGTGCCAGTACACTTACTAAGAACAGGTGATGAATTTGCTACAGGAACATTTTTTTTTGATTGTAAACCATGTAGACTAACACATACATGGCAAACAAATAGAGCATTGGGCTTACCACCATTTTTAAATTCTTTGCCTCAATCTGAAGGAGCTACTAACTTTGGTGATATAGGAGTTCAACAAGATAAAAGACGTGGTGTAACTCAAATGGGAAATACAGACTATATTACTGAAGCTACTATTATGAGACCAGCTGAGGTTGGTTATAGTGCACCATATTATTCTTTTGAAGCATCTACACAAGGGCCATTTAAAACACCTATTGCAGCAGGACGGGGGGGAGCGCAAACAGATGAAAATCAAGCAGCAGATGGTGATCCAAGATATGCATTTGGTAGACAACATGGTCAAAAAACTACTACAACAGGAGAAACACCTGAGAGATTTACATATATAGCACATCAAGATACAGGAAGATATCCAGAAGGAGATTGGATTCAAAATATTAACTTTAACCTTCCTGTAACAAATGATAATGTATTGCTACCAACAGATCCAATTGGAGGTAAAACAGGAATTAACTATACTAATATATTTAATACTTATGGTCCTTTAACTGCATTAAATAATGTACCACCAGTTTATCCAAATGGTCAAATTTGGGATAAAGAATTTGATACTGACTTAAAACCAAGACTTCATGTAAATGCACCATTTGTTTGTCAAAATAATTGTCCTGGTCAATTATTTGTAAAAGTTGCGCCTAATTTAACAAATGAATATGATCCTGATGCATCTGCTAATATGTCAAGAATTGTAACTTACTCAGATTTTTGGTGGAAAGGTAAATTAGTATTTAAAGCTAAACTAAGAGCATCTCATACTTGGAATCCAATTCAACAAATGAGTATTAATGTAGATAACCAATTTAACTATGTACCAAATAATATTGGAGCTATGAAA---------------------------------------------
>PP781534.1 Feline parvovirus isolate CTU/Vietnam/FPV-CM2 VP2 protein (VP2) gene partial cds
ATGAGTGATGGAGCAGTTCAACCAGACGGTGGTCAACCTGCTGTCAGAAATGAAAGAGCTACAGGATCTGGGAACGGGTCTGGAGGCGGGGGTGGTGGTGGTTCTGGGGGTGTGGGGATTTCTACGGGTACTTTCAATAATCAGACGGAATTTAAATTTTTGGAAAACGGGTGGGTGGAAATCACAGCAAACTCAAGCAGACTTGTACATTTAAATATGCCAGAAAGTGAAAATTATAAAAGAGTAGTTGTAAATAATATGGATAAAACTTCAGTTAAAGGAAACATGGCTTTAGATGATACTCATGTACAAATTGTAACACCTTGGTCATTGGTTGATGCAAATGCTTGGGGAGTTTGGTTTAATCCAGGAGATTGGCAACTAATTGTTAATACTATGAGTGAGTTGCATTTAGTTAGTTTTGAACAAGAAATTTTTAATGTTGTTTTAAAGACTGTTTCAGAATCTGCTACTCAGCCACCAACTAAAGTTTATAATAATGATTTAACTGCATCATTGATGGTTGCATTAGATAGTAATAATACTATGCCATTTACTCCAGCAGCTATGAGATCTGAGACATTGGGTTTTTATCCATGGAAACCAACCATACCAACTCCATGGAGATATTATTTTCAATGGGATAGAACATTAATACCATCCCATACTGGAACTAGTGGCACACCAACAAATGTATATCATGGTACAGATCCAGATGATGTTCAATTTTATACTATTGAAAATTCTGTACCAGTACACTTACTAAGAACAGGTGATGAATTTGCTACAGGAACATTTTTTTTTGATTGTAAACCATGTAGACTAACACATACATGGCAAACAAATAGAGCATTGGGCTTACCACCATTTTTAAATTCTTTGCCTCAATCTGAAGGAGCTACTAACTTTGGTGATATAGGAGTTCAACAAGATAAAAGACGTGGTGTAACTCAAATGGGAAATACAGACTATATTACTGAAGCTACTATTATGAGACCAGCTGAGGTTGGTTATAGTGCACCATATTATTCTTTTGAAGCATCTACACAAGGGCCATTTAAAACACCTATTGCAGCAGGACGGGGGGGAGCACAAACAGATGAAAATCAAGCAGCAGATGGTGATCCAAGATATGCATTTGGTAGACACCATGGTCAAAAAACTACTACAACAGGAGAAACACCCGAGAGATTTACATATATAGCACATCAAGATACAGGAAGATATCCAGAAGGAGATTGGATTCAAAATATTAACTTTAACCTTCCTGTAACAAATGATAATGTATTACTACCAACAGATCCAATTGGAGGTAAAACAGGAATTAACTATACTAATATATTTAATACTTATGGTCCTTTAACTGCATTAAATAATGTACCACCAGTTTATCCAAATGGTCAAATTTGGGATAAAGAATTTGATACTGACTTAAAACCAAGACTTCATGTAAATGCACCATTTGTTTGTCAAAATAATTGTCCTGGTCAATTATTTGTAAAAGTTGCGCCTAATTTAACAAATGAATATGATCCTGATGCATCTGCTAATATGTCAAGAATTGTGACTTACTCAGATTTTTGGTGGAAAGGTAAATTAGTATTTAAAGCTAAACTAAGAGCATCTCATACTTGGAATCCAATTCAACAAATGAGTATTAATGTAGATAACCAATTTAACTATGTACCAAATAATATTGGAGCTATGAAA---------------------------------------------
>PP781533.1 Feline parvovirus isolate CTU/Vietnam/FPV-CM1 VP2 protein (VP2) gene partial cds
ATGAGTGATGGAGCAGTTCAACCAGACGGTGGTCAACCTGCTGTCAGAAATGAAAGAGCTACAGGATCTGGGAACGGGTCTGGAGGCGGGGGTGGTGGTGGTTCTGGGGGTGTGGGGATTTCTACGGGTACTTTCAATAATCAGACGGAATTTAAATTTTTGGAAAACGGATGGGTGGAAATCACAGCAAACTCAAGCAGACTTGTACATTTAAATATGCCAGAAAGTGAAAATTATAAAAGAGTAGTTGTAAATAATATGGATAAAACTGCAGTTAAAGGAAACATGGCTTTAGATGATACTCATGTACAAATTGTAACACCTTGGTCATTGGTTGATGCAAATGCTTGGGGAGTTTGGTTTAATCCAGGAGATTGGCAACTAATTGTTAATACTATGAGTGAGTTGCATTTAGTTAGTTTTGAACAAGAAATTTTTAATGTTGTTTTAAAGACTGTTTCAGAATCTGCTACTCAACCACCAACTAAAGTTTATAATAATGATTTAACTGCATCATTGATGGTTGCATTAAATAGTAATAATACTATGCCATTTACTCCAGCAGCTATGAAATCTGAGACATTGGGTTTTTATCCATGGAAACCAACCATACCAACTCCATGGAGATATTATTTTCAATGGGATAGAACATTAATACCATCTCATACTGGAACTAGTGGCACACCAACAAATGTATATCATGGTACAGATCCAGATGATGTTCAATTTTATACTATTGAAAATTCTGTACCAGTACACTTACTAAGAACAGGTGATGAATTTGCTACAGGAACATTTTTTTTTGATTGTAAACCATGTAGACTAACACATACATGGCAAACAAATAGAGCATTGGGCTTACCACCATTTCTAAATTCTTTGCCTCAATCTGAAGGAGCTACTAACTTTGGTGATATAGGAGTTCAACAAGATAAAAGACGTGGTGTAACTCAAATGGGAAATACAGACTATATTACTGAAGCTACTATTATGAGACCAGCTGAGGTTGGTTATAGTGCACCATACTATTCTTTTGAAGCATCTACACAAGGGCCATTTAAAACACCTATTGCAGCAGGACGGGGGGGAGCGCAAACAGATGAAAATCAAGCAGCAGATGGTGATCCAAGATATGCATTTGGTAGACAGCATGGTCAAAAAACTACTACAACAGGAGAAACACCCGAGAGATTTACATATATAGCACATCAAGATACAGGAAGATATCCAGAAGGAGATTGGATTCAAAATATTAACTTTAACCTTCCTGTAACAAATGATAATGTATTACTACCAACAGATCCAATTGGAGGTAAAACAGGAATTAACTATACTAATATATTTAATACTTATGGTCCTTTAACTGCATTAAATAATGTACCACCAGTTTATCCAAATGGTCAAATTTGGGATAAAGAATTTGATACTGACTTAAAACCAAGACTTCATGTAAATGCACCATTTGTTTGTCAAAATAATTGTCCTGGTCAATTATTTGTAAAAGTTGCGCCTAATTTAACAAATGAATATGATCCTGATGCATCTGCTAATATGTCAAGAATTGTGACTTACTCAGATTTTTGGTGGAAAGGTAAATTAGTATTTAAAGCTAAACTAAGAGCATCTCATACTTGGAATCCAATTCAACAAATGAGTATTAATGTAGATAACCAATTTAACTATGTACCAAATAATATTGGAGCTATGAAA---------------------------------------------
>PP781532.1 Feline parvovirus isolate CTU/Vietnam/FPV-TV08 VP2 protein (VP2) gene partial cds
ATGAGTGATGGAGCAGTTCAACCAGACGGTGGTCAACCTGCTGTCAGAAATGAAAGAGCTACAGGATCTGGGAACGGGTCTGGAGGCGGGGGTGGTGGTGGTTCTGGGGGTGTGGGGATTTCTACGGGTACTTTCAATAATCAGACGGAATTTAAATTTTTGGAAAACGGATGGGTGGAAATCACAGCAAACTCAAGCAGACTTGTACATTTAAATATGCCAGAAAGTGAAAATTATAAAAGAGTAGTTGTAAATAATATGGATAAAACTGCAGTTAAAGGAAACATGGCTTTAGATGATACTCATGTACAAATTGTAACACCTTGGTCATTGGTTGATGCAAATGCTTGGGGAGTTTGGTTTAATCCAGGAGATTGGCAACTAATTGTTAATACTATGAGTGAGTTGCATTTAGTTAGTTTTGAACAAGAAATTTTTAATGTTGTTTTAAAGACTGTTTCAGAATCTGCTACTCAACCACCAACTAAAGTTTATAATAATGATTTAACTGCATCATTGATGGTTGCATTAAATAGTAATAATACTATGCCATTTACTCCAGCAGCTATGAAATCTGAGACATTGGGTTTTTATCCATGGAAACCAACCATACCAACTCCATGGAGATATTATTTTCAATGGGATAGAACATTAATACCATCTCATACTGGAACTAGTGGCACACCAACAAATGTATATCATGGTACAGATCCAGATGATGTTCAATTTTATACTATTGAAAATTCTGTACCAGTACACTTACTAAGAACAGGTGATGAATTTGCTACAGGAACATTTTTTTTTGATTGTAAACCATGTAGACTAACACATACATGGCAAACAAATAGAGCATTGGGCTTACCACCATTTCTAAATTCTTTGCCTCAATCTGAAGGAGCTACTAACTTTGGTGATATAGGAGTTCAACAAGATAAAAGACGTGGTGTAACTCAAATGGGAAATACAGACTATATTACTGAAGCTACTATTATGAGACCAGCTGAGGTTGGTTATAGTGCACCATACTATTCTTTTGAAGCATCTACACAAGGGCCATTTAAAACACCTATTGCAGCAGGACGGGGGGGAGCGCAAACAGATGAAAATCAAGCAGCAGATGGTGATCCAAGATATGCATTTGGTAGACAGCATGGTCAAAAAACTACTACAACAGGAGAAACACCCGAGAGATTTACATATATAGCACATCAAGATACAGGAAGATATCCAGAAGGAGATTGGATTCAAAATATTAACTTTAACCTTCCTGTAACAAATGATAATGTATTACTACCAACAGATCCAATTGGAGGTAAAACAGGAATTAACTATACTAATATATTTAATACTTATGGTCCTTTAACTGCATTAAATAATGTACCACCAGTTTATCCAAATGGTCAAATTTGGGATAAAGAATTTGATACTGACTTAAAACCAAGACTTCATGTAAATGCACCATTTGTTTGTCAAAATAATTGTCCTGGTCAATTATTTGTAAAAGTTGCGCCTAATTTAACAAATGAATATGATCCTGATGCATCTGCTAATATGTCAAGAATTGTGACTTACTCAGATTTTTGGTGGAAAGGTAAATTAGTATTTAAAGCTAAACTAAGAGCATCTCATACTTGGAATCCAATTCAACAAATGAGTATTAATGTAGATAACCAATTTAACTATGTACCAAATAATATTGGAGCTATGAAA---------------------------------------------
>PP781531.1 Feline parvovirus isolate CTU/Vietnam/FPV-TV07 VP2 protein (VP2) gene partial cds
ATGAGTGATGGAGCAGTTCAACCAGACGGTGGTCAACCTGCTGTCAGAAATGAAAGAGCTACAGGATCTGGGAACGGGTCTGGAGGCGGGGGTGGTGGTGGTTCTGGGGGTGTGGGGATTTCTACGGGTACTTTCAATAATCAGACGGAATTTAAATTTTTGGAAAACGGGTGGGTGGAAATCACAGCAAACTCAAGCAGACTTGTACATTTAAATATGCCAGAAAGTGAAAATTATAAAAGAGTAGTTGTAAATAATATGGATAAAACTTCAGTTAAAGGAAACATGGCTTTAGATGATACTCATGTACAAATTGTAACACCTTGGTCATTGGTTGATGCAAATGCTTGGGGAGTTTGGTTTAATCCAGGAGATTGGCAACTAATTGTTAATACTATGAGTGAGTTGCATTTAGTTAGTTTTGAACAAGAAATTTTTAATGTTGTTTTAAAGACTGTTTCAGAATCTGCTACTCAGCCACCAACTAAAGTTTATAATAATGATTTAACTGCATCATTGATGGTTGCATTAGATAGTAATAATACTATGCCATTTACTCCAGCAGCTATGAGATCTGAGACATTGGGTTTTTATCCATGGAAACCAACCATACCAACTCCATGGAGATATTATTTTCAATGGGATAGAACATTAATACCATCCCATACTGGAACTAGTGGCACACCAACAAATGTATATCATGGTACAGATCCAGATGATGTTCAATTTTATACTATTGAAAATTCTGTACCAGTACACTTACTAAGAACAGGTGATGAATTTGCTACAGGAACATTTTTTTTTGATTGTAAACCATGTAGACTAACACATACATGGCAAACAAATAGAGCATTGGGCTTACCACCATTTCTAAATTCTTTGCCTCAATCTGAAGGAGCTACTAACTTTGGTGATATAGGAGTTCAACAAGATAAAAGACGTGGTGTAACTCAAATGGGAAATACAGACTATATTACTGAAGCTACTATTATGAGACCAGCTGAGGTTGGTTATAGTGCACCATACTATTCTTTTGAAGCATCTACACAAGGGCCATTTAAAACACCTATTGCAGCAGGACGGGGGGGAGCGCAAACAGATGAAAATCAAGCAGCAGATGGTGATCCAAGATATGCATTTGGTAGACAGCATGGTCAAAAAACTACTACAACAGGAGAAACACCCGAGAGATTTACATATATAGCACATCAAGATACAGGAAGATATCCAGAAGGAGATTGGATTCAAAATATTAACTTTAACCTTCCTGTAACAAATGATAATGTATTACTACCAACAGATCCAATTGGAGGTAAAACAGGAATTAACTATACTAATATATTTAATACTTATGGTCCTTTAACTGCATTAAATAATGTACCACCAGTTTATCCAAATGGTCAAATTTGGGATAAAGAATTTGATACTGACTTAAAACCAAGACTTCATGTAAATGCACCATTTGTTTGTCAAAATAATTGTCCTGGTCAATTATTTGTAAAAGTTGCGCCTAATTTAACAAATGAATATGATCCTGATGCATCTGCTAATATGTCAAGAATTGTGACTTACTCAGATTTTTGGTGGAAAGGTAAATTAGTATTTAAAGCTAAACTAAGAGCATCTCATACTTGGAATCCAATTCAACAAATGAGTATTAATGTAGATAACCAATTTAACTATGTACCAAATAATATTGGAGCTATGAAA---------------------------------------------
>PP781530.1 Feline parvovirus isolate CTU/Vietnam/FPV-TV06 VP2 protein (VP2) gene partial cds
ATGAGTGATGGAGCAGTTCAACCAGACGGTGGTCAACCTGCTGTCAGAAATGAAAGAGCTACAGGATCTGGGAACGGGTCTGGAGGCGGGGGTGGTGGTGGTTCTGGGGGTGTGGGGATTTCTACGGGTACTTTCAATAATCAGACGGAATTTAAATTTTTGGAAAACGGGTGGGTGGAAATCACAGCAAACTCAAGCAGACTTGTACATTTAAATATGCCAGAAAGTGAAAATTATAAAAGAGTAGTTGTAAATAATATGGATAAAACTTCAGTTAAAGGAAACATGGCTTTAGATGATACTCATGTACAAATTGTAACACCTTGGTCATTGGTTGATGCAAATGCTTGGGGAGTTTGGTTTAATCCAGGAGATTGGCAACTAATTGTTAATACTATGAGTGAGTTGCATTTAGTTAGTTTTGAACAAGAAATTTTTAATGTTGTTTTAAAGACTGTTTCAGAATCTGCTACTCAGCCACCAACTAAAGTTTATAATAATGATTTAACTGCATCATTGATGGTTGCATTAGATAGTAATAATACTATGCCATTTACTCCAGCAGCTATGAGATCTGAGACATTGGGTTTTTATCCATGGAAACCAACCATACCAACTCCATGGAGATATTATTTTCAATGGGATAGAACATTAATACCATCCCATACTGGAACTAGTGGCACACCAACAAATGTATATCATGGTACAGATCCAGATGATGTTCAATTTTATACTATTGAAAATTCTGTACCAGTACACTTACTAAGAACAGGTGATGAATTTGCTACAGGAACATTTTTTTTTGATTGTAAACCATGTAGACTAACACATACATGGCAAACAAATAGAGCATTGGGCTTACCACCATTTCTAAATTCTTTGCCTCAATCTGAAGGAGCTACTAACTTTGGTGATATAGGAGTTCAACAAGATAAAAGACGTGGTGTAACTCAAATGGGAAATACAGACTATATTACTGAAGCTACTATTATGAGACCAGCTGAGGTTGGTTATAGTGCACCATACTATTCTTTTGAAGCATCTACACAAGGGCCATTTAAAACACCTATTGCAGCAGGACGGGGGGGAGCGCAAACAGATGAAAATCAAGCAGCAGATGGTGATCCAAGATATGCATTTGGTAGACAGCATGGTCAAAAAACTACTACAACAGGAGAAACACCCGAGAGATTTACATATATAGCACATCAAGATACAGGAAGATATCCAGAAGGAGATTGGATTCAAAATATTAACTTTAACCTTCCTGTAACAAATGATAATGTATTACTACCAACAGATCCAATTGGAGGTAAAACAGGAATTAACTATACTAATATATTTAATACTTATGGTCCTTTAACTGCATTAAATAATGTACCACCAGTTTATCCAAATGGTCAAATTTGGGATAAAGAATTTGATACTGACTTAAAACCAAGACTTCATGTAAATGCACCATTTGTTTGTCAAAATAATTGTCCTGGTCAATTATTTGTAAAAGTTGCGCCTAATTTAACAAATGAATATGATCCTGATGCATCTGCTAATATGTCAAGAATTGTGACTTACTCAGATTTTTGGTGGAAAGGTAAATTAGTATTTAAAGCTAAACTAAGAGCATCTCATACTTGGAATCCAATTCAACAAATGAGTATTAATGTAGATAACCAATTTAACTATGTACCAAATAATATTGGAGCTATGAAA---------------------------------------------
>PP781529.1 Feline parvovirus isolate CTU/Vietnam/FPV-TV05 VP2 protein (VP2) gene partial cds
ATGAGTGATGGAGCAGTTCAACCAGACGGTGGTCAACCTGCTGTCAGAAATGAAAGAGCTACAGGATCTGGGAACGGGTCTGGAGGCGGGGGTGGTGGTGGTTCTGGGGGTGTGGGGATTTCTACGGGTACTTTCAATAATCAGACGGAATTTAAATTTTTGGAAAACGGGTGGGTGGAAATCACAGCAAACTCAAGCAGACTTGTACATTTAAATATGCCAGAAAGTGAAAATTATAAAAGAGTAGTTGTAAATAATATGGATAAAACTTCAGTTAAAGGAAACATGGCTTTAGATGATACTCATGTACAAATTGTAACACCTTGGTCATTGGTTGATGCAAATGCTTGGGGAGTTTGGTTTAATCCAGGAGATTGGCAACTAATTGTTAATACTATGAGTGAGTTGCATTTAGTTAGTTTTGAACAAGAAATTTTTAATGTTGTTTTAAAGACTGTTTCAGAATCTGCTACTCAGCCACCAACTAAAGTTTATAATAATGATTTAACTGCATCATTGATGGTTGCATTAGATAGTAATAATACTATGCCATTTACTCCAGCAGCTATGAGATCTGAGACATTGGGTTTTTATCCATGGAAACCAACCATACCAACTCCATGGAGATATTATTTTCAATGGGATAGAACATTAATACCATCCCATACTGGAACTAGTGGCACACCAACAAATGTATATCATGGTACAGATCCAGATGATGTTCAATTTTATACTATTGAAAATTCTGTACCAGTACACTTACTAAGAACAGGTGATGAATTTGCTACAGGAACATTTTTTTTTGATTGTAAACCATGTAGACTAACACATACATGGCAAACAAATAGAGCATTGGGCTTACCACCATTTTTAAATTCTTTGCCTCAATCTGAAGGAGCTACTAACTTTGGTGATATAGGAGTTCAACAAGATAAAAGACGTGGTGTAACTCAAATGGGAAATACAGACTATATTACTGAAGCTACTATTATGAGACCAGCTGAGGTTGGTTATAGTGCACCATACTATTCTTTTGAAGCATCTACACAAGGGCCATTTAAAACACCTATTGCAGCAGGACGGGGGGGAGCGCAAACAGATGAAAATCAAGCAGCAGATGGTGATCCAAGATATGCATTTGGTAGACAGCATGGTCAAAAAACTACTACAACAGGAGAAACACCCGAGAGATTTACATATATAGCACATCAAGATACAGGAAGATATCCAGAAGGAGATTGGATTCAAAATATTAACTTTAACCTTCCTGTAACAAATGATAATGTATTACTACCAACAGATCCAATTGGAGGTAAAACAGGAATTAACTATACTAATATATTTAATACTTATGGTCCTTTAACTGCATTAAATAATGTACCACCAGTTTATCCAAATGGTCAAATTTGGGATAAAGAATTTGATACTGACTTAAAACCAAGACTTCATGTAAATGCACCATTTGTTTGTCAAAATAATTGTCCTGGTCAATTATTTGTAAAAGTTGCGCCTAATTTAACAAATGAATATGATCCTGATGCATCTGCTAATATGTCAAGAATTGTGACTTACTCAGATTTTTGGTGGAAAGGTAAATTAGTATTTAAAGCTAAACTAAGAGCATCTCATACTTGGAATCCAATTCAACAAATGAGTATTAATGTAGATAACCAATTTAACTATGTACCAAATAATATTGGAGCTATGAAA---------------------------------------------
>PP781528.1 Feline parvovirus isolate CTU/Vietnam/FPV-TV04 VP2 protein (VP2) gene partial cds
ATGAGTGATGGAGCAGTTCAACCAGACGGTGGTCAACCTGCTGTCAGAAATGAAAGAGCTACAGGATCTGGGAACGGGTCTGGAGGCGGGGGTGGTGGTGGTTCTGGGGGTGTGGGGATTTCTACGGGTACTTTCAATAATCAGACGGAATTTAAATTTTTGGAAAACGGGTGGGTGGAAATCACAGCAAACTCAAGCAGACTTGTACATTTAAATATGCCAGAAAGTGAAAATTATAAAAGAGTAGTTGTAAATAATATGGATAAAACTTCAGTTAAAGGAAACATGGCTTTAGATGATACTCATGTACAAATTGTAACACCTTGGTCATTGGTTGATGCAAATGCTTGGGGAGTTTGGTTTAATCCAGGAGATTGGCAACTAATTGTTAATACTATGAGTGAGTTGCATTTAGTTAGTTTTGAACAAGAAATTTTTAATGTTGTTTTAAAGACTGTTTCAGAATCTGCTACTCAGCCACCAACTAAAGTTTATAATAATGATTTAACTGCATCATTGATGGTTGCATTAGATAGTAATAATACTATGCCATTTACTCCAGCAGCTATGAGATCTGAGACATTGGGTTTTTATCCATGGAAACCAACCATACCAACTCCATGGAGATATTATTTTCAATGGGATAGAACATTAATACCATCCCATACTGGAACTAGTGGCACACCAACAAATGTATATCATGGTACAGATCCAGATGATGTTCAATTTTATACTATTGAAAATTCTGTACCAGTACACTTACTAAGAACAGGTGATGAATTTGCTACAGGAACATTTTTTTTTGATTGTAAACCATGTAGACTAACACATACATGGCAAACAAATAGAGCATTGGGCTTACCACCATTTTTAAATTCTTTGCCTCAATCTGAAGGAGCTACTAACTTTGGTGATATAGGAGTTCAACAAGATAAAAGACGTGGTGTAACTCAAATGGGAAATACAGACTATATTACTGAAGCTACTATTATGAGACCAGCTGAGGTTGGTTATAGTGCACCATATTATTCTTTTGAAGCATCTACACAAGGGCCATTTAAAACACCTATTGCAGCAGGACGGGGGGGAGCACAAACAGATGAAAATCAAGCAGCAGATGGTGATCCAAGATATGCATTTGGTAGACAGCATGGTCAAAAAACTACTACAACAGGAGAAACACCCGAGAGATTTACATATATAGCACATCAAGATACAGGAAGATATCCAGAAGGAGATTGGATTCAAAATATTAACTTTAACCTTCCTGTAACAAATGATAATGTATTACTACCAACAGATCCAATTGGAGGTAAAACAGGAATTAACTATACTAATATATTTAATACTTATGGTCCTTTAACTGCATTAAATAATGTACCACCAGTTTATCCAAATGGTCAAATTTGGGATAAAGAATTTGATACTGACTTAAAACCAAGACTTCATGTAAATGCACCATTTGTTTGTCAAAATAATTGTCCTGGTCAATTATTTGTAAAAGTAGCACCTAATTTAACCAATGAATATGATCCTGACGCATCTGCTAATATGTCAAGAATTGTGACTTACTCAGATTTTTGGTGGAAAGGTAAATTAGTATTTAAAGCTAAACTAAGAGCATCTCATACTTGGAATCCAATTCAACAAATGAGTATTAATGTAGATAACCAATTTAACTATGTACCAAATAATATTGGAGCTATGAAA---------------------------------------------
>PP781527.1 Feline parvovirus isolate CTU/Vietnam/FPV-TV03 VP2 protein (VP2) gene partial cds
ATGAGTGATGGAGCAGTTCAACCAGACGGTGGTCAACCTGCTGTCAGAAATGAAAGAGCTACAGGATCTGGGAACGGGTCTGGAGGCGGGGGTGGTGGTGGTTCTGGGGGTGTGGGGATTTCTACGGGTACTTTCAATAATCAGACGGAATTTAAATTTTTGGAAAACGGGTGGGTGGAAATCACAGCAAACTCAAGCAGACTTGTACATTTAAATATGCCAGAAAGTGAAAATTATAAAAGAGTAGTTGTAAATAATATGGATAAAACTTCAGTTAAAGGAAACATGGCTTTAGATGATACTCATGTACAAATTGTAACACCTTGGTCATTGGTTGATGCAAATGCTTGGGGAGTTTGGTTTAATCCAGGAGATTGGCAACTAATTGTTAATACTATGAGTGAGTTGCATTTAGTTAGTTTTGAACAAGAAATTTTTAATGTTGTTTTAAAGACTGTTTCAGAATCTGCTACTCAGCCACCAACTAAAGTTTATAATAATGATTTAACTGCATCATTGATGGTTGCATTAGATAGTAATAATACTATGCCATTTACTCCAGCAGCTATGAGATCTGAGACATTGGGTTTTTATCCATGGAAACCAACCATACCAACTCCATGGAGATATTATTTTCAATGGGATAGAACATTAATACCATCCCATACTGGAACTAGTGGCACACCAACAAATGTATATCATGGTACAGATCCAGATGATGTTCAATTTTATACTATTGAAAATTCTGTACCAGTACACTTACTAAGAACAGGTGATGAATTTGCTACAGGAACATTTTTTTTTGATTGTAAACCATGTAGACTAACACATACATGGCAAACAAATAGAGCATTGGGCTTACCACCATTTTTAAATTCTTTGCCTCAATCTGAAGGAGCTACTAACTTTGGTGATATAGGAGTTCAACAAGATAAAAGACGTGGTGTAACTCAAATGGGAAATACAGACTATATTACTGAAGCTACTATTATGAGACCAGCTGAGGTTGGTTATAGTGCACCATATTATTCTTTTGAAGCATCTACACAAGGGCCATTTAAAACACCTATTGCAGCAGGACGGGGGGGAGCACAAACAGATGAAAATCAAGCAGCAGATGGTGATCCAAGATATGCATTTGGTAGACAACATGGTCAAAAAACTACTACAACAGGAGAAACACCCGAGAGATTTACATATATAGCACATCAAGATACAGGAAGATATCCAGAAGGAGATTGGATTCAAAATATTAACTTTAACCTTCCTGTAACAAATGATAATGTATTACTACCAACAGATCCAATTGGAGGTAAAACAGGAATTAACTATACTAATATATTTAATACTTATGGTCCTTTAACTGCATTAAATAATGTACCACCAGTTTATCCAAATGGTCAAATTTGGGATAAAGAATTTGATACTGACTTAAAACCAAGACTTCATGTAAATGCACCATTTGTTTGTCAAAATAATTGTCCTGGTCAATTATTTGTAAAAGTTGCGCCTAATTTAACAAATGAATATGATCCTGATGCATCTGCTAATATGTCAAGAATTGTGACTTACTCAGATTTTTGGTGGAAAGGTAAATTAGTATTTAAAGCTAAACTAAGAGCATCTCATACTTGGAATCCAATTCAACAAATGAGTATTAATGTAGATAACCAATTTAACTATGTACCAAATAATATTGGAGCTATGAAA---------------------------------------------
>PP781526.1 Feline parvovirus isolate CTU/Vietnam/FPV-TV02 VP2 protein (VP2) gene partial cds
ATGAGTGATGGAGCAGTTCAACCAGACGGTGGTCAACCTGCTGTCAGAAATGAAAGAGCTACAGGATCTGGGAACGGGTCTGGAGGCGGGGGTGGTGGTGGTTCTGGGGGTGTGGGGATTTCTACGGGTACTTTCAATAATCAGACGGAATTTAAATTTTTGGAAAACGGATGGGTGGAAATCACAGCAAACTCAAGCAGACTTGTACATTTAAATATGCCAGAAAGTGAAAATTATAAAAGAGTAGTTGTAAATAATATGGATAAAACTGCAGTTAAAGGAAACATGGCTTTAGATGATACTCATGTACAAATTGTAACACCTTGGTCATTGGTTGATGCAAATGCTTGGGGAGTTTGGTTTAATCCAGGAGATTGGCAACTAATTGTTAATACTATGAGTGAGTTGCATTTAGTTAGTTTTGAACAAGAAATTTTTAATGTTGTTTTAAAGACTGTTTCAGAATCTGCTACTCAACCACCAACTAAAGTTTATAATAATGATTTAACTGCATCATTGATGGTTGCATTAAATAGTAATAATACTATGCCATTTACTCCAGCAGCTATGAAATCTGAGACATTGGGTTTTTATCCATGGAAACCAACCATACCAACTCCATGGAGATATTATTTTCAATGGGATAGAACATTAATACCATCTCATACTGGAACTAGTGGCACACCAACAAATGTATATCATGGTACAGATCCAGATGATGTTCAATTTTATACTATTGAAAATTCTGTACCAGTACACTTACTAAGAACAGGTGATGAATTTGCTACAGGAACATTTTTTTTTGATTGTAAACCATGTAGACTAACACATACATGGCAAACAAATAGAGCATTGGGCTTACCACCATTTCTAAATTCTTTGCCTCAATCTGAAGGAGCTACTAACTTTGGTGATATAGGAGTTCAACAAGATAAAAGACGTGGTGTAACTCAAATGGGAAATACAGACTATATTACTGAAGCTACTATTATGAGACCAGCTGAGGTTGGTTATAGTGCACCATACTATTCTTTTGAAGCATCTACACAAGGGCCATTTAAAACACCTATTGCAGCAGGACGGGGGGGAGCGCAAACAGATGAAAATCAAGCAGCAGATGGTGATCCAAGATATGCATTTGGTAGACAGCATGGTCAAAAAACTACTACAACAGGAGAAACACCCGAGAGATTTACATATATAGCACATCAAGATACAGGAAGATATCCAGAAGGAGATTGGATTCAAAATATTAACTTTAACCTTCCTGTAACAAATGATAATGTATTACTACCAACAGATCCAATTGGAGGTAAAACAGGAATTAACTATACTAATATATTTAATACTTATGGTCCTTTAACTGCATTAAATAATGTACCACCAGTTTATCCAAATGGTCAAATTTGGGATAAAGAATTTGATACTGACTTAAAACCAAGACTTCATGTAAATGCACCATTTGTTTGTCAAAATAATTGTCCTGGTCAATTATTTGTAAAAGTTGCGCCTAATTTAACAAATGAATATGATCCTGATGCATCTGCTAATATGTCAAGAATTGTGACTTACTCAGATTTTTGGTGGAAAGGTAAATTAGTATTTAAAGCTAAACTAAGAGCATCTCATACTTGGAATCCAATTCAACAAATGAGTATTAATGTAGATAACCAATTTAACTATGTACCAAATAATATTGGAGCTATGAAA---------------------------------------------
>PP781525.1 Feline parvovirus isolate CTU/Vietnam/FPV-TV01 VP2 protein (VP2) gene partial cds
ATGAGTGATGGAGCAGTTCAACCAGACGGTGGTCAACCTGCTGTCAGAAATGAAAGAGCTACAGGATCTGGGAACGGGTCTGGAGGCGGGGGTGGTGGTGGTTCTGGGGGTGTGGGGATTTCTACGGGTACTTTCAATAATCAGACGGAATTTAAATTTTTGGAAAACGGGTGGGTGGAAATCACAGCAAACTCAAGCAGACTTGTACATTTAAATATGCCAGAAAGTGAAAATTATAAAAGAGTAGTTGTAAATAATATGGATAAAACTTCAGTTAAAGGAAACATGGCTTTAGATGATACTCATGTACAAATTGTAACACCTTGGTCATTGGTTGATGCAAATGCTTGGGGAGTTTGGTTTAATCCAGGAGATTGGCAACTAATTGTTAATACTATGAGTGAGTTGCATTTAGTTAGTTTTGAACAAGAAATTTTTAATGTTGTTTTAAAGACTGTTTCAGAATCTGCTACTCAGCCACCAACTAAAGTTTATAATAATGATTTAACTGCATCATTGATGGTTGCATTAGATAGTAATAATACTATGCCATTTACTCCAGCAGCTATGAGATCTGAGACATTGGGTTTTTATCCATGGAAACCAACCATACCAACTCCATGGAGATATTATTTTCAATGGGATAGAACATTAATACCATCCCATACTGGAACTAGTGGCACACCAACAAATGTATATCATGGTACAGATCCAGATGATGTTCAATTTTATACTATTGAAAATTCTGTACCAGTACACTTACTAAGAACAGGTGATGAATTTGCTACAGGAACATTTTTTTTTGATTGTAAACCATGTAGACTAACACATACATGGCAAACAAATAGAGCATTGGGCTTACCACCATTTCTAAATTCTTTGCCTCAATCTGAAGGAGCTACTAACTTTGGTGATATAGGAGTTCAACAAGATAAAAGACGTGGTGTAACTCAAATGGGAAATACAGACTATATTACTGAAGCTACTATTATGAGACCAGCTGAGGTTGGTTATAGTGCACCATACTATTCTTTTGAAGCATCTACACAAGGGCCATTTAAAACACCTATTGCAGCAGGACGGGGGGGAGCGCAAACAGATGAAAATCAAGCAGCAGATGGTGATCCAAGATATGCATTTGGTAGACAGCATGGTCAAAAAACTACTACAACAGGAGAAACACCCGAGAGATTTACATATATAGCACATCAAGATACAGGAAGATATCCAGAAGGAGATTGGATTCAAAATATTAACTTTAACCTTCCTGTAACAAATGATAATGTATTACTACCAACAGATCCAATTGGAGGTAAAACAGGAATTAACTATACTAATATATTTAATACTTATGGTCCTTTAACTGCATTAAATAATGTACCACCAGTTTATCCAAATGGTCAAATTTGGGATAAAGAATTTGATACTGACTTAAAACCAAGACTTCATGTAAATGCACCATTTGTTTGTCAAAATAATTGTCCTGGTCAATTATTTGTAAAAGTTGCGCCTAATTTAACAAATGAATATGATCCTGATGCATCTGCTAATATGTCAAGAATTGTGACTTACTCAGATTTTTGGTGGAAAGGTAAATTAGTATTTAAAGCTAAACTAAGAGCATCTCATACTTGGAATCCAATTCAACAAATGAGTATTAATGTAGATAACCAATTTAACTATGTACCAAATAATATTGGAGCTATGAAA---------------------------------------------
>PP781524.1 Feline parvovirus isolate CTU/Vietnam/FPV-CT08 VP2 protein (VP2) gene partial cds
ATGAGTGATGGAGCAGTTCAACCAGACGGTGGTCAACCTGCTGTCAGAAATGAAAGAGCTACAGGATCTGGGAACGGGTCTGGAGGCGGGGGTGGTGGTGGTTCTGGGGGTGTGGGGATTTCTACGGGTACTTTCAATAATCAGACGGAATTTAAATTTTTGGAAAACGGGTGGGTGGAAATCACAGCAAACTCAAGCAGACTTGTACATTTAAATATGCCAGAAAGTGAAAATTATAAAAGAGTAGTTGTAAATAATATGGATAAAACTTCAGTTAAAGGAAACATGGCTTTAGATGATACTCATGTACAAATTGTAACACCTTGGTCATTGGTTGATGCAAATGCTTGGGGAGTTTGGTTTAATCCAGGAGATTGGCAACTAATTGTTAATACTATGAGTGAGTTGCATTTAGTTAGTTTTGAACAAGAAATTTTTAATGTTGTTTTAAAGACTGTTTCAGAATCTGCTACTCAGCCACCAACTAAAGTTTATAATAATGATTTAACTGCATCATTGATGGTTGCATTAGATAGTAATAATACTATGCCATTTACTCCAGCAGCTATGAGATCTGAGACATTGGGTTTTTATCCATGGAAACCAACCATACCAACTCCATGGAGATATTATTTTCAATGGGATAGAACATTAATACCATCCCATACTGGAACTAGTGGCACACCAACAAATGTATATCATGGTACAGATCCAGATGATGTTCAATTTTATACTATTGAAAATTCTGTACCAGTACACTTACTAAGAACAGGTGATGAATTTGCTACAGGAACATTTTTTTTTGATTGTAAACCATGTAGACTAACACATACATGGCAAACAAATAGAGCATTGGGCTTACCACCATTTCTAAATTCTTTGCCTCAATCTGAAGGAGCTACTAACTTTGGTGATATAGGAGTTCAACAAGATAAAAGACGTGGTGTAACTCAAATGGGAAATACAGACTATATTACTGAAGCTACTATTATGAGACCAGCTGAGGTTGGTTATAGTGCACCATACTATTCTTTTGAAGCATCTACACAAGGGCCATTTAAAACACCTATTGCAGCAGGACGGGGGGGAGCGCAAACAGATGAAAATCAAGCAGCAGATGGTGATCCAAGATATGCATTTGGTAGACAGCATGGTCAAAAAACTACTACAACAGGAGAAACACCCGAGAGATTTACATATATAGCACATCAAGATACAGGAAGATATCCAGAAGGAGATTGGATTCAAAATATTAACTTTAACCTTCCTGTAACAAATGATAATGTATTACTACCAACAGATCCAATTGGAGGTAAAACAGGAATTAACTATACTAATATATTTAATACTTATGGTCCTTTAACTGCATTAAATAATGTACCACCAGTTTATCCAAATGGTCAAATTTGGGATAAAGAATTTGATACTGACTTAAAACCAAGACTTCATGTAAATGCACCATTTGTTTGTCAAAATAATTGTCCTGGTCAATTATTTGTAAAAGTTGCGCCTAATTTAACAAATGAATATGATCCTGATGCATCTGCTAATATGTCAAGAATTGTGACTTACTCAGATTTTTGGTGGAAAGGTAAATTAGTATTTAAAGCTAAACTAAGAGCATCTCATACTTGGAATCCAATTCAACAAATGAGTATTAATGTAGATAACCAATTTAACTATGTACCAAATAATATTGGAGCTATGAAA---------------------------------------------
>PP781523.1 Feline parvovirus isolate CTU/Vietnam/FPV-CT07 VP2 protein (VP2) gene partial cds
ATGAGTGATGGAGCAGTTCAACCAGACGGTGGTCAACCTGCTGTCAGAAATGAAAGAGCTACAGGATCTGGGAACGGGTCTGGAGGCGGGGGTGGTGGTGGTTCTGGGGGTGTGGGGATTTCTACGGGTACTTTCAATAATCAGACGGAATTTAAATTTTTGGAAAACGGGTGGGTGGAAATCACAGCAAACTCAAGCAGACTTGTACATTTAAATATGCCAGAAAGTGAAAATTATAAAAGAGTAGTTGTAAATAATATGGATAAAACTTCAGTTAAAGGAAACATGGCTTTAGATGATACTCATGTACAAATTGTAACACCTTGGTCATTGGTTGATGCAAATGCTTGGGGAGTTTGGTTTAATCCAGGAGATTGGCAACTAATTGTTAATACTATGAGTGAGTTGCATTTAGTTAGTTTTGAACAAGAAATTTTTAATGTTGTTTTAAAGACTGTTTCAGAATCTGCTACTCAGCCACCAACTAAAGTTTATAATAATGATTTAACTGCATCATTGATGGTTGCATTAGATAGTAATAATACTATGCCATTTACTCCAGCAGCTATGAGATCTGAGACATTGGGTTTTTATCCATGGAAACCAACCATACCAACTCCATGGAGATATTATTTTCAATGGGATAGAACATTAATACCATCCCATACTGGAACTAGTGGCACACCAACAAATGTATATCATGGTACAGATCCAGATGATGTTCAATTTTATACTATTGAAAATTCTGTACCAGTACACTTACTAAGAACAGGTGATGAATTTGCTACAGGAACATTTTTTTTTGATTGTAAACCATGTAGACTAACACATACATGGCAAACAAATAGAGCATTGGGCTTACCACCATTTTTAAATTCTTTGCCTCAATCTGAAGGAGCTACTAACTTTGGTGATATAGGAGTTCAACAAGATAAAAGACGTGGTGTAACTCAAATGGGAAATACAGACTATATTACTGAAGCTACTATTATGAGACCAGCTGAGGTTGGTTATAGTGCACCATATTATTCTTTTGAAGCATCTACACAAGGGCCATTTAAAACACCTATTGCAGCAGGACGGGGGGGAGCACAAACAGATGAAAATCAAGCAGCAGATGGTGATCCAAGATATGCATTTGGTAGACACCATGGTCAAAAAACTACTACAACAGGAGAAACACCCGAGAGATTTACATATATAGCACATCAAGATACAGGAAGATATCCAGAAGGAGATTGGATTCAAAATATTAACTTTAACCTTCCTGTAACAAATGATAATGTATTACTACCAACAGATCCAATTGGAGGTAAAACAGGAATTAACTATACTAATATATTTAATACTTATGGTCCTTTAACTGCATTAAATAATGTACCACCAGTTTATCCAAATGGTCAAATTTGGGATAAAGAATTTGATACTGACTTAAAACCAAGACTTCATGTAAATGCACCATTTGTTTGTCAAAATAATTGTCCTGGTCAATTATTTGTAAAAGTAGCACCTAATTTAACCAATGAATATGATCCTGACGCATCTGCTAATATGTCAAGAATTGTGACTTACTCAGATTTTTGGTGGAAAGGTAAATTAGTATTTAAAGCTAAACTAAGAGCATCTCATACTTGGAATCCAATTCAACAAATGAGTATTAATGTAGATAACCAATTTAACTATGTACCAAATAATATTGGAGCTATGAAA---------------------------------------------
>PP781522.1 Feline parvovirus isolate CTU/Vietnam/FPV-CT06 VP2 protein (VP2) gene partial cds
ATGAGTGATGGAGCAGTTCAACCAGACGGTGGTCAACCTGCTGTCAGAAATGAAAGAGCTACAGGATCTGGGAACGGGTCTGGAGGCGGGGGTGGTGGTGGTTCTGGGGGTGTGGGGATTTCTACGGGTACTTTCAATAATCAGACGGAATTTAAATTTTTGGAAAACGGGTGGGTGGAAATCACAGCAAACTCAAGCAGACTTGTACATTTAAATATGCCAGAAAGTGAAAATTATAAAAGAGTAGTTGTAAATAATATGGATAAAACTTCAGTTAAAGGAAACATGGCTTTAGATGATACTCATGTACAAATTGTAACACCTTGGTCATTGGTTGATGCAAATGCTTGGGGAGTTTGGTTTAATCCAGGAGATTGGCAACTAATTGTTAATACTATGAGTGAGTTGCATTTAGTTAGTTTTGAACAAGAAATTTTTAATGTTGTTTTAAAGACTGTTTCAGAATCTGCTACTCAGCCACCAACTAAAGTTTATAATAATGATTTAACTGCATCATTGATGGTTGCATTAGATAGTAATAATACTATGCCATTTACTCCAGCAGCTATGAGATCTGAGACATTGGGTTTTTATCCATGGAAACCAACCATACCAACTCCATGGAGATATTATTTTCAATGGGATAGAACATTAATACCATCCCATACTGGAACTAGTGGCACACCAACAAATGTATATCATGGTACAGATCCAGATGATGTTCAATTTTATACTATTGAAAATTCTGTACCAGTACACTTACTAAGAACAGGTGATGAATTTGCTACAGGAACATTTTTTTTTGATTGTAAACCATGTAGACTAACACATACATGGCAAACAAATAGAGCATTGGGCTTACCACCATTTCTAAATTCTTTGCCTCAATCTGAAGGAGCTACTAACTTTGGTGATATAGGAGTTCAACAAGATAAAAGACGTGGTGTAACTCAAATGGGAAATACAGACTATATTACTGAAGCTACTATTATGAGACCAGCTGAGGTTGGTTATAGTGCACCATACTATTCTTTTGAAGCATCTACACAAGGGCCATTTAAAACACCTATTGCAGCAGGACGGGGGGGAGCGCAAACAGATGAAAATCAAGCAGCAGATGGTGATCCAAGATATGCATTTGGTAGACAGCATGGTCAAAAAACTACTACAACAGGAGAAACACCCGAGAGATTTACATATATAGCACATCAAGATACAGGAAGATATCCAGAAGGAGATTGGATTCAAAATATTAACTTTAACCTTCCTGTAACAAATGATAATGTATTACTACCAACAGATCCAATTGGAGGTAAAACAGGAATTAACTATACTAATATATTTAATACTTATGGTCCTTTAACTGCATTAAATAATGTACCACCAGTTTATCCAAATGGTCAAATTTGGGATAAAGAATTTGATACTGACTTAAAACCAAGACTTCATGTAAATGCACCATTTGTTTGTCAAAATAATTGTCCTGGTCAATTATTTGTAAAAGTTGCGCCTAATTTAACAAATGAATATGATCCTGATGCATCTGCTAATATGTCAAGAATTGTGACTTACTCAGATTTTTGGTGGAAAGGTAAATTAGTATTTAAAGCTAAACTAAGAGCATCTCATACTTGGAATCCAATTCAACAAATGAGTATTAATGTAGATAACCAATTTAACTATGTACCAAATAATATTGGAGCTATGAAA---------------------------------------------
>PP781521.1 Feline parvovirus isolate CTU/Vietnam/FPV-CT05 VP2 protein (VP2) gene partial cds
ATGAGTGATGGAGCAGTTCAACCAGACGGTGGTCAACCTGCTGTCAGAAATGAAAGAGCTACAGGATCTGGGAACGGGTCTGGAGGCGGGGGTGGTGGTGGTTCTGGGGGTGTGGGGATTTCTACGGGTACTTTCAATAATCAGACGGAATTTAAATTTTTGGAAAACGGGTGGGTGGAAATCACAGCAAACTCAAGCAGACTTGTACATTTAAATATGCCAGAAAGTGAAAATTATAAAAGAGTAGTTGTAAATAATATGGATAAAACTTCAGTTAAAGGAAACATGGCTTTAGATGATACTCATGTACAAATTGTAACACCTTGGTCATTGGTTGATGCAAATGCTTGGGGAGTTTGGTTTAATCCAGGAGATTGGCAACTAATTGTTAATACTATGAGTGAGTTGCATTTAGTTAGTTTTGAACAAGAAATTTTTAATGTTGTTTTAAAGACTGTTTCAGAATCTGCTACTCAGCCACCAACTAAAGTTTATAATAATGATTTAACTGCATCATTGATGGTTGCATTAGATAGTAATAATACTATGCCATTTACTCCAGCAGCTATGAGATCTGAGACATTGGGTTTTTATCCATGGAAACCAACCATACCAACTCCATGGAGATATTATTTTCAATGGGATAGAACATTAATACCATCCCATACTGGAACTAGTGGCACACCAACAAATGTATATCATGGTACAGATCCAGATGATGTTCAATTTTATACTATTGAAAATTCTGTACCAGTACACTTACTAAGAACAGGTGATGAATTTGCTACAGGAACATTTTTTTTTGATTGTAAACCATGTAGACTAACACATACATGGCAAACAAATAGAGCATTGGGCTTACCACCATTTTTAAATTCTTTGCCTCAATCTGAAGGAGCTACTAACTTTGGTGATATAGGAGTTCAACAAGATAAAAGACGTGGTGTAACTCAAATGGGAAATACAGACTATATTACTGAAGCTACTATTATGAGACCAGCTGAGGTTGGTTATAGTGCACCATATTATTCTTTTGAAGCATCTACACAAGGGCCATTTAAAACACCTATTGCAGCAGGACGGGGGGGAGCACAAACAGATGAAAATCAAGCAGCAGATGGTGATCCAAGATATGCATTTGGTAGACACCATGGTCAAAAAACTACTACAACAGGAGAAACACCCGAGAGATTTACATATATAGCACATCAAGATACAGGAAGATATCCAGAAGGAGATTGGATTCAAAATATTAACTTTAACCTTCCTGTAACAAATGATAATGTATTACTACCAACAGATCCAATTGGAGGTAAAACAGGAATTAACTATACTAATATATTTAATACTTATGGTCCTTTAACTGCATTAAATAATGTACCACCAGTTTATCCAAATGGTCAAATTTGGGATAAAGAATTTGATACTGACTTAAAACCAAGACTTCATGTAAATGCACCATTTGTTTGTCAAAATAATTGTCCTGGTCAATTATTTGTAAAAGTAGCACCTAATTTAACCAATGAATATGATCCTGACGCATCTGCTAATATGTCAAGAATTGTGACTTACTCAGATTTTTGGTGGAAAGGTAAATTAGTATTTAAAGCTAAACTAAGAGCATCTCATACTTGGAATCCAATTCAACAAATGAGTATTAATGTAGATAACCAATTTAACTATGTACCAAATAATATTGGAGCTATGAAA---------------------------------------------
>PP781520.1 Feline parvovirus isolate CTU/Vietnam/FPV-CT04 VP2 protein (VP2) gene partial cds
ATGAGTGATGGAGCAGTTCAACCAGACGGTGGTCAACCTGCTGTCAGAAATGAAAGAGCTACAGGATCTGGGAACGGGTCTGGAGGCGGGGGTGGTGGTGGTTCTGGGGGTGTGGGGATTTCTACGGGTACTTTCAATAATCAGACGGAATTTAAATTTTTGGAAAACGGATGGGTGGAAATCACAGCAAACTCAAGCAGACTTGTACATTTAAATATGCCAGAAAGTGAAAATTATAAAAGAGTAGTTGTAAATAATATGGATAAAACTGCAGTTAAAGGAAACATGGCTTTAGATGATACTCATGTACAAATTGTAACACCTTGGTCATTGGTTGATGCAAATGCTTGGGGAGTTTGGTTTAATCCAGGAGATTGGCAACTAATTGTTAATACTATGAGTGAGTTGCATTTAGTTAGTTTTGAACAAGAAATTTTTAATGTTGTTTTAAAGACTGTTTCAGAATCTGCTACTCAACCACCAACTAAAGTTTATAATAATGATTTAACTGCATCATTGATGGTTGCATTAGATAGTAATAATACTATGCCATTTACTCCAGCAGCTATGAGATCTGAGACATTGGGTTTTTATCCATGGAAACCAACCATACCAACTCCATGGAGATATTATTTTCAATGGGATAGAACATTAATACCATCTCATACTGGAACTAGTGGCACACCAACAAATGTATATCATGGTACAGATCCAGATGATGTTCAATTTTATACTATTGAAAATTCTGTGCCAGTACACTTACTAAGAACAGGTGATGAATTTGCTACAGGAACATTTTTTTTTGATTGTAAACCATGTAGACTAACACATACATGGCAAACAAATAGAGCATTGGGCTTACCACCATTTTTAAATTCTTTGCCTCAATCTGAAGGAGCTACTAACTTTGGTGATATAGGAGTTCAACAAGATAAAAGACGTGGTGTAACTCAAATGGGAAATACAGACTATATTACTGAAGCTACTATTATGAGACCAGCTGAGGTTGGTTATAGTGCACCATATTATTCTTTTGAAGCATCTACACAAGGGCCATTTAAAACACCTATTGCAGCAGGACGGGGGGGAGCGCAAACAGATGAAAATCAAGCAGCAGATGGTGATCCAAGATATGCATTTGGTAGACAACATGGTCAAAAAACTACTACAACAGGAGAAACACCTGAGAGATTTACATATATAGCACATCAAGATACAGGAAGATATCCAGAAGGAGATTGGATTCAAAATATTAACTTTAACCTTCCTGTAACAAATGATAATGTATTGCTACCAACAGATCCAATTGGAGGTAAAACAGGAATTAACTATACTAATATATTTAATACTTATGGTCCTTTAACTGCATTAAATAATGTACCACCAGTTTATCCAAATGGTCAAATTTGGGATAAAGAATTTGATACTGACTTAAAACCAAGACTTCATGTAAATGCACCATTTGTTTGTCAAAATAATTGTCCTGGTCAATTATTTGTAAAAGTTGCGCCTAATTTAACAAATGAATATGATCCTGATGCATCTGCTAATATGTCAAGAATTGTAACTTACTCAGATTTTTGGTGGAAAGGTAAATTAGTATTTAAAGCTAAACTAAGAGCATCTCATACTTGGAATCCAATTCAACAAATGAGTATTAATGTAGATAACCAATTTAACTATGTACCAAATAATATTGGAGCTATGAAA---------------------------------------------
>PP781519.1 Feline parvovirus isolate CTU/Vietnam/FPV-CT03 VP2 protein (VP2) gene partial cds
ATGAGTGATGGAGCAGTTCAACCAGACGGTGGTCAACCTGCTGTCAGAAATGAAAGAGCTACAGGATCTGGGAACGGGTCTGGAGGCGGGGGTGGTGGTGGTTCTGGGGGTGTGGGGATTTCTACGGGTACTTTCAATAATCAGACGGAATTTAAATTTTTGGAAAACGGGTGGGTGGAAATCACAGCAAACTCAAGCAGACTTGTACATTTAAATATGCCAGAAAGTGAAAATTATAAAAGAGTAGTTGTAAATAATATGGATAAAACTTCAGTTAAAGGAAACATGGCTTTAGATGATACTCATGTACAAATTGTAACACCTTGGTCATTGGTTGATGCAAATGCTTGGGGAGTTTGGTTTAATCCAGGAGATTGGCAACTAATTGTTAATACTATGAGTGAGTTGCATTTAGTTAGTTTTGAACAAGAAATTTTTAATGTTGTTTTAAAGACTGTTTCAGAATCTGCTACTCAGCCACCAACTAAAGTTTATAATAATGATTTAACTGCATCATTGATGGTTGCATTAGATAGTAATAATACTATGCCATTTACTCCAGCAGCTATGAGATCTGAGACATTGGGTTTTTATCCATGGAAACCAACCATACCAACTCCATGGAGATATTATTTTCAATGGGATAGAACATTAATACCATCCCATACTGGAACTAGTGGCACACCAACAAATGTATATCATGGTACAGATCCAGATGATGTTCAATTTTATACTATTGAAAATTCTGTACCAGTACACTTACTAAGAACAGGTGATGAATTTGCTACAGGAACATTTTTTTTTGATTGTAAACCATGTAGACTAACACATACATGGCAAACAAATAGAGCATTGGGCTTACCACCATTTTTAAATTCTTTGCCTCAATCTGAAGGAGCTACTAACTTTGGTGATATAGGAGTTCAACAAGATAAAAGACGTGGTGTAACTCAAATGGGAAATACAGACTATATTACTGAAGCTACTATTATGAGACCAGCTGAGGTTGGTTATAGTGCACCATACTATTCTTTTGAAGCATCTACACAAGGGCCATTTAAAACACCTATTGCAGCAGGACGGGGGGGAGCGCAAACAGATGAAAATCAAGCAGCAGATGGTGATCCAAGATATGCATTTGGTAGACAGCATGGTCAAAAAACTACTACAACAGGAGAAACACCCGAGAGATTTACATATATAGCACATCAAGATACAGGAAGATATCCAGAAGGAGATTGGATTCAAAATATTAACTTTAACCTTCCTGTAACAAATGATAATGTATTACTACCAACAGATCCAATTGGAGGTAAAACAGGAATTAACTATACTAATATATTTAATACTTATGGTCCTTTAACTGCATTAAATAATGTACCACCAGTTTATCCAAATGGTCAAATTTGGGATAAAGAATTTGATACTGACTTAAAACCAAGACTTCATGTAAATGCACCATTTGTTTGTCAAAATAATTGTCCTGGTCAATTATTTGTAAAAGTTGCGCCTAATTTAACAAATGAATATGATCCTGATGCATCTGCTAATATGTCAAGAATTGTGACTTACTCAGATTTTTGGTGGAAAGGTAAATTAGTATTTAAAGCTAAACTAAGAGCATCTCATACTTGGAATCCAATTCAACAAATGAGTATTAATGTAGATAACCAATTTAACTATGTACCAAATAATATTGGAGCTATGAAA---------------------------------------------
>PP781518.1 Feline parvovirus isolate CTU/Vietnam/FPV-CT02 VP2 protein (VP2) gene partial cds
ATGAGTGATGGAGCAGTTCAACCAGACGGTGGTCAACCTGCTGTCAGAAATGAAAGAGCTACAGGATCTGGGAACGGGTCTGGAGGCGGGGGTGGTGGTGGTTCTGGGGGTGTGGGGATTTCTACGGGTACTTTCAATAATCAGACGGAATTTAAATTTTTGGAAAACGGGTGGGTGGAAATCACAGCAAACTCAAGCAGACTTGTACATTTAAATATGCCAGAAAGTGAAAATTATAAAAGAGTAGTTGTAAATAATATGGATAAAACTTCAGTTAAAGGAAACATGGCTTTAGATGATACTCATGTACAAATTGTAACACCTTGGTCATTGGTTGATGCAAATGCTTGGGGAGTTTGGTTTAATCCAGGAGATTGGCAACTAATTGTTAATACTATGAGTGAGTTGCATTTAGTTAGTTTTGAACAAGAAATTTTTAATGTTGTTTTAAAGACTGTTTCAGAATCTGCTACTCAGCCACCAACTAAAGTTTATAATAATGATTTAACTGCATCATTGATGGTTGCATTAGATAGTAATAATACTATGCCATTTACTCCAGCAGCTATGAGATCTGAGACATTGGGTTTTTATCCATGGAAACCAACCATACCAACTCCATGGAGATATTATTTTCAATGGGATAGAACATTAATACCATCCCATACTGGAACTAGTGGCACACCAACAAATGTATATCATGGTACAGATCCAGATGATGTTCAATTTTATACTATTGAAAATTCTGTACCAGTACACTTACTAAGAACAGGTGATGAATTTGCTACAGGAACATTTTTTTTTGATTGTAAACCATGTAGACTAACACATACATGGCAAACAAATAGAGCATTGGGCTTACCACCATTTTTAAATTCTTTGCCTCAATCTGAAGGAGCTACTAACTTTGGTGATATAGGAGTTCAACAAGATAAAAGACGTGGTGTAACTCAAATGGGAAATACAGACTATATTACTGAAGCTACTATTATGAGACCAGCTGAGGTTGGTTATAGTGCACCATATTATTCTTTTGAAGCATCTACACAAGGGCCATTTAAAACACCTATTGCAGCAGGACGGGGGGGAGCACAAACAGATGAAAATCAAGCAGCAGATGGTGATCCAAGATATGCATTTGGTAGACAGCATGGTCAAAAAACTACTACAACAGGAGAAACACCCGAGAGATTTACATATATAGCACATCAAGATACAGGAAGATATCCAGAAGGAGATTGGATTCAAAATATTAACTTTAACCTTCCTGTAACAAATGATAATGTATTACTACCAACAGATCCAATTGGAGGTAAAACAGGAATTAACTATACTAATATATTTAATACTTATGGTCCTTTAACTGCATTAAATAATGTACCACCAGTTTATCCAAATGGTCAAATTTGGGATAAAGAATTTGATACTGACTTAAAACCAAGACTTCATGTAAATGCACCATTTGTTTGTCAAAATAATTGTCCTGGTCAATTATTTGTAAAAGTAGCACCTAATTTAACCAATGAATATGATCCTGACGCATCTGCTAATATGTCAAGAATTGTGACTTACTCAGATTTTTGGTGGAAAGGTAAATTAGTATTTAAAGCTAAACTAAGAGCATCTCATACTTGGAATCCAATTCAACAAATGAGTATTAATGTAGATAACCAATTTAACTATGTACCAAATAATATTGGAGCTATGAAA---------------------------------------------
>PP781517.1 Feline parvovirus isolate CTU/Vietnam/FPV-CT01 VP2 protein (VP2) gene partial cds
ATGAGTGATGGAGCAGTTCAACCAGACGGTGGTCAACCTGCTGTCAGAAATGAAAGAGCTACAGGATCTGGGAACGGGTCTGGAGGCGGGGGTGGTGGTGGTTCTGGGGGTGTGGGGATTTCTACGGGTACTTTCAATAATCAGACGGAATTTAAATTTTTGGAAAACGGGTGGGTGGAAATCACAGCAAACTCAAGCAGACTTGTACATTTAAATATGCCAGAAAGTGAAAATTATAAAAGAGTAGTTGTAAATAATATGGATAAAACTTCAGTTAAAGGAAACATGGCTTTAGATGATACTCATGTACAAATTGTAACACCTTGGTCATTGGTTGATGCAAATGCTTGGGGAGTTTGGTTTAATCCAGGAGATTGGCAACTAATTGTTAATACTATGAGTGAGTTGCATTTAGTTAGTTTTGAACAAGAAATTTTTAATGTTGTTTTAAAGACTGTTTCAGAATCTGCTACTCAGCCACCAACTAAAGTTTATAATAATGATTTAACTGCATCATTGATGGTTGCATTAGATAGTAATAATACTATGCCATTTACTCCAGCAGCTATGAGATCTGAGACATTGGGTTTTTATCCATGGAAACCAACCATACCAACTCCATGGAGATATTATTTTCAATGGGATAGAACATTAATACCATCCCATACTGGAACTAGTGGCACACCAACAAATGTATATCATGGTACAGATCCAGATGATGTTCAATTTTATACTATTGAAAATTCTGTACCAGTACACTTACTAAGAACAGGTGATGAATTTGCTACAGGAACATTTTTTTTTGATTGTAAACCATGTAGACTAACACATACATGGCAAACAAATAGAGCATTGGGCTTACCACCATTTTTAAATTCTTTGCCTCAATCTGAAGGAGCTACTAACTTTGGTGATATAGGAGTTCAACAAGATAAAAGACGTGGTGTAACTCAAATGGGAAATACAGACTATATTACTGAAGCTACTATTATGAGACCAGCTGAGGTTGGTTATAGTGCACCATATTATTCTTTTGAAGCATCTACACAAGGGCCATTTAAAACACCTATTGCAGCAGGACGGGGGGGAGCACAAACAGATGAAAATCAAGCAGCAGATGGTGATCCAAGATATGCATTTGGTAGACAACATGGTCAAAAAACTACTACAACAGGAGAAACACCCGAGAGATTTACATATATAGCACATCAAGATACAGGAAGATATCCAGAAGGAGATTGGATTCAAAATATTAACTTTAACCTTCCTGTAACAAATGATAATGTATTACTACCAACAGATCCAATTGGAGGTAAAACAGGAATTAACTATACTAATATATTTAATACTTATGGTCCTTTAACTGCATTAAATAATGTACCACCAGTTTATCCAAATGGTCAAATTTGGGATAAAGAATTTGATACTGACTTAAAACCAAGACTTCATGTAAATGCACCATTTGTTTGTCAAAATAATTGTCCTGGTCAATTATTTGTAAAAGTTGCGCCTAATTTAACAAATGAATATGATCCTGATGCATCTGCTAATATGTCAAGAATTGTGACTTACTCAGATTTTTGGTGGAAAGGTAAATTAGTATTTAAAGCTAAACTAAGAGCATCTCATACTTGGAATCCAATTCAACAAATGAGTATTAATGTAGATAACCAATTTAACTATGTACCAAATAATATTGGAGCTATGAAA---------------------------------------------
>OR567005.1 UNVERIFIED: Feline parvovirus isolate RJ1198/2013/cat/FPV VP2-like gene complete sequence
ATGAGTGATGGAGCAGTTCAACCAGACGGTGGTCAACCTGCTGTCAGAAATGAAAGAGCTACAGGATCTGGGAACGGGTCTGGAGGCGGGGGTGGTGGTGGTTCTGGGGGTGTGGGGATTTCTACGGGTACTTTCAATAATCAGACGGAATTTAAATTTTTGGAAAACGGGTGGGTGGAAATCACAGCAAACTCAAGCAGACTTGTACATTTAAATATGCCAGAAAGTGAAAATTATAAAAGAGTAGTTGTAAATAATATGGATAAAACTTCAGTTAAAGGAAACATGGCTTTAGATGATACTCATGTACAAATTGTAACACCTTGGTCATTGGTTGATGCAAATGCTTGGGGAGTTTGGTTTAATCCAGGAGATTGGCAACTAATTGTTAATACTATGAGTGAGTTGCATTTAGTTAGTTTTGAACAAGAAATTTTTAATGTTGTTTTAAAGACTGTTTCAGAATCTGCTACTCAGCCACCAACTAAAGTTTATAATAATGATTTAACTGCATCATTGATGGTTGCATTAGATAGTAATAATACTATGCCATTTACTCCAGCAGCTATGAGATCTGAGACATTGGGTTTCTATCCATGGAAGCCAACCATACCAACTCCATGGAGATATTACTTTCAATGGGATAGAACATTAATACCATCTCATACTGGAACTAGTGGCACACCAACAAATGTATATCATGGTACAGATCCAGATGATGTTCAATTTTACACTATTGAAAATTCTGTGCCAGTACACTTACTAAGAACAGGTGATGAATTTGCTACAGGAACATTTTTTTTTGATTGCAAACCATGTAGACTAACACATACATGGCAAACAAATAGAGCATTGGGCTTACCACCATTTTTAAATTCTTTGCCTCAATCTGAAGGAGCTACTAACTTTGGTGATATAGGAGTTCAACAAGATAAAAGACGTGGTGTAACTCAAATGGGAAATACAGACTATATTACTGAAGCTACTATTATGAGACCAGCTGAGGTTGGTTATAGTGCACCATATTATTCTTTTGAAGCGTCTACACAAGGGCCATTTAAAACACCTATTGCAGCAGGACGGGGGGGGGCGCAAACAGATGAGAATCAAGCAGCAGATGGTGATCCAAGATATGCATTTGGTAGACAACATGGTCAAAAAACTACTACAACAGGAGAAACACCTGAGAGATTTACATATATAGCACATCAAGATACAGGAAGATATCCAGAAGGAGATTGGATTCAAAATATTAACTTTAACCTTCCTGTAACAAATGATAATGTATTGTTACCAACAGATCCAATTGGAGGTAAAACAGGAATTAACTATACTAATATATTTAATACTTATGGTCCTTTAACTGCATTAAATAATGTACCACCAGTTTATCCAAATGGTCAAATTTGGGATAAAGAATTTGATACTGACTTAAAACCAAGACTTCATGTAAATGCACCATTTGTTTGTCAAAATAATTGTCCTGGTCAATTATTTGTAAAAGTTGCGCCTAATTTAACAAATGAATATGATCCTGATGCATCTGCTAATATGTCAAGAATTGTAACTTATTCAGATTTTTGGTGGAAAGGTAAATTAGTATTTAAAGCTAAACTAAGAGCATCTCATACTTGGAATCCAATTCAACAAATGAGTATTAATGTAGATAACCAATTTAACTATGTACCAAATAATATTGGAGCTATGAAAATTGTATATGAAAAATCTCAACTAGCACCTAGAAAATTATATTAG
>OR567004.1 UNVERIFIED: Feline parvovirus isolate RJ1189/2013/cat/FPV VP2-like gene complete sequence
ATGAGTGATGGAGCAGTTCAACCAGACGGTGGTCAACCTGCTGTCAGAAATGAAAGAGCTACAGGATCTGGGAACGGGTCTGGAGGCGGGGGTGGTGGTGGTTCTGGGGGTGTGGGGATTTCTACGGGTACTTTCAATAATCAGACGGAATTTAAATTTTTGGAAAACGGGTGGGTGGAAATCACAGCAAACTCAAGCAGACTTGTACATTTAAATATGCCAGAAAGTGAAAATTATAAAAGAGTAGTTGTAAATAATATGGATAAAACTGCAGTTAAAGGAAACATGGCTTTAGATGATACTCATGTACAAATTGTAACACCTTGGTCATTGGTTGATGCAAATGCTTGGGGAGTTTGGTTTAATCCAGGAGATTGGCAACTAATTGTTAATACTATGAGTGAGTTGCATTTAGTTAGTTTTGAACAAGAAATTTTTAATGTTGTTTTAAAGACTGTTTCAGAATCTGCTACTCAGCCACCAACTAAAGTTTATAATAATGATTTAACTGCATCATTGATGGTTGCATTAGATAGTAATAATACTATGCCATTTACTCCAGCAGCTATGAGATCTGAGACATTGGGTTTTTATCCATGGAAACCAACCATACCAACTCCATGGAGATATTATTTTCAATGGGATAGAACATTAATACCATCTCATACTGGAACTAGTGGCACACCAACAAATGTATATCATGGTACAGATCCAGATGATGTTCAATTTTACACTATTGAAAATTCTGTGCCAGTACACTTACTAAGAACAGGTGATGAATTTGCTACAGGAACATTTTTTTTTGATTGTAAACCATGTAGACTAACACATACATGGCAAACAAATAGAGCATTGGGCTTACCACCATTTCTAAATTCTTTGCCTCAATCTGAAGGAGCTACTAACTTTGGTGATATAGGAGTTCAACAAGATAAAAGACGTGGTGTAACTCAAATGGGAAATACAGACTATATTACTGAAGCTACTATTATGAGACCAGCTGAGGTTGGTTATAGTGCACCATATTATTCTTTTGAGGCGTCTACACAAGGGCCATTTAAAACACCTATTGCAGCAGGACGGGGGGGAGCGCAAACAGATGAAAATCAAGCAGCAGATGGTGATCCAAGATATGCATTTGGTAGACAACATGGTCAAAAAACTACCACAACAGGAGAAACACCTGAGAGATTTACATATATAGCACATCAAGATACAGGAAGATATCCAGAAGGAGATTGGATTCAAAATATTAACTTTAACCTTCCTGTAACAAATGATAATGTATTGTTACCAACAGATCCAATTGGAGGTAAAACAGGAATTAACTATACTAATATATTTAATACTTATGGTCCTTTAACTGCATTAAATAATGTACCACCAGTTTATCCAAATGGTCAAATTTGGGATAAAGAATTTGATACTGACTTAAAACCAAGACTTCATGTAAATGCACCATTTGTTTGTCAAAATAATTGTCCTGGTCAATTATTTGTAAAAGTTGCGCCTAATTTAACAAATGAATATGATCCTGATGCATCTGCTAATATGTCAAGAATTGTAACTTATTCAGATTTTTGGTGGAAAGGTAAATTAGTATTTAAAGCTAAACTAAGAGCATCTCATACTTGGAATCCAATTCAACAAATGAGTATTAATGTAGATAACCAATTTAACTATGTACCAAATAATATTGGAGCTATGAAAATTGTATATGAAAAATCTCAACTAGCACCTAGAAAATTATATTAG
>OR567003.1 UNVERIFIED: Feline parvovirus isolate RJ1161/2012/cat/FPV VP2-like gene complete sequence
ATGAGTGATGGAGCAGTTCAACCAGACGGTGGTCAACCTGCTGTCAGAAATGAAAGAGCTACAGGATCTGGGAACGGGTCTGGAGGCGGGGGTGGTGGTGGTTCTGGGGGTGTGGGGATTTCTACGGGTACTTTCAATAATCAGACGGAATTTAAATTTTTGGAAAACGGGTGGGTGGAAATCACAGCAAACTCAAGCAGACTTGTACATTTAAATATGCCAGAAAGTGAAAATTATAAAAGAGTAGTTGTAAATAATATGGATAAAACTTCAGTTAAAGGAAACATGGCTTTAGATGATACTCATGTACAAATTGTAACACCTTGGTCATTGGTTGATGCAAATGCTTGGGGAGTTTGGTTTAATCCAGGAGATTGGCAACTAATTGTTAATACTATGAGTGAGTTGCATTTAGTTAGTTTTGAACAAGAAATTTTTAATGTTGTTTTAAAGACTGTTTCAGAATCTGCTACTCAGCCACCAACTAAAGTTTATAATAATGATTTAACTGCATCATTGATGGTTGCATTAGATAGTAATAATACTATGCCATTTACTCCAGCAGCTATGAGATCTGAGACATTGGGTTTCTATCCATGGAAGCCAACCATACCAACTCCATGGAGATATTACTTTCAATGGGATAGAACATTAATACCATCTCATACTGGAACTAGTGGCACACCAACAAATGTATATCATGGTACAGATCCAGATGATGTTCAATTTTACACTATTGAAAATTCTGTGCCAGTACACTTACTAAGAACAGGTGATGAATTTGCTACAGGAACATTTTTTTTTGATTGTAAACCATGTAGACTAACACATACATGGCAAACAAATAGAGCATTGGGCTTACCACCATTTTTAAATTCTTTGCCTCAATCTGAAGGAGCTACTAACTTTGGTGATATAGGAGTTCAACAAGATAAAAGACGTGGTGTAACTCAAATGGGAAATACAGACTATATTACTGAAGCTACTATTATGAGACCAGCTGAGGTTGGTTATAGTGCACCATATTATTCTTTTGAAGCGTCTACACAAGGGCCATTTAAAACACCTATTGCAGCAGGACGGGGGGGGGCGCAAACAGATGAGAATCAAGCAGCAGATGGTGATCCAAGATATGCATTTGGTAGACAACATGGTCAAAAAACTACTACAACAGGAGAAACACCTGAGAGATTTACATATATAGCACATCAAGATACAGGAAGATATCCAGAAGGAGATTGGATTCAAAATATTAACTTTAACCTTCCTGTAACAAATGATAATGTATTGTTACCAACAGATCCAATTGGAGGTAAAACAGGAATTAACTATACTAATATATTTAATACTTATGGTCCTTTAACTGCATTAAATAATGTACCACCAGTTTATCCAAATGGTCAAATTTGGGATAAAGAATTTGATACTGACTTAAAACCAAGACTTCATGTAAATGCACCATTTGTTTGTCAAAATAATTGTCCTGGTCAATTATTTGTAAAAGTTGCGCCTAATTTAACAAATGAATATGATCCTGATGCATCTGCTAATATGTCAAGAATTGTAACTTATTCAGATTTTTGGTGGAAAGGTAAATTAGTATTTAAAGCTAAACTAAGAGCATCTCATACTTGGAATCCAATTCAACAAATGAGTATTAATGTAGATAACCAATTTAACTATGTACCAAATAATATTGGAGCTATGAAAATTGTATATGAAAAATCTCAACTAGCACCTAGAAAATTATATTAG
>OR567002.1 UNVERIFIED: Feline parvovirus isolate RJ1160/2012/cat/FPV VP2-like gene complete sequence
ATGAGTGATGGAGCAGTTCAACCAGACGGTGGTCAACCTACTGTCAGAAATGAAAGAGCTACAGGATCTGGGAACGGGTCTGGAGGCGGGGGTGGTGGTGGTTCTGGGGGTGTGGGGATTTCTACGGGTACTTTCAATAATCAGACGGAATTTAAATTTTTGGAAAACGGGTGGGTGGAAATCACAGCAAACTCAAGCAGACTTGTACATTTAAATATGCCAGAAAGTGAAAATTATAAAAGAGTAGTTGTAAATAATATGGATAAAACTTCAGTTAAAGGAAACATGGCTTTAGATGATACTCATGTACAAATTGTAACACCTTGGTCATTGGTTGATGCAAATGCTTGGGGAGTTTGGTTTAATCCAGGAGATTGGCAACTAATTGTTAATACTATGAGTGAGTTGCATTTAGTTAGTTTTGAACAAGAAATTTTTAATGTTGTTTTAAAGACTGTTTCAGAATCTGCTACTCAGCCACCAACTAAAGTTTATAATAATGATTTAACTGCATCATTGATGGTTGCATTAGATAGTAATAATACTATGCCATTTACTCCAGCAGCTATGAGATCTGAGACATTGGGTTTCTATCCATGGAAGCCAACCATACCAACTCCATGGAGATATTACTTTCAATGGGATAGAACATTAATACCATCTCATACTGGAACTAGTGGCACACCAACAAATGTATATCATGGTACAGATCCAGATGATGTTCAATTTTACACTATTGAAAATTCTGTGCCAGTACACTTACTAAGAACAGGTGATGAATTTGCTACAGGAACATTTTTTTTTGATTGTAAACCATGTAGACTAACACATACATGGCAAACAAATAGAGCATTGGGCTTACCACCATTTTTAAATTCTTTGCCTCAATCTGAAGGAGCTACTAACTTTGGTGATATAGGAGTTCAACAAGATAAAAGACGTGGTGTAACTCAAATGGGAAATACAGACTATATTACTGAAGCTACTATTATGAGACCAGCTGAGGTTGGTTATAGTGCACCATATTATTCTTTTGAAGCGTCTACACAAGGGCCATTTAAAACACCTATTGCAGCAGGACGGGGGGGGGCGCAAACAGATGAGAATCAAGCAGCAGATGGTGATCCAAGATATGCATTTGGTAGACAACATGGTCAAAAAACTACTACAACAGGAGAAACACCTGAGAGATTTACATATATAGCACATCAAGATACAGGAAGATATCCAGAAGGAGATTGGATTCAAAATATTAACTTTAACCTTCCTGTAACAAATGATAATGTATTGTTACCAACAGATCCAATTGGAGGTAAAACAGGAATTAACTATACTAATATATTTAATACTTATGGTCCTTTAACTGCATTAAATAATGTACCACCAGTTTATCCAAATGGTCAAATTTGGGATAAAGAATTTGATACTGACTTAAAACCAAGACTTCATGTAAATGCACCATTTGTTTGTCAAAATAATTGTCCTGGTCAATTATTTGTAAAAGTTGCGCCTAATTTAACAAATGAATATGATCCTGATGCATCTGCTAATATGTCAAGAATTGTAACTTATTCAGATTTTTGGTGGAAAGGTAAATTAGTATTTAAAGCTAAACTAAGAGCATCTCATACTTGGAATCCAATTCAACAAATGAGTATTAATGTAGATAACCAATTTAACTATGTACCAAATAATATTGGAGCTATGAAAATTGTATATGAAAAATCTCAACTAGCACCTAGAAAATTATATTAG
>OR567001.1 UNVERIFIED: Feline parvovirus isolate RJ1159/2012/cat/FPV VP2-like gene complete sequence
ATGAGTGATGGAGCAGTTCAACCAGACGGTGGTCAACCTACTGTCAGAAATGAAAGAGCTACAGGATCTGGGAACGGGTCTGGAGGCGGGGGTGGTGGTGGTTCTGGGGGTGTGGGGATTTCTACGGGTACTTTCAATAATCAGACGGAATTTAAATTTTTGGAAAACGGGTGGGTGGAAATCACAGCAAACTCAAGCAGACTTGTACATTTAAATATGCCAGAAAGTGAAAATTATAAAAGAGTAGTTGTAAATAATATGGATAAAACTTCAGTTAAAGGAAACATGGCTTTAGATGATACTCATGTACAAATTGTAACACCTTGGTCATTGGTTGATGCAAATGCTTGGGGAGTTTGGTTTAATCCAGGAGATTGGCAACTAATTGTTAATACTATGAGTGAGTTGCATTTAGTTAGTTTTGAACAAGAAATTTTTAATGTTGTTTTAAAGACTGTTTCAGAATCTGCTACTCAGCCACCAACTAAAGTTTATAATAATGATTTAACTGCATCATTGATGGTTGCATTAGATAGTAATAATACTATGCCATTTACTCCAGCAGCTATGAGATCTGAGACATTGGGTTTCTATCCATGGAAGCCAACCATACCAACTCCATGGAGATATTACTTTCAATGGGATAGAACATTAATACCATCTCATACTGGAACTAGTGGCACACCAACAAATGTATATCATGGTACAGATCCAGATGATGTTCAATTTTACACTATTGAAAATTCTGTGCCAGTACACTTACTAAGAACAGGTGATGAATTTGCTACAGGAACATTTTTTTTTGATTGTAAACCATGTAGACTAACACATACATGGCAAACAAATAGAGCATTGGGCTTACCACCATTTTTAAATTCTTTGCCTCAATCTGAAGGAGCTACTAACTTTGGTGATATAGGAGTTCAACAAGATAAAAGACGTGGTGTAACTCAAATGGGAAATACAGACTATATTACTGAAGCTACTATTATGAGACCAGCTGAGGTTGGTTATAGTGCACCATATTATTCTTTTGAAGCGTCTACACAAGGGCCATTTAAAACACCTATTGCAGCAGGACGGGGGGGGGCGCAAACAGATGAGAATCAAGCAGCAGATGGTGATCCAAGATATGCATTTGGTAGACAACATGGTCAAAAAACTACTACAACAGGAGAAACACCTGAGAGATTTACATATATAGCACATCAAGATACAGGAAGATATCCAGAAGGAGATTGGATTCAAAATATTAACTTTAACCTTCCTGTAACAAATGATAATGTATTGTTACCAACAGATCCAATTGGAGGTAAAACAGGAATTAACTATACTAATATATTTAATACTTATGGTCCTTTAACTGCATTAAATAATGTACCACCAGTTTATCCAAATGGTCAAATTTGGGATAAAGAATTTGATACTGACTTAAAACCAAGACTTCATGTAAATGCACCATTTGTTTGTCAAAATAATTGTCCTGGTCAATTATTTGTAAAAGTTGCGCCTAATTTAACAAATGAATATGATCCTGATGCATCTGCTAATATGTCAAGAATTGTAACTTATTCAGATTTTTGGTGGAAAGGTAAATTAGTATTTAAAGCTAAACTAAGAGCATCTCATACTTGGAATCCAATTCAACAAATGAGTATTAATGTAGATAACCAATTTAACTATGTACCAAATAATATTGGAGCTATGAAAATTGTATATGAAAAATCTCAACTAGCACCTAGAAAATTATATTAG
>OR567000.1 UNVERIFIED: Feline parvovirus isolate RJ1096/2011/cat/FPV VP2-like gene complete sequence
ATGAGTGATGGAGCAGTTCAACCAGACGGTGGTCAACCTGCTGTCAGAAATGAAAGAGCTACAGGATCTGGGAACGGGTCTGGAGGCGGGGGTGGTGGTGGTTCTGGGGGTGTGGGGATTTCTACGGGTACTTTCAATAATCAGACGGAATTTAAATTTTTGGAAAACGGGTGGGTGGAAATCACAGCAAACTCAAGCAGACTTGTACATTTAAATATGCCAGAAAGTGAAAATTATAAAAGAGTAGTTGTAAATAATATGGATAAAACTGCAGTTAAAGGAAACATGGCTTTAGATGATACTCATGTACAAATTGTAACACCTTGGTCATTGGTTGATGCAAATGCTTGGGGAGTTTGGTTTAATCCAGGAGATTGGCAACTAATTGTTAATACTATGAGTGAGTTGCATTTAGTTAGTTTTGAACAAGAAATTTTTAATGTTGTTTTAAAGACTGTTTCAGAATCTGCTACTCAGCCACCAACTAAAGTTTATAATAATGATTTAACTGCATCATTGATGGTTGCATTAGATAGTAATAATACTATGCCATTTACTCCAGCAGCTATGAGATCTGAGACATTGGGTTTTTATCCATGGAAACCAACCATACCAACTCCATGGAGATATTACTTTCAATGGGATAGAACATTAATACCATCTCATACTGGAACTAGTGGCACACCAACAAATGTATATCATGGTACAGATCCAGATGATGTTCAATTTTACACTATTGAAAATTCTGTGCCAGTACACTTACTAAGAACAGGTGATGAATTTGCTACAGGAACATTTTTTTTTGATTGTAAACCATGTAGACTAACACATACATGGCAAACAAATAGAGCATTGGGCTTACCACCATTTTTAAATTCTTTGCCTCAATCTGAAGGAGCTACTAACTTTGGTGATATAGGAGTTCAACAAGATAAAAGACGTGGTGTAACTCAAATGGGAAATACAGACTATATTACTGAAGCTACTATTATGAGACCAGCTGAGGTTGGTTATAGTGCACCATATTATTCTTTTGAAGCGTCTACACAAGGGCCATTTAAAACACCTATTGCAGCAGGACGGGGGGGAGCGCAAACAGATGAAAATCAAGCAGCAGATGGTGATCCAAGATATGCATTTGGTAGACAACATGGTCAAAAAACTACCACAACAGGAGAAACACCTGAGAGATTTACATATATAGCACATCAAGATACAGGAAGATATCCAGAAGGAGATTGGATTCAAAATATTAACTTTAACCTTCCTGTAACAAATGATAATGTATTGCTACCAACAGATCCAATTGGAGGTAAAACAGGAATTAACTATACTAATATATTTAATACTTATGGTCCTTTAACTGCATTAAATAATGTACCACCAGTTTATCCAAATGGTCAAATTTGGGATAAAGAATTTGATACTGACTTAAAACCAAGACTTCATGTAAATGCACCATTTGTTTGTCAAAATAATTGTCCTGGTCAATTATTTGTAAAAGTTGCGCCTAATTTAACAAATGAATATGATCCTGATGCATCTGCTAATATGTCAAGAATTGTAACTTACTCAGATTTTTGGTGGAAAGGTAAATTAGTATTTAAAGCTAAACTAAGAGCCTCTCATACTTGGAATCCAATTCAACAAATGAGTATTAATGTAGATAACCAATTTAACTATGTACCAAGTAATATTGGAGGTATGAAAATTGTATATGAAAAATCTCAACTAGCACCTAGAAAATTATATTAA
>OR566999.1 UNVERIFIED: Feline parvovirus isolate RJ1085/2011/cat/FPV VP2-like gene complete sequence
ATGAGTGATGGAGCAGTTCAACCAGACGGTGGTCAACCTGCTGTCAGAAATGAAAGAGCTACAGGATCTGGGAACGGGTCTGGAGGCGGGGGTGGTGGTGGTTCTGGGGGTGTGGGGATTTCTACGGGTACTTTCAATAATCAGACGGAATTTAAATTTTTGGAAAACGGGTGGGTGGAAATCACAGCAAACTCAAGCAGACTTGTACATTTAAATATGCCAGAAAGTGAAAATTATAGAAGAGTGGTTGTAAATAATATGGATAAAACTGCAGTTAACGGAAACATGGCTTTAGATGATATTCATGCACAAATTGTAACACCTTGGTCATTGGTTGATGCAAATGCTTGGGGAGTTTGGTTTAATCCAGGAGATTGGCAACTAATTGTTAATACTATGAGTGAGTTGCATTTAGTTAGTTTTGAACAAGAAATTTTTAATGTTGTTTTAAAGACTGTTTCAGAATCTGCTACTCAGCCACCAACTAAAGTTTATAATAATGATTTAACTGCATCATTGATGGTTGCATTAGATAGTAATAATACTATGCCATTTACTCCAGCAGCTATGAGATCTGAGACATTGGGTTTTTATCCATGGAAACCAACCATACCAACTCCATGGAGATATTATTTTCAATGGGATAGAACATTAATACCATCTCATACTGGAACTAGTGGCACACCAACAAATATATACCATGGTACAGATCCAGATGATGTTCAATTTTATACTATTGAAAATTCTGTGCCAGTACACTTACTAAGAACAGGTGATGAATTTGCTACAGGAACATTTTTTTTTGATTGTAAACCATGTAGACTAACACATACATGGCAAACAAATAGAGCATTGGGCTTACCACCATTTCTAAATTCTTTGCCTCAATCTGAAGGAGCTACTAACTTTGGTGATATAGGAGTTCAACAAGATAAAAGACGTGGTGTAACTCAAATGGGAAATACAAACTATATTACTGAAGCTACTATTATGAGACCAGCTGAGGTTGGTTATAGTGCACCATATTATTCTTTTGAGGCGTCTACACAAGGGCCATTTAAAACACCTATTGCAGCAGGACGGGGGGGAGCGCAAACAGATGAAAATCAAGCAGCAGATGGTGATCCAAGATATGCATTTGGTAGACAACATGGTCAAAAAACTACCACAACAGGAGAAACACCTGAGAGATTTACATATATAGCACATCAAGATACAGGAAGATATCCAGAAGGAGATTGGATTCAAAATATTAACTTTAACCTTCCTGTAACAAATGATAATGTATTGTTACCAACAGATCCAATTGGAGGTAAAACAGGAATTAACTATACTAATATATTTAATACTTATGGTCCTTTAACTGCATTAAATAATGTACCACCAGTTTATCCAAATGGTCAAATTTGGGATAAAGAATTTGATACTGACTTAAAACCAAGACTTCATGTAAATGCACCATTTGTTTGTCAAAATAATTGTCCTGGTCAATTATTTGTAAAAGTTGCGCCTAATTTAACAAATGAATATGATCCTGATGCATCTGCTAATATGTCAAGAATTGTAACTTATTCAGATTTTTGGTGGAAAGGTAAATTAGTATTTAAAGCTAAACTAAGAGCATCTCATACTTGGAATCCAATTCAACAAATGAGTATTAATGTAGATAACCAATTTAACTATGTACCAAATAATATTGGAGCTATGAAAATTGTATATGAAAAATCTCAACTAGCACCTAGAAAATTATATTAG
>OR566998.1 UNVERIFIED: Feline parvovirus isolate RJ1018/2010/cat/FPV VP2-like gene complete sequence
ATGAGTGATGGAGCAGTACAACCAGACGGTGGTCAACCTGCTGTCAGAAATGAAAGAGCTACAGGATCTGGGAACGGGTCTGGAGGCGGGGGTGGTGGTGGTTCTGGGGGTGTGGGGATTTCTACGGGTACTTTCAATAATCAGACGGAATTTAAATTTTTGGAAAACGGGTGGGTGGAAATCACAGCAAACTCAAGCAGACTTGTACATTTAAATATGCCAGAAAGTGAAAATTATAAAAGAGTAGTTGTAAATAATATGGATAAAACTGCAGTTAAAGGAAACATGGCTTTAGATGATACTCATGTACAAATTGTAACACCTTGGTCATTGGTTGATGCAAATGCTTGGGGAGTTTGGTTTAATCCAGGAGATTGGCAACTAATTGTTAATACTATGAGTGAGTTGCATTTAGTTAGTTTTGAACAAGAAATTTTTAATGTTGTTTTAAAGACTGTTTCAGAATCTGCTACTCAGCCACCAACTAAAGTTTATAATAATGATTTAACTGCATCATTGATGGTTGCATTAGATAGTAATAATACTATGCCATTTACTCCAGCAGCTATGAGATCTGAGACATTGGGTTTTTATCCATGGAAACCAACCATACCAACTCCATGGAGATATTATTTTCAATGGGATAGAACATTAATACCATCTCATACTGGAACTAGTGGCACACCAACAAATGTATACCATGGTACAGATCCAGATGATGTTCAATTTTACACTATTGAAAATTCTGTGCCAGTACACTTACTAAGAACAGGTGATGAATTTGCTACAGGAACATTTTTTTTTGATTGTAAACCATGTAGACTAACACATACATGGCAAACAAATAGAGCATTGGGCTTACCACCATTTTTAAATTCTTTGCCTCAATCTGAAGGAGCTACTAACTTTGGTGATATAGGAGTTCAACAAGATAAAAGACGTGGTGTAACTCAAATGGGAAATACAGACTATATTACTGAAGCTACTATTATGAGACCAGCTGAGGTTGGTTATAGTGCACCATATTATTCTTTTGAAGCGTCTACACAAGGGCCATTTAAAACACCTATTGCAGCAGGACGGGGGGGAGCGCAAACAGATGAAAATCAAGCAGCAGATGGTGATCCAAGATATGCATTTGGTAGACAACATGGTCAAAAAACTACCACAACAGGAGAAACACCTGAGAGATTTACATATATAGCACATCAAGATACAGGAAGATATCCAGAAGGAGATTGGATTCAAAATATTAACTTTAACCTTCCTGTAACAAATGATAATGTATTGCTACCAACAGATCCAATTGGAGGTAAAACAGGAATTAACTATACTAATATATTTAATACTTATGGTCCTTTAACTGCATTAAATAATGTACCACCAGTTTATCCAAATGGTCAAATTTGGGATAAAGAATTTGATACTGACTTAAAACCAAGACTTCATGTAAATGCACCATTTGTTTGTCAAAATAATTGTCCTGGTCAATTATTTGTAAAAGTTGCGCCTAATTTAACAAATGAATATGATCCTGATGCATCTGCTAATATGTCAAGAATTGTAACTTACTCAGATTTTTGGTGGAAAGGTAAATTAGTATTTAAAGCTAAACTAAGAGCCTCTCATACTTGGAATCCAATTCAACAAATGAGTATTAATGTAGATAACCAATTTAACTATGTACCAAGTAATATTGGAGGTATGAAAATTGTATATGAAAAATCTCAACTAGCACCTAGAAAATTATATTAA
>OR566997.1 UNVERIFIED: Feline parvovirus isolate RJ922/2008/cat/FPV VP2-like gene complete sequence
ATGAGTGATGGAGCAGTTCAACCAGACGGTGGTCAACCTGCTGTCAGAAATGAAAGAGCTACAGGATCTGGGAACGGGTCTGGAGGCGGGGGTGGTGGTGGTTCTGGGGGTGTGGGGATTTCTACGGGTACTTTCAATAATCAGACGGAATTTAAATTTTTGGAAAACGGGTGGGTGGAAATCACAGCAAACTCAAGCAGACTTGTACATTTAAATATGCCAGAAAGTGAAAATTATAAAAGAGTAGTTGTAAATAATATGGATAAAACTTCAGTTAAAGGAAACATGGCTTTAGATGATACTCATGTACAAATTGTAACACCTTGGTCATTGGTTGATGCAAATGCTTGGGGAGTTTGGTTTAATCCAGGAGATTGGCAACTAATTGTTAATACTATGAGTGAGTTGCATTTAGTTAGTTTTGAACAAGAAATTTTTAATGTTGTTTTAAAGACTGTTTCAGAATCTGCTACTCAGCCACCAACTAAAGTTTATAATAATGATTTAACTGCATCATTGATGGTTGCATTAGATAGTAATAATACTATGCCATTTACTCCAGCAGCTATGAGATCTGAGACATTGGGTTTCTATCCATGGAAGCCAACCATACCAACTCCATGGAGATATTACTTTCAATGGGATAGAACATTAATACCATCTCATACTGGAACTAGTGGCACACCAACAAATGTATATCATGGTACAGATCCAGATGATGTTCAATTTTACACTATTGAAAATTCTGTGCCAGTACACTTACTAAGAACAGGTGATGAATTTGCTACAGGAACATTTTTTTTTGATTGTAAACCATGTAGACTAACACATACATGGCAAACAAATAGAGCATTGGGCTTACCACCATTTTTAAATTCTTTGCCTCAATCTGAAGGAGCTACTAACTTTGGTGATATAGGAGTTCAACAAGATAAAAGACGTGGTGTAACTCAAATGGGAAATACAGACTATATTACTGAAGCTACTATTATGAGACCAGCTGAGGTTGGTTATAGTGCACCATATTATTCTTTTGAAGCGTCTACACAAGGGCCATTTAAAACACCTATTGCAGCAGGACGGGGGGGGGCGCAAACAGATGAGAATCAAGCAGCAGATGGTGATCCAAGATATGCATTTGGTAGACAACATGGTCAAAAAACTACTACAACAGGAGAAACACCTGAGAGATTTACATATATAGCACATCAAGATACAGGAAGATATCCAGAAGGAGATTGGATTCAAAATATTAACTTTAACCTTCCTGTAACAAATGATAATGTATTGTTACCAACAGATCCAATTGGAGGTAAAACAGGAATTAACTATACTAATATATTTAATACTTATGGTCCTTTAACTGCATTAAATAATGTACCACCAGTTTATCCAAATGGTCAAATTTGGGATAAAGAATTTGATACTGACTTAAAACCAAGACTTCATGTAAATGCACCATTTGTTTGTCAAAATAATTGTCCTGGTCAATTATTTGTAAAAGTTGCGCCTAATTTAACAAATGAATATGATCCTGATGCATCTGCTAATATGTCAAGAATTGTAACTTATTCAGATTTTTGGTGGAAAGGTAAATTAGTATTTAAAGCTAAACTAAGAGCATCTCATACTTGGAATCCAATTCAACAAATGAGTATTAATGTAGATAACCAATTTAACTATGTACCAAATAATATTGGAGCTATGAAAATTGTATATGAAAAATCTCAACTAGCACCTAGAAAATTATATTAG
>OQ378317.1 Feline parvovirus isolate FPV 003 VP2 protein gene partial cds
ATGAGTGATGGAGCAGTTCAACCAGACGGTGGTCAACCTGCTGTCAGAAATGAAAGAGCTACAGGATCGGGGAACGGGTCTGGAGGCGGGGGTGGTGGTGGTTCTGGGGGTGTGGGGATTTCTACGGGTACTTTCAATAATCAGACGGAATTTAAATTTTTGGAAAACGGATGGGTGGAAATCACAGCAAACTCAAGCAGACTTGTACATTTAAATATGCCAGAAAGTGAAAATTATAAAAGAGTAGTTGTAAATAATATGGATAAAACTGCAGTTAAAGGAAACATGGCTTTAGATGATATTCATGTACAAATTGTAACACCTTGGTCATTGGTTGATGCAAATGCTTGGGGAGTTTGGTTTAATCCAGGAGATTGGCAACTAATTGTTAATACTATGAGTGAGTTGCATTTAGTTAGTTTTGAACAAGAACTTTTTAATGTTGTTTTAAAGACTGTTTCAGAATCTGCTACTCAGCCACCAACTAAAGTTTATAATAATGATTTAACTGCATCATTGATGGTTGCATTAGATAGTAATAATACTATGCCATTTACTCCAGCAGCTATGAGATCTGAGACATTGGGTTTTTATCCATGGAAACCAACCATACCAACTCCATGGAGATATTATTTTCAATGGGATAGAACATTAATACCATCTCATACTGGAACTAGTGGCACACCAACAAATATATATCATGGTACAGATCCAGATGATGTTCAATTTTATACTATTGAAAATTCTGTGCCAGTACACTTACTAAGAACAGGTGATGAATTTGCTACAGGAACATTTTTTTTTGATTGTAAACCATGTAGACTAACACATACATGGCAAACAAATAGAGCATTGGGCTTACCACCATTTCTAAATTCTTTGCCTCAATCTGAAGGACCTACTAACTTTGGTGATATAGGAGTTCAACAAGATAAAAGACGTGGTGTAACTCAAATGGGAAATACAGACTATATTACTGAAGCTACTATTATGAGACCAGCTGAGGTTGGTTATAGTGCACCATATTATTCTTTTGAAGCGTCTACACAAGGGCCATTTAAAACACCTATTGCAGCAGGACGGGGGGGAGCGCAAACAGATGAAAATCAAGCAGCAGATGGTGATCCAAGATATGCATTTGGTAGACAACATGGTCAAAAAACTACTACAACAGGAGAAACACCTGAGAGATTTACATATATAGCACATCAAGATACAGGAAGATATCCAGAAGGAGATTGGATTCAAAATATTAACTTTAACCTTCCTGTAACAAATGATAATGTATTGCTACCAACAGATCCAATTGGAGGTAAAACAGGAATTAACTATACTAATATATTTAATACTTATGGTCCTTTAACTGCATTAAATAATGTACCACCAGTTTATCCAAATGGTCAAATTTGGGATAAAGAATTTGATACTGACTTAAAACCAAGACTTCATGTAAATGCACCATTTGTTTGTCAAAATAATTGTCCTGGTCAATTATTTGTAAAAGTTGCGCCTAATTTAACGAATGAATATGATCCTGATGCATCTGCTAATATGTCAAGAATTGTAACTTATTCAGATTTTTGGTGGAAAGGTAAATTAGTATTTAAAGCTAAACTAAGAGCATCTCATACTTGGAATCCAATTCAACAAATGAGTATTAATGTAGATAACCAATTTAACTATCTACCAAATAATATTGGAGCTATGAAAATTGTATATGAAAAATCTCAACTAGCAC-----------------
>OQ398422.1 Feline parvovirus isolate FPV055 VP2 protein gene complete cds
ATGAGTGATGGAGCAGTTCAACCAGACGGTGGTCAACCTGCTGTCAGAAATGAAAGAGCTACAGGATCTGGGAACGGGTCTGGAGGCGGGGGTGGTGGTGGTTCTGGGGGTGTGGGGATTTCTACGGGTACTTTCAATAATCAGACGGAATTTAAATTTTTGGAAAACGGGTGGGTGGAAATCACAGCAAACTCAAGCAGACTTGTACATTTAAATATGCCAGAAAGTGAAAATTATAAAAGAGTAGTTGTAAATAATATGGATAAAACTTCAGTTAAAGGAAACATGGCTTTAGATGATACTCATGTACAAATTGTAACACCTTGGTCATTGGTTGATGCAAATGCTTGGGGAGTTTGGTTTAATCCAGGAGATTGGCAACTAATTGTTAATACTATGAGTGAGTTGCATTTAGTTAGTTTTGAACAAGAAATTTTTAATGTTGTTTTAAAGACTGTTTCAGAATCTGCTACTCAGCCACCAACTAAAGTTTATAATAATGATTTAACTGCATCATTGATGGTTGCATTAGATAGTAATAATACTATGCCATTTACTCCAGCAGCTATGAGATCTGAGACATTGGGTTTTTATCCATGGAAACCAACCATACCAACTCCATGGAGATATTATTTTCAATGGGATAGAACATTAATACCATCCCATACTGGAACTAGTGGCACACCAACAAATGTATATCATGGTACAGATCCAGATGATGTTCAATTTTATACTATTGAAAATTCTGTACCAGTACACTTACTAAGAACAGGTGATGAATTTGCTACAGGAACATTTTTTTTTGATTGTAAACCATGTAGACTAACACATACATGGCAAACAAATAGAGCATTGGGCTTACCACCATTTTTAAATTCTTTGCCTCAATCTGAAGGAGCTACTAACTTTGGTGATATAGGAGTTCAACAAGATAAAAGACGTGGTGTAACTCAAATGGGAAATACAGACTATATTACTGAAGCTACTATTATGAGACCAGCTGAGGTTGGTTATAGTGCACCATATTATTCTTTTGAAGCATCTACACAAGGGCCATTTAAAACACCTATTGCAGCAGGACGGGGGGGAGCGCAAACAGATGAAAATCAAGCAGCAGATGGTGATCCAAGATATGCATTTGGTAGACAACATGGTCAAAAAACTACTACAACAGGAGAAACACCTGAGAGATTTACATATATAGCACATCAAGATACAGGAAGATATCCAGAAGGAGATTGGATTCAAAATATTAACTTTAACCTTCCTGTAACAAATGATAATGTATTGCTACCAACAGATCCAATTGGAGGTAAAACAGGAATTAACTATACTAATATATTTAATACTTATGGTCCTTTAACTGCATTAAATAATGTACCACCAGTTTATCCAAATGGTCAAATTTGGGATAAAGAATTTGATACTGACTTAAAACCAAGACTTCATGTAAATGCACCATTTGTTTGTCAAAATAATTGTCCTGGTCAATTATTTGTAAAAGTTGCGCCTAATTTAACAAATGAATATGATCCTGATGCATCTGCTAATATGTCAAGAATTGTAACTTACTCAGATTTTTGGTGGAAAGGTAAATTAGTATTTAAAGCTAAACTAAGAGCATCTCATACTTGGAATCCAATTCAACAAATGAGTATTAATGTAGATAACCAATTTAACTATGTACCAAATAATATTGGAGCTATGAAAATTGTATATGAAAAATCTCAACTAGCACCTAGAAAATTATATTAA
>OQ398421.1 Feline parvovirus isolate FPV050 VP2 protein gene complete cds
ATGAGTGATGGAGCAGTTCAACCAGACGGTGGTCAACCTGCTGTCAGAAATGAAAGAGCTACAGGATCGGGGAACGGGTCTGGAGGCGGGGGTGGTGGTGGTTCTGGGGGTGTGGGGATTTCTACGGGTACTTTCAATAATCAGACGGAATTTAAATTTTTGGAAAACGGATGGGTGGAAATCACAGCAAACTCAAGCAGACTTGTACATTTAAATATGCCAGAAAGTGAAAATTATAAAAGAGTAGTTGTAAATAATATGGATAAAACTGCAGTTAAAGGAAACATGGCTTTAGATGATATTCATGTACAAATTGTAACACCTTGGTCATTGGTTGATGCAAATGCTTGGGGAGTTTGGTTTAATCCAGGAGATTGGCAACTAATTGTTAATACTATGAGTGAGTTGCATTTAGTTAGTTTTGAACAAGAAATTTTTAATGTTGTTTTAAAGACTGTTTCAGAATCTGCTACTCAGCCACCAACTAAAGTTTATAATAATGATTTAACTGCATCATTGATGGTTGCATTAGATAGTAATAATACTATGCCATTTACTCCAGCAGCTATGAGATCTGAGACATTGGGTTTTTATCCATGGAAACCAACCATACCAACTCCATGGAGATATTATTTTCAATGGGATAGAACATTAATACCATCTCATACTGGAACTAGTGGCACACCAACAAATATATATCATGGTACAGATCCAGATGATGTTCAATTTTATACTATTGAAAATTCTGTGCCAGTACACTTACTAAGAACAGGTGATGAATTTGCTACAGGAACATTTTTTTTTGATTGTAAACCATGTAGACTAACACATACATGGCAAACAAATAGAGCATTGGGCTTACCACCATTTTTAAATTCTTTGCCTCAATCTGAAGGACCTACTAACTTTGGTGATATAGGAGTTCAACAAGATAAAAGACGTGGTGTAACTCAAATGGGAAATACAGACTATATTACTGAAGCTACTATTATGAGACCAGCTGAGGTTGGTTATAGTGCACCATATTATTCTTTTGAAGCGTCTACACAAGGGCCATTTAAAACACCTATTGCAGCAGGACGGGGGGGAGCGCAAACAGATGAAAATCAAGCAGCAGATGGTGATCCAAGATATGCATTTGGTAGACAACATGGTCAAAAAACTACTACAACAGGAGAAACACCTGAGAGATTTACATATATAGCACATCAAGATACAGGAAGATATCCAGAAGGAGATTGGATTCAAAATATTAACTTTAACCTTCCTGTAACAAATGATAATGTATTGCTACCAACAGATCCAATTGGAGGTAAAACAGGAATTAACTATACTAATATATTTAATACTTATGGTCCTTTAACTGCATTAAATAATGTACCACCAGTTTATCCAAATGGTCAAATTTGGGATAAAGAATTTGATACTGACTTAAAACCAAGACTTCATGTAAATGCACCATTTGTTTGTCAAAATAATTGTCCTGGTCAATTATTTGTAAAAGTTGCGCCTAATTTAACAAATGAATATGATCCTGATGCATCTGCTAATATGTCAAGAATTGTAACTTATTCAGATTTTTGGTGGAAAGGTAAATTAGTATTTAAAGCTAAACTAAGAGCATCTCATACTTGGAATCCAATTCAACAAATGAGTATTAATGTAGATAACCAATTTAACTATGTACCAAATAATATTGGAGCTATGAAAATTGTATATGAAAAATCTCAACTAGCACCTAGAAAATTATATTAA
>OQ398420.1 Feline parvovirus isolate FPV049 VP2 protein gene complete cds
ATGAGTGATGGAGCAGTTCAACCAGACGGTGGTCAACCTGCTGTCAGAAATGAAAGAGCTACAGGATCGGGGAACGGGTCTGGAGGCGGGGGTGGTGGTGGTTCTGGGGGTGTGGGGATTTCTACGGGTACTTTCAATAATCAGACGGAATTTAAATTTTTGGAAAACGGATGGGTGGAAATCACAGCAAACTCAAGCAGACTTGTACATTTAAATATGCCAGAAAGTGAAAATTATAAAAGAGTAGTTGTAAATAATATGGATAAAACTGCAGTTAAAGGAAACATGGCTTTAGATGATATTCATGTACAAATTGTAACACCTTGGTCATTGGTTGATGCAAATGCTTGGGGAGTTTGGTTTAATCCAGGAGATTGGCAACTAATTGTTAATACTATGAGTGAGTTGCATTTAGTTAGTTTTGAACAAGAACTTTTTAATGTTGTTTTAAAGACTGTTTCAGAATCTGCTACTCAGCCACCAACTAAAGTTTATAATAATGATTTAACTGCATCATTGATGGTTGCATTAGATAGTAATAATACTATGCCATTTACTCCAGCAGCTATGAGATCTGAGACATTGGGTTTTTATCCATGGAAACCAACCATACCAACTCCATGGAGATATTATTTTCAATGGGATAGAACATTAATACCATCTCATACTGGAACTAGTGGCACACCAACAAATATATATCATGGTACAGATCCAGATGATGTTCAATTTTATACTATTGAAAATTCTGTGCCAGTACACTTACTAAGAACAGGTGATGAATTTGCTACAGGAACATTTTTTTTTGATTGTAAACCATGTAGACTAACACATACATGGCAAACAAATAGAGCATTGGGCTTACCACCATTTTTAAATTCTTTGCCTCAATCTGAAGGACCTACTAACTTTGGTGATATAGGAGTTCAACAAGATAAAAGACGTGGTGTAACTCAAATGGGAAATACAGACTATATTACTGAAGCTACTATTATGAGACCAGCTGAGGTTGGTTATAGTGCACCATATTATTCTTTTGAAGCGTCTACACAAGGGCCATTTAAAACACCTATTGCAGCAGGACGGGGGGGAGCGCAAACAGATGAAAATCAAGCAGCAGATGGTGATCCAAGATATGCATTTGGTAGACAACATGGTCAAAAAACTACTACAACAGGAGAAACACCTGAGAGATTTACATATATAGCACATCAAGATACAGGAAGATATCCAGAAGGAGATTGGATTCAAAATATTAACTTTAACCTTCCTGTAACAAATGATAATGTATTGCTACCAACAGATCCAATTGGAGGTAAAACAGGAATTAACTATACTAATATATTTAATACTTATGGTCCTTTAACTGCATTAAATAATGTACCACCAGTTTATCCAAATGGTCAAATTTGGGATAAAGAATTTGATACTGACTTAAAACCAAGACTTCATGTAAATGCACCATTTGTTTGTCAAAATAATTGTCCTGGTCAATTATTTGTAAAAGTTGCGCCTAATTTAACGAATGAATATGATCCTGATGCATCTGCTAATATGTCAAGAATTGTAACTTATTCAGATTTTTGGTGGAAAGGTAAATTAGTATTTAAAGCTAAACTAAGAGCATCTCATACTTGGAATCCAATTCAACAAATGAGTATTAATGTAGATAACCAATTTAACTATGTACCAAATAATATTGGAGCTATGAAAATTGTATATGAAAAATCTCAACTAGCACCTAGAAAATTATATTAA
>OQ398419.1 Feline parvovirus isolate FPV048 VP2 protein gene complete cds
ATGAGTGATGGAGCAGTTCAACCAGACGGTGGTCAACCTGCTGTCAGAAATGAAAGAGCTACAGGATCGGGGAACGGGTCTGGAGGCGGGGGTGGTGGTGGTTCTGGGGGTGTGGGGATTTCTACGGGTACTTTCAATAATCAGACGGAATTTAAATTTTTGGAAAACGGATGGGTGGAAATCACAGCAAACTCAAGCAGACTTGTACATTTAAATATGCCAGAAAGTGAAAATTATAAAAGAGTAGTTGTAAATAATATGGATAAAACTGCAGTTAAAGGAAACATGGCTTTAGATGATATTCATGTACAAATTGTAACACCTTGGTCATTGGTTGATGCAAATGCTTGGGGAGTTTGGTTTAATCCAGGAGATTGGCAACTAATTGTTAATACTATGAGTGAGTTGCATTTAGTTAGTTTTGAACAAGAACTTTTTAATGTTGTTTTAAAGACTGTTTCAGAATCTGCTACTCAGCCACCAACTAAAGTTTATAATAATGATTTAACTGCATCATTGATGGTTGCATTAGATAGTAATAATACTATGCCATTTACTCCAGCAGCTATGAGATCTGAGACATTGGGTTTTTATCCATGGAAACCAACCATACCAACTCCATGGAGATATTATTTTCAATGGGATAGAACATTAATACCATCTCATACTGGAACTAGTGGCACACCAACAAATATATATCATGGTACAGATCCAGATGATGTTCAATTTTATACTATTGAAAATTCTGTGCCAGTACACTTACTAAGAACAGGTGATGAATTTGCTACAGGAACATTTTTTTTTGATTGTAAACCATGTAGACTAACACATACATGGCAAACAAATAGAGCATTGGGCTTACCACCATTTTTAAATTCTTTGCCTCAATCTGAAGGACCTACTAACTTTGGTGATATAGGAGTTCAACAAGATAAAAGACGTGGTGTAACTCAAATGGGAAATACAGACTATATTACTGAAGCTACTATTATGAGACCAGCTGAGGTTGGTTATAGTGCACCATATTATTCTTTTGAAGCGTCTACACAAGGGCCATTTAAAACACCTATTGCAGCAGGACGGGGGGGAGCGCAAACAGATGAAAATCAAGCAGCAGATGGTGATCCAAGATATGCATTTGGTAGACAACATGGTCAAAAAACTACTACAACAGGAGAAACACCTGAGAGATTTACATATATAGCACATCAAGATACAGGAAGATATCCAGAAGGAGATTGGATTCAAAATATTAACTTTAACCTTCCTGTAACAAATGATAATGTATTGCTACCAACAGATCCAATTGGAGGTAAAACAGGAATTAACTATACTAATATATTTAATACTTATGGTCCTTTAACTGCATTAAATAATGTACCACCAGTTTATCCAAATGGTCAAATTTGGGATAAAGAATTTGATACTGACTTAAAACCAAGACTTCATGTAAATGCACCATTTGTTTGTCAAAATAATTGTCCTGGTCAATTATTTGTAAAAGTTGCGCCTAATTTAACGAATGAATATGATCCTGATGCATCTGCTAATATGTCAAGAATTGTAACTTATTCAGATTTTTGGTGGAAAGGTAAATTAGTATTTAAAGCTAAACTAAGAGCATCTCATACTTGGAATCCAATTCAACAAATGAGTATTAATGTAGATAACCAATTTAACTATGTACCAAATAATATTGGAGCAAGGAAAATTGTATATGAAAAATCTCAACTAGCACCTAGAAAATTATATTAA
>OQ398418.1 Feline parvovirus isolate FPV046 VP2 protein gene complete cds
ATGAGTGATGGAGCAGTTCAACCAGACGGTGGTCAACCTGCTGTCAGAAATGAAAGAGCTACAGGATCGGGGAACGGGTCTGGAGGCGGGGGTGGTGGTGGTTCTGGGGGTGTGGGGATTTCTACGGGTACTTTCAATAATCAGACGGAATTTAAATTTTTGGAAAACGGATGGGTGGAAATCACAGCAAACTCAAGCAGACTTGTACATTTAAATATGCCAGAAAGTGAAAATTATAAAAGAGTAGTTGTAAATAATATGGATAAAACTGCAGTTAAAGGAAACATGGCTTTAGATGATATTCATGTACAAATTGTAACACCTTGGTCATTGGTTGATGCAAATGCTTGGGGAGTTTGGTTTAATCCAGGAGATTGGCAACTAATTGTTAATACTATGAGTGAGTTGCATTTAGTTAGTTTTGAACAAGAACTTTTTAATGTTGTTTTAAAGACTGTTTCAGAATCTGCTACTCAGCCACCAACTAAAGTTTATAATAATGATTTAACTGCATCATTGATGGTTGCATTAGATAGTAATAATACTATGCCATTTACTCCAGCAGCTATGAGATCTGAGACATTGGGTTTTTATCCATGGAAACCAACCATACCAACTCCATGGAGATATTATTTTCAATGGGATAGAACATTAATACCATCTCATACTGGAACTAGTGGCACACCAACAAATATATATCATGGTACAGATCCAGATGATGTTCAATTTTATACTATTGAAAATTCTGTGCCAGTACACTTACTAAGAACAGGTGATGAATTTGCTACAGGAACATTTTTTTTTGATTGTAAACCATGTAGACTAACACATACATGGCAAACAAATAGAGCATTGGGCTTACCACCATTTCTAAATTCTTTGCCTCAATCTGAAGGACCTACTAACTTTGGTGATATAGGAGTTCAACAAGATAAAAGACGTGGTGTAACTCAAATGGGAAATACAGACTATATTACTGAAGCTACTATTATGAGACCAGCTGAGGTTGGTTATAGTGCACCATATTATTCTTTTGAAGCGTCTACACAAGGGCCATTTAAAACACCTATTGCAGCAGGACGGGGGGGAGCGCAAACAGATGAAAATCAAGCAGCAGATGGTGATCCAAGATATGCATTTGGTAGACAACATGGTCAAAAAACTACTACAACAGGAGAAACACCTGAGAGATTTACATATATAGCACATCAAGATACAGGAAGATATCCAGAAGGAGATTGGATTCAAAATATTAACTTTAACCTTCCTGTAACAAATGATAATGTATTGCTACCAACAGATCCAATTGGAGGTAAAACAGGAATTAACTATACTAATATATTTAATACTTATGGTCCTTTAACTGCATTAAATAATGTACCACCAGTTTATCCAAATGGTCAAATTTGGGATAAAGAATTTGATACTGACTTAAAACCAAGACTTCATGTAAATGCACCATTTGTTTGTCAAAATAATTGTCCTGGTCAATTATTTGTAAAAGTTGCGCCTAATTTAACGAATGAATATGATCCTGATGCATCTGCTAATATGTCAAGAATTGTAACTTATTCAGATTTTTGGTGGAAAGGTAAATTAGTATTTAAAGCTAAACTAAGAGCATCTCATACTTGGAATCCAATTCAACAAATGAGTATTAATGTAGATAACCAATTTAACTATCTACCAAATAATATTGGAGCTATGAAAATTGTATATGAAAAATCTCAACTAGCACCTAGAAAATTATATTAA
>OQ398417.1 Feline parvovirus isolate FPV090 VP2 protein gene complete cds
ATGAGTGATGGAGCAGTTCAACCAGACGGTGGTCAACCTGCTGTCAGAAATGAAAGAGCTACAGGATCTGGGAACGGGTCTGGAGGCGGGGGTGGTGGTGGTTCTGGGGGTGTGGGGATTTCTACGGGTACTTTCAATAATCAGACGGAATTTAAATTTTTGGAAAACGGGTGGGTGGAAATCACAGCAAACTCAAGCAGACTTGTACATTTAAATATGCCAGAAAGTGAAAATTATAAAAGAGTAGTTGTAAATAATATGGATAAAACTTCAGTTAAAGGAAACATGGCTTTAGATGATACTCATGTACAAATTGTAACACCTTGGTCATTGGTTGATGCAAATGCTTGGGGAGTTTGGTTTAATCCAGGAGATTGGCAACTAATTGTTAATACTATGAGTGAGTTGCATTTAGTTAGTTTTGAACAAGAAATTTTTAATGTTGTTTTAAAGACTGTTTCAGAATCTGCTACTCAGCCACCAACTAAAGTTTATAATAATGATTTAACTGCATCATTGATGGTTGCATTAGATAGTAATAATACTATGCCATTTACTCCAGCAGCTATGAGATCTGAGACATTGGGTTTTTATCCATGGAAACCAACCATACCAACTCCATGGAGATATTATTTTCAATGGGATAGAACATTAATACCATCCCATACTGGAACTAGTGGCACACCAACAAATGTATATCATGGTACAGATCCAGATGATGTTCAATTTTATACTATTGAAAATTCTGTACCAGTACACTTACTAAGAACAGGTGATGAATTTGCTACAGGAACATTTTTTTTTGATTGTAAACCATGTAGACTAACACATACATGGCAAACAAATAGAGCATTGGGCTTACCACCATTTTTAAATTCTTTGCCTCAATCTGAAGGAGCTACTAACTTTGGTGATATAGGAGTTCAACAAGATAAAAGACGTGGTGTAACTCAAATGGGAAATACAGACTATATTACTGAAGCTACTATTATGAGACCAGCTGAGGTTGGTTATAGTGCACCATATTATTCTTTTGAAGCATCTACACAAGGGCCATTTAAAACACCTATTGCAGCAGGACGGGGGGGAGCGCAAACAGATGAAAATCAAGCAGCAGATGGTGATCCAAGATATGCATTTGGTAGACAACATGGTCAAAAAACTACTACAACAGGAGAAACACCTGAGAGATTTACATATATAGCACATCAAGATACAGGAAGATATCCAGAAGGAGATTGGATTCAAAATATTAACTTTAACCTTCCTGTAACAAATGATAATGTATTGCTACCAACAGATCCAATTGGAGGTAAAACAGGAATTAACTATACTAATATATTTAATACTTATGGTCCTTTAACTGCATTAAATAATGTACCACCAGTTTATCCAAATGGTCAAATTTGGGATAAAGAATTTGATACTGACTTAAAACCAAGACTTCATGTAAATGCACCATTTGTTTGTCAAAATAATTGTCCTGGTCAATTATTTGTAAAAGTTGCGCCTAATTTAACAAATGAATATGATCCTGATGCATCTGCTAATATGTCAAGAATTGTAACTTACTCAGATTTTTGGTGGAAAGGTAAATTAGTATTTAAAGCTAAACTAAGAGCATCTCATACTTGGAATCCAATTCAACAAATGAGTATTAATGTAGATAACCAATTTAACTATGTACCAAATAATATTGGAGCTATGAAAATTGTATATGAAAAATCTCAACTAGCACCTAGAAAATTATATTAA
>OQ398416.1 Feline parvovirus isolate FPV089 VP2 protein gene complete cds
ATGAGTGATGGAGCAGTTCAACCAGACGGTGGTCAACCTGCTGTCAGAAATGAAAGAGCTACAGGATCTGGGAACGGGTCTGGAGGCGGGGGTGGTGGTGGTTCTGGGGGTGTGGGGATTTCTACGGGTACTTTCAATAATCAGACGGAATTTAAATTTTTGGAAAACGGGTGGGTGGAAATCACAGCAAACTCAAGCAGACTTGTACATTTAAATATGCCAGAAAGTGAAAATTATAAAAGAGTAGTTGTAAATAATATGGATAAAACTTCAGTTAAAGGAAACATGGCTTTAGATGATACTCATGTACAAATTGTAACACCTTGGTCATTGGTTGATGCAAATGCTTGGGGAGTTTGGTTTAATCCAGGAGATTGGCAACTAATTGTTAATACTATGAGTGAGTTGCATTTAGTTAGTTTTGAACAAGAAATTTTTAATGTTGTTTTAAAGACTGTTTCAGAATCTGCTACTCAGCCACCAACTAAAGTTTATAATAATGATTTAACTGCATCATTGATGGTTGCATTAGATAGTAATAATACTATGCCATTTACTCCAGCAGCTATGAGATCTGAGACATTGGGTTTTTATCCATGGAAACCAACCATACCAACTCCATGGAGATATTATTTTCAATGGGATAGAACATTAATACCATCCCATACTGGAACTAGTGGCACACCAACAAATGTATATCATGGTACAGATCCAGATGATGTTCAATTTTATACTATTGAAAATTCTGTACCAGTACACTTACTAAGAACAGGTGATGAATTTGCTACAGGAACATTTTTTTTTGATTGTAAACCATGTAGACTAACACATACATGGCAAACAAATAGAGCATTGGGCTTACCACCATTTTTAAATTCTTTGCCTCAATCTGAAGGAGCTACTAACTTTGGTGATATAGGAGTTCAACAAGATAAAAGACGTGGTGTAACTCAAATGGGAAATACAGACTATATTACTGAAGCTACTATTATGAGACCAGCTGAGGTTGGTTATAGTGCACCATATTATTCTTTTGAAGCATCTACACAAGGGCCATTTAAAACACCTATTGCAGCAGGACGGGGGGGAGCGCAAACAGATGAAAATCAAGCAGCAGATGGTGATCCAAGATATGCATTTGGTAGACAACATGGTCAAAAAACTACTACAACAGGAGAAACACCTGAGAGATTTACATATATAGCACATCAAGATACAGGAAGATATCCAGAAGGAGATTGGATTCAAAATATTAACTTTAACCTTCCTGTAACAAATGATAATGTATTGCTACCAACAGATCCAATTGGAGGTAAAACAGGAATTAACTATACTAATATATTTAATACTTATGGTCCTTTAACTGCATTAAATAATGTACCACCAGTTTATCCAAATGGTCAAATTTGGGATAAAGAATTTGATACTGACTTAAAACCAAGACTTCATGTAAATGCACCATTTGTTTGTCAAAATAATTGTCCTGGTCAATTATTTGTAAAAGTTGCGCCTAATTTAACAAATGAATATGATCCTGATGCATCTGCTAATATGTCAAGAATTGTAACTTACTCAGATTTTTGGTGGAAAGGTAAATTAGTATTTAAAGCTAAACTAAGAGCATCTCATACTTGGAATCCAATTCAACAAATGAGTATTAATGTAGATAACCAATTTAACTATGTACCAAATAATATTGGAGCTATGAAAATTGTATATGAAAAATCTCAACTAGCACCTAGAAAATTATATTAA
>OQ398415.1 Feline parvovirus isolate FPV088 VP2 protein gene complete cds
ATGAGTGATGGAGCAGTTCAACCAGACGGTGGTCAACCTGCTGTCAGAAATGAAAGAGCTACAGGATCTGGGAACGGGTCTGGAGGCGGGGGTGGTGGTGGTTCTGGGGGTGTGGGGATTTCTACGGGTACTTTCAATAATCAGACGGAATTTAAATTTTTGGAAAACGGGTGGGTGGAAATCACAGCAAACTCAAGCAGACTTGTACATTTAAATATGCCAGAAAGTGAAAATTATAAAAGAGTAGTTGTAAATAATATGGATAAAACTTCAGTTAAAGGAAACATGGCTTTAGATGATACTCATGTACAAATTGTAACACCTTGGTCATTGGTTGATGCAAATGCTTGGGGAGTTTGGTTTAATCCAGGAGATTGGCAACTAATTGTTAATACTATGAGTGAGTTGCATTTAGTTAGTTTTGAACAAGAAATTTTTAATGTTGTTTTAAAGACTGTTTCAGAATCTGCTACTCAGCCACCAACTAAAGTTTATAATAATGATTTAACTGCATCATTGATGGTTGCATTAGATAGTAATAATACTATGCCATTTACTCCAGCAGCTATGAGATCTGAGACATTGGGTTTTTATCCATGGAAACCAACCATACCAACTCCATGGAGATATTATTTTCAATGGGATAGAACATTAATACCATCCCATACTGGAACTAGTGGCACACCAACAAATGTATATCATGGTACAGATCCAGATGATGTTCAATTTTATACTATTGAAAATTCTGTACCAGTACACTTACTAAGAACAGGTGATGAATTTGCTACAGGAACATTTTTTTTTGATTGTAAACCATGTAGACTAACACATACATGGCAAACAAATAGAGCATTGGGCTTACCACCATTTTTAAATTCTTTGCCTCAATCTGAAGGAGCTACTAACTTTGGTGATATAGGAGTTCAACAAGATAAAAGACGTGGTGTAACTCAAATGGGAAATACAGACTATATTACTGAAGCTACTATTATGAGACCAGCTGAGGTTGGTTATAGTGCACCATATTATTCTTTTGAAGCATCTACACAAGGGCCATTTAAAACACCTATTGCAGCAGGACGGGGGGGAGCGCAAACAGATGAAAATCAAGCAGCAGATGGTGATCCAAGATATGCATTTGGTAGACAACATGGTCAAAAAACTACTACAACAGGAGAAACACCTGAGAGATTTACATATATAGCACATCAAGATACAGGAAGATATCCAGAAGGAGATTGGATTCAAAATATTAACTTTAACCTTCCTGTAACAAATGATAATGTATTGCTACCAACAGATCCAATTGGAGGTAAAACAGGAATTAACTATACTAATATATTTAATACTTATGGTCCTTTAACTGCATTAAATAATGTACCACCAGTTTATCCAAATGGTCAAATTTGGGATAAAGAATTTGATACTGACTTAAAACCAAGACTTCATGTAAATGCACCATTTGTTTGTCAAAATAATTGTCCTGGTCAATTATTTGTAAAAGTTGCGCCTAATTTAACAAATGAATATGATCCTGATGCATCTGCTAATATGTCAAGAATTGTAACTTACTCAGATTTTTGGTGGAAAGGTAAATTAGTATTTAAAGCTAAACTAAGAGCATCTCATACTTGGAATCCAATTCAACAAATGAGTATTAATGTAGATAACCAATTTAACTATGTACCAAATAATATTGGAGCTATGAAAATTGTATATGAAAAATCTCAACTAGCACCTAGAAAATTATATTAA
>OQ398414.1 Feline parvovirus isolate FPV087 VP2 protein gene complete cds
ATGAGTGATGGAGCAGTTCAACCAGACGGTGGTCAACCTGCTGTCAGAAATGAAAGAGCTACAGGATCTGGGAACGGGTCTGGAGGCGGGGGTGGTGGTGGTTCTGGGGGTGTGGGGATTTCTACGGGTACTTTCAATAATCAGACGGAATTTAAATTTTTGGAAAACGGGTGGGTGGAAATCACAGCAAACTCAAGCAGACTTGTACATTTAAATATGCCAGAAAGTGAAAATTATAAAAGAGTAGTTGTAAATAATATGGATAAAACTTCAGTTAAAGGAAACATGGCTTTAGATGATACTCATGTACAAATTGTAACACCTTGGTCATTGGTTGATGCAAATGCTTGGGGAGTTTGGTTTAATCCAGGAGATTGGCAACTAATTGTTAATACTATGAGTGAGTTGCATTTAGTTAGTTTTGAACAAGAAATTTTTAATGTTGTTTTAAAGACTGTTTCAGAATCTGCTACTCAGCCACCAACTAAAGTTTATAATAATGATTTAACTGCATCATTGATGGTTGCATTAGATAGTAATAATACTATGCCATTTACTCCAGCAGCTATGAGATCTGAGACATTGGGTTTTTATCCATGGAAACCAACCATACCAACTCCATGGAGATATTATTTTCAATGGGATAGAACATTAATACCATCCCATACTGGAACTAGTGGCACACCAACAAATGTATATCATGGTACAGATCCAGATGATGTTCAATTTTATACTATTGAAAATTCTGTACCAGTACACTTACTAAGAACAGGTGATGAATTTGCTACAGGAACATTTTTTTTTGATTGTAAACCATGTAGACTAACACATACATGGCAAACAAATAGAGCATTGGGCTTACCACCATTTTTAAATTCTTTGCCTCAATCTGAAGGAGCTACTAACTTTGGTGATATAGGAGTTCAACAAGATAAAAGACGTGGTGTAACTCAAATGGGAAATACAGACTATATTACTGAAGCTACTATTATGAGACCAGCTGAGGTTGGTTATAGTGCACCATATTATTCTTTTGAAGCATCTACACAAGGGCCATTTAAAACACCTATTGCAGCAGGACGGGGGGGAGCGCAAACAGATGAAAATCAAGCAGCAGATGGTGATCCAAGATATGCATTTGGTAGACAACATGGTCAAAAAACTACTACAACAGGAGAAACACCTGAGAGATTTACATATATAGCACATCAAGATACAGGAAGATATCCAGAAGGAGATTGGATTCAAAATATTAACTTTAACCTTCCTGTAACAAATGATAATGTATTGCTACCAACAGATCCAATTGGAGGTAAAACAGGAATTAACTATACTAATATATTTAATACTTATGGTCCTTTAACTGCATTAAATAATGTACCACCAGTTTATCCAAATGGTCAAATTTGGGATAAAGAATTTGATACTGACTTAAAACCAAGACTTCATGTAAATGCACCATTTGTTTGTCAAAATAATTGTCCTGGTCAATTATTTGTAAAAGTTGCGCCTAATTTAACAAATGAATATGATCCTGATGCATCTGCTAATATGTCAAGAATTGTAACTTACTCAGATTTTTGGTGGAAAGGTAAATTAGTATTTAAAGCTAAACTAAGAGCATCTCATACTTGGAATCCAATTCAACAAATGAGTATTAATGTAGATAACCAATTTAACTATGTACCAAATAATATTGGAGCTATGAAAATTGTATATGAAAAATCTCAACTAGCACCTAGAAAATTATATTAA
>OQ398412.1 Feline parvovirus isolate FPV085 VP2 protein gene complete cds
ATGAGTGATGGAGCAGTTCAACCAGACGGTGGTCAACCTGCTGTCAGAAATGAAAGAGCTACAGGATCTGGGAACGGGTCTGGAGGCGGGGGTGGTGGTGGTTCTGGGGGTGTGGGGATTTCTACGGGTACTTTCAATAATCAGACGGAATTTAAATTTTTGGAAAACGGGTGGGTGGAAATCACAGCAAACTCAAGCAGACTTGTACATTTAAATATGCCAGAAAGTGAAAATTATAAAAGAGTAGTTGTAAATAATATGGATAAAACTTCAGTTAAAGGAAACATGGCTTTAGATGATACTCATGTACAAATTGTAACACCTTGGTCATTGGTTGATGCAAATGCTTGGGGAGTTTGGTTTAATCCAGGAGATTGGCAACTAATTGTTAATACTATGAGTGAGTTGCATTTAGTTAGTTTTGAACAAGAAATTTTTAATGTTGTTTTAAAGACTGTTTCAGAATCTGCTACTCAGCCACCAACTAAAGTTTATAATAATGATTTAACTGCATCATTGATGGTTGCATTAGATAGTAATAATACTATGCCATTTACTCCAGCAGCTATGAGATCTGAGACATTGGGTTTTTATCCATGGAAACCAACCATACCAACTCCATGGAGATATTATTTTCAATGGGATAGAACATTAATACCATCCCATACTGGAACTAGTGGCACACCAACAAATGTATATCATGGTACAGATCCAGATGATGTTCAATTTTATACTATTGAAAATTCTGTACCAGTACACTTACTAAGAACAGGTGATGAATTTGCTACAGGAACATTTTTTTTTGATTGTAAACCATGTAGACTAACACATACATGGCAAACAAATAGAGCATTGGGCTTACCACCATTTTTAAATTCTTTGCCTCAATCTGAAGGAGCTACTAACTTTGGTGATATAGGAGTTCAACAAGATAAAAGACGTGGTGTAACTCAAATGGGAAATACAGACTATATTACTGAAGCTACTATTATGAGACCAGCTGAGGTTGGTTATAGTGCACCATATTATTCTTTTGAAGCATCTACACAAGGGCCATTTAAAACACCTATTGCAGCAGGACGGGGGGGAGCGCAAACAGATGAAAATCAAGCAGCAGATGGTGATCCAAGATATGCATTTGGTAGACAACATGGTCAAAAAACTACTACAACAGGAGAAACACCTGAGAGATTTACATATATAGCACATCAAGATACAGGAAGATATCCAGAAGGAGATTGGATTCAAAATATTAACTTTAACCTTCCTGTAACAAATGATAATGTATTGCTACCAACAGATCCAATTGGAGGTAAAACAGGAATTAACTATACTAATATATTTAATACTTATGGTCCTTTAACTGCATTAAATAATGTACCACCAGTTTATCCAAATGGTCAAATTTGGGATAAAGAATTTGATACTGACTTAAAACCAAGACTTCATGTAAATGCACCATTTGTTTGTCAAAATAATTGTCCTGGTCAATTATTTGTAAAAGTTGCGCCTAATTTAACAAATGAATATGATCCTGATGCATCTGCTAATATGTCAAGAATTGTAACTTACTCAGATTTTTGGTGGAAAGGTAAATTAGTATTTAAAGCTAAACTAAGAGCATCTCATACTTGGAATCCAATTCAACAAATGAGTATTAATGTAGATAACCAATTTAACTATGTACCAAATAATATTGGAGCTATGAAAATTGTATATGAAAAATCTCAACGAGCACCGAGAAAATTATATTAA
>OQ398413.1 Feline parvovirus isolate FPV086 VP2 protein gene complete cds
ATGAGTGATGGAGCAGTTCAACCAGACGGTGGTCAACCTGCTGTCAGAAATGAAAGAGCTACAGGATCTGGGAACGGGTCTGGAGGCGGGGGTGGTGGTGGTTCTGGGGGTGTGGGGATTTCTACGGGTACTTTCAATAATCAGACGGAATTTAAATTTTTGGAAAACGGGTGGGTGGAAATCACAGCAAACTCAAGCAGACTTGTACATTTAAATATGCCAGAAAGTGAAAATTATAAAAGAGTAGTTGTAAATAATATGGATAAAACTTCAGTTAAAGGAAACATGGCTTTAGATGATACTCATGTACAAATTGTAACACCTTGGTCATTGGTTGATGCAAATGCTTGGGGAGTTTGGTTTAATCCAGGAGATTGGCAACTAATTGTTAATACTATGAGTGAGTTGCATTTAGTTAGTTTTGAACAAGAAATTTTTAATGTTGTTTTAAAGACTGTTTCAGAATCTGCTACTCAGCCACCAACTAAAGTTTATAATAATGATTTAACTGCATCATTGATGGTTGCATTAGATAGTAATAATACTATGCCATTTACTCCAGCAGCTATGAGATCTGAGACATTGGGTTTTTATCCATGGAAACCAACCATACCAACTCCATGGAGATATTATTTTCAATGGGATAGAACATTAATACCATCCCATACTGGAACTAGTGGCACACCAACAAATGTATATCATGGTACAGATCCAGATGATGTTCAATTTTATACTATTGAAAATTCTGTACCAGTACACTTACTAAGAACAGGTGATGAATTTGCTACAGGAACATTTTTTTTTGATTGTAAACCATGTAGACTAACACATACATGGCAAACAAATAGAGCATTGGGCTTACCACCATTTTTAAATTCTTTGCCTCAATCTGAAGGAGCTACTAACTTTGGTGATATAGGAGTTCAACAAGATAAAAGACGTGGTGTAACTCAAATGGGAAATACAGACTATATTACTGAAGCTACTATTATGAGACCAGCTGAGGTTGGTTATAGTGCACCATATTATTCTTTTGAAGCATCTACACAAGGGCCATTTAAAACACCTATTGCAGCAGGACGGGGGGGAGCGCAAACAGATGAAAATCAAGCAGCAGATGGTGATCCAAGATATGCATTTGGTAGACAACATGGTCAAAAAACTACTACAACAGGAGAAACACCTGAGAGATTTACATATATAGCACATCAAGATACAGGAAGATATCCAGAAGGAGATTGGATTCAAAATATTAACTTTAACCTTCCTGTAACAAATGATAATGTATTGCTACCAACAGATCCAATTGGAGGTAAAACAGGAATTAACTATACTAATATATTTAATACTTATGGTCCTTTAACTGCATTAAATAATGTACCACCAGTTTATCCAAATGGTCAAATTTGGGATAAAGAATTTGATACTGACTTAAAACCAAGACTTCATGTAAATGCACCATTTGTTTGTCAAAATAATTGTCCTGGTCAATTATTTGTAAAAGTTGCGCCTAATTTAACAAATGAATATGATCCTGATGCATCTGCTAATATGTCAAGAATTGTAACTTACTCAGATTTTTGGTGGAAAGGTAAATTAGTATTTAAAGCTAAACTAAGAGCATCTCATACTTGGAATCCAATTCAACAAATGAGTATTAATGTAGATAACCAATTTAACTATGTACCAAATAATATTGGAGCTATGAAAATTGTATATGAAAAATCTCAACTAGCACCTAGAAAATTATATTAA
>OQ398411.1 Feline parvovirus isolate FPV082 VP2 protein gene complete cds
ATGAGTGATGGAGCAGTTCAACCAGACGGTGGTCAACCTGCTGTCAGAAATGAAAGAGCTACAGGATCTGGGAACGGGTCTGGAGGCGGGGGTGGTGGTGGTTCTGGGGGTGTGGGGATTTCTACGGGTACTTTCAATAATCAGACGGAATTTAAATTTTTGGAAAACGGGTGGGTGGAAATCACAGCAAACTCAAGCAGACTTGTACATTTAAATATGCCAGAAAGTGAAAATTATAAAAGAGTAGTTGTAAATAATATGGATAAAACTTCAGTTAAAGGAAACATGGCTTTAGATGATACTCATGTACAAATTGTAACACCTTGGTCATTGGTTGATGCAAATGCTTGGGGAGTTTGGTTTAATCCAGGAGATTGGCAACTAATTGTTAATACTATGAGTGAGTTGCATTTAGTTAGTTTTGAACAAGAAATTTTTAATGTTGTTTTAAAGACTGTTTCAGAATCTGCTACTCAGCCACCAAATAAAGTTTATAATAATGATTTAACTGCATCATTGATGGTTGCATTAGATAGTAATAATACTATGCCATTTACTCCAGCAGCTATGAGATCTGAGACATTGGGTTTTTATCCATGGAAACCAACCATACCAACTCCATGGAGATATTATTTTCAATGGGATAGAACATTAATACCATCCCATACTGGAACTAGTGGCACACCAACAAATGTATATCATGGTACAGATCCAGATGATGTTCAATTTTATACTATTGAAAATTCTGTACCAGTACACTTACTAAGAACAGGTGATGAATTTGCTACAGGAACATTTTTTTTTGATTGTAAACCATGTAGACTAACACATACATGGCAAACAAATAGAGCATTGGGCTTACCACCATTTTTAAATTCTTTGCCTCAATCTGAAGGAGCTACTAACTTTGGTGATATAGGAGTTCAACAAGATAAAAGACGTGGTGTAACTCAAATGGGAAATACAGACTATATTACTGAAGCCACTATTATGAGACCAGCTGAGGTTGGTTATAGTGCACCATATTATTCTTTTGAAGCATCTACACAAGGGCCATTTAAAACACCTATTGCAGCAGGACGGGGGGGAGCGCAAACAGATGAAAATCAAGCAGCAGATGGTGATCCAAGATATGCATTTGGTAGACAACATGGTCAAAAAACTACTACAACAGGAGAAACACCTGAGAGATTTACATATATAGCACATCAAGATACAGGAAGATATCCAGAAGGAGATTGGATTCAAAATATTAACTTTAACCTTCCTGTAACAAATGATAATGTATTGCTACCAACAGATCCAATTGGAGGTAAAACAGGAATTAACTATACTAATATATTTAATACTTATGGTCCTTTAACTGCATTAAATAATGTACCACCAGTTTATCCAAATGGTCAAATTTGGGATAAAGAATTTGATACTGACTTAAAACCAAGACTTCATGTAAATGCACCATTTGTTTGTCAAAATAATTGTCCTGGTCAATTATTTGTAAAAGTTGCGCCTAATTTAACAAATGAATATGATCCTGATGCATCTGCTAATATGTCAAGAATTGTAACTTACTCAGATTTTTGGTGGAAAGGTAAATTAGTATTTAAAGCTAAACTAAGAGCATCTCATACTTGGAATCCAATTCAACAAATGAGTATTAATGTAGATAACCAATTTAACTATGTACCAAATAATATTGGAGCTATGAAAATTGTATATGAAAAATCTCAACTAGCACCTAGAAAATTATATTAA
>OQ398410.1 Feline parvovirus isolate FPV081 VP2 protein gene complete cds
ATGAGTGATGGAGCAGTTCAACCAGACGGTGGTCAACCTGCTGTCAGAAATGAAAGAGCTACAGGATCTGGGAACGGGTCTGGAGGCGGGGGTGGTGGTGGTTCTGGGGGTGTGGGGATTTCTACGGGTACTTTCAATAATCAGACGGAATTTAAATTTTTGGAAAACGGGTGGGTGGAAATCACAGCAAACTCAAGCAGACTTGTACATTTAAATATGCCAGAAAGTGAAAATTATAAAAGAGTAGTTGTAAATAATATGGATAAAACTTCAGTTAAAGGAAACATGGCTTTAGATGATACTCATGTACAAATTGTAACACCTTGGTCATTGGTTGATGCAAATGCTTGGGGAGTTTGGTTTAATCCAGGAGATTGGCAACTAATTGTTAATACTATGAGTGAGTTGCATTTAGTTAGTTTTGAACAAGAAATTTTTAATGTTGTTTTAAAGACTGTTTCAGAATCTGCTACTCAGCCACCAACTAAAGTTTATAATAATGATTTAACTGCATCATTGATGGTTGCATTAGATAGTAATAATACTATGCCATTTACTCCAGCAGCTATGAGATCTGAGACATTGGGTTTTTATCCATGGAAACCAACCATACCAACTCCATGGAGATATTATTTTCAATGGGATAGAACATTAATACCATCCCATACTGGAACTAGTGGCACACCAACAAATGTATATCATGGTACAGATCCAGATGATGTTCAATTTTATACTATTGAAAATTCTGTACCAGTACACTTACTAAGAACAGGTGATGAATTTGCTACAGGAACATTTTTTTTTGATTGTAAACCATGTAGACTAACACATACATGGCAAACAAATAGAGCATTGGGCTTACCACCATTTTTAAATTCTTTGCCTCAATCTGAAGGAGCTACTAACTTTGGTGATATAGGAGTTCAACAAGATAAAAGACGTGGTGTAACTCAAATGGGAAATACAGACTATATTACTGAAGCCACTATTATGAGACCAGCTGAGGTTGGTTATAGTGCACCATATTATTCTTTTGAAGCATCTACACAAGGGCCATTTAAAACACCTATTGCAGCAGGACGGGGGGGAGCGCAAACAGATGAAAATCAAGCAGCAGATGGTGATCCAAGATATGCATTTGGTAGACAACATGGTCAAAAAACTACTACAACAGGAGAAACACCTGAGAGATTTACATATATAGCACATCAAGATACAGGAAGATATCCAGAAGGAGATTGGATTCAAAATATTAACTTTAACCTTCCTGTAACAAATGATAATGTATTGCTACCAACAGATCCAATTGGAGGTAAAACAGGAATTAACTATACTAATATATTTAATACTTATGGTCCTTTAACTGCATTAAATAATGTACCACCAGTTTATCCAAATGGTCAAATTTGGGATAAAGAATTTGATACTGACTTAAAACCAAGACTTCATGTAAATGCACCATTTGTTTGTCAAAATAATTGTCCTGGTCAATTATTTGTAAAAGTTGCGCCTAATTTAACAAATGAATATGATCCTGATGCATCTGCTAATATGTCAAGAATTGTAACTTACTCAGATTTTTGGTGGAAAGGTAAATTAGTATTTAAAGCTAAACTAAGAGCATCTCATACTTGGAATCCAATTCAACAAATGAGTATTAATGTAGATAACCAATTTAACTATGTACCAAATAATATTGGAGCTATGAAAATTGTATATGAAAAATCTCAACTAGCACCTAGAAAATTATATTAA
>OQ398409.1 Feline parvovirus isolate FPV080 VP2 protein gene complete cds
ATGAGTGATGGAGCAGTTCAACCAGACGGTGGTCAACCTGCTGTCAGAAATGAAAGAGCTACAGGATCTGGGAACGGGTCTGGAGGCGGGGGTGGTGGTGGTTCTGGGGGTGTGGGGATTTCTACGGGTACTTTCAATAATCAGACGGAATTTAAATTTTTGGAAAACGGGTGGGTGGAAATCACAGCAAACTCAAGCAGACTTGTACATTTAAATATGCCAGAAAGTGAAAATTATAAAAGAGTAGTTGTAAATAATATGGATAAAACTTCAGTTAAAGGAAACATGGCTTTAGATGATACTCATGTACAAATTGTAACACCTTGGTCATTGGTTGATGCAAATGCTTGGGGAGTTTGGTTTAATCCAGGAGATTGGCAACTAATTGTTAATACTATGAGTGAGTTGCATTTAGTTAGTTTTGAACAAGAAATTTTTAATGTTGTTTTAAAGACTGTTTCAGAATCTGCTACTCAGCCACCAACTAAAGTTTATAATAATGATTTAACTGCATCATTGATGGTTGCATTAGATAGTAATAATACTATGCCATTTACTCCAGCAGCTATGAGATCTGAGACATTGGGTTTTTATCCATGGAAACCAACCATACCAACTCCATGGAGATATTATTTTCAATGGGATAGAACATTAATACCATCCCATACTGGAACTAGTGGCACACCAACAAATGTATATCATGGTACAGATCCAGATGATGTTCAATTTTATACTATTGAAAATTCTGTACCAGTACACTTACTAAGAACAGGTGATGAATTTGCTACAGGAACATTTTTTTTTGATTGTAAACCATGTAGACTAACACATACATGGCAAACAAATAGAGCATTGGGCTTACCACCATTTTTAAATTCTTTGCCTCAATCTGAAGGAGCTACTAACTTTGGTGATATAGGAGTTCAACAAGATAAAAGACGTGGTGTAACTCAAATGGGAAATACAGACTATATTACTGAAGCCACTATTATGAGACCAGCTGAGGTTGGTTATAGTGCACCATATTATTCTTTTGAAGCATCTACACAAGGGCCATTTAAAACACCTATTGCAGCAGGACGGGGGGGAGCGCAAACAGATGAAAATCAAGCAGCAGATGGTGATCCAAGATATGCATTTGGTAGACAACATGGTCAAAAAACTACTACAACAGGAGAAACACCTGAGAGATTTACATATATAGCACATCAAGATACAGGAAGATATCCAGAAGGAGATTGGATTCAAAATATTAACTTTAACCTTCCTGTAACAAATGATAATGTATTGCTACCAACAGATCCAATTGGAGGTAAAACAGGAATTAACTATACTAATATATTTAATACTTATGGTCCTTTAACTGCATTAAATAATGTACCACCAGTTTATCCAAATGGTCAAATTTGGGATAAAGAATTTGATACTGACTTAAAACCAAGACTTCATGTAAATGCACCATTTGTTTGTCAAAATAATTGTCCTGGTCAATTATTTGTAAAAGTTGCGCCTAATTTAACAAATGAATATGATCCTGATGCATCTGCTAATATGTCAAGAATTGTAACTTACTCAGATTTTTGGTGGAAAGGTAAATTAGTATTTAAAGCTAAACTAAGAGCATCTCATACTTGGAATCCAATTCAACAAATGAGTATTAATGTAGATAACCAATTTAACTATGTACCAAATAATATTGGAGCTATGAAAATTGTATATGAAAAATCTCAACTAGCACCTAGAAAATTATATTAA
>OQ398408.1 Feline parvovirus isolate FPV077 VP2 protein gene complete cds
ATGAGTGATGGAGCAGTTCAACCAGACGGTGGTCAACCTGCTGTCAGAAATGAAAGAGCTACAGGATCTGGGAACGGGTCTGGAGGCGGGGGTGGTGGTGGTTCTGGGGGTGTGGGGATTTCTACGGGTACTTTCAATAATCAGACGGAATTTAAATTTTTGGAAAACGGGTGGGTGGAAATCACAGCAAACTCAAGCAGACTTGTACATTTAAATATGCCAGAAAGTGAAAATTATAAAAGAGTAGTTGTAAATAATATGGATAAAACTTCAGTTAAAGGAAACATGGCTTTAGATGATACTCATGTACAAATTGTAACACCTTGGTCATTGGTTGATGCAAATGCTTGGGGAGTTTGGTTTAATCCAGGAGATTGGCAACTAATTGTTAATACTATGAGTGAGTTGCATTTAGTTAGTTTTGAACAAGAAATTTTTAATGTTGTTTTAAAGACTGTTTCAGAATCTGCTACTCAGCCACCAACTAAAGTTTATAATAATGATTTAACTGCATCATTGATGGTTGCATTAGATAGTAATAATACTATGCCATTTACTCCAGCAGCTATGAGATCTGAGACATTGGGTTTTTATCCATGGAAACCAACCATACCAACTCCATGGAGATATTATTTTCAATGGGATAGAACATTAATACCATCCCATACTGGAACTAGTGGCACACCAACAAATGTATATCATGGTACAGATCCAGATGATGTTCAATTTTATACTATTGAAAATTCTGTACCAGTACACTTACTAAGAACAGGTGATGAATTTGCTACAGGAACATTTTTTTTTGATTGTAAACCATGTAGACTAACACATACATGGCAAACAAATAGAGCATTGGGCTTACCACCATTTTTAAATTCTTTGCCTCAATCTGAAGGAGCTACTAACTTTGGTGATATAGGAGTTCAACAAGATAAAAGACGTGGTGTAACTCAAATGGGAAATACAGACTATATTACTGAAGCCACTATTATGAGACCAGCTGAGGTTGGTTATAGTGCACCATATTATTCTTTTGAAGCATCTACACAAGGGCCATTTAAAACACCTATTGCAGCAGGACGGGGGGGAGCGCAAACAGATGAAAATCAAGCAGCAGATGGTGATCCAAGATATGCATTTGGTAGACAACATGGTCAAAAAACTACTACAACAGGAGAAACACCTGAGAGATTTACATATATAGCACATCAAGATACAGGAAGATATCCAGAAGGAGATTGGATTCAAAATATTAACTTTAACCTTCCTGTAACAAATGATAATGTATTGCTACCAACAGATCCAATTGGAGGTAAAACAGGAATTAACTATACTAATATATTTAATACTTATGGTCCTTTAACTGCATTAAATAATGTACCACCAGTTTATCCAAATGGTCAAATTTGGGATAAAGAATTTGATACTGACTTAAAACCAAGACTTCATGTAAATGCACCATTTGTTTGTCAAAATAATTGTCCTGGTCAATTATTTGTAAAAGTTGCGCCTAATTTAACAAATGAATATGATCCTGATGCATCTGCTAATATGTCAAGAATTGTAACTTACTCAGATTTTTGGTGGAAAGGTAAATTAGTATTTAAAGCTAAACTAAGAGCATCTCATACTTGGAATCCAATTCAACAAATGAGTATTAATGTAGATAACCAATTTAACTATGTACCAAATAATATTGGAGCTATGAAAATTGTATATGAAAAATCTCAACTAGCACCTAGAAAATTATATTAA
>OQ398407.1 Feline parvovirus isolate FPV076 VP2 protein gene complete cds
ATGAGTGATGGAGCAGTTCAACCAGACGGTGGTCAACCTGCTGTCAGAAATGAAAGAGCTACAGGATCTGGGAACGGGTCTGGAGGCGGGGGTGGTGGTGGTTCTGGGGGTGTGGGGATTTCTACGGGTACTTTCAATAATCAGACGGAATTTAAATTTTTGGAAAACGGGTGGGTGGAAATCACAGCAAACTCAAGCAGACTTGTACATTTAAATATGCCAGAAAGTGAAAATTATAAAAGAGTAGTTGTAAATAATATGGATAAAACTTCAGTTAAAGGAAACATGGCTTTAGATGATACTCATGTACAAATTGTAACACCTTGGTCATTGGTTGATGCAAATGCTTGGGGAGTTTGGTTTAATCCAGGAGATTGGCAACTAATTGTTAATACTATGAGTGAGTTGCATTTAGTTAGTTTTGAACAAGAAATTTTTAATGTTGTTTTAAAGACTGTTTCAGAATCTGCTACTCAGCCACCAACTAAAGTTTATAATAATGATTTAACTGCATCATTGATGGTTGCATTAGATAGTAATAATACTATGCCATTTACTCCAGCAGCTATGAGATCTGAGACATTGGGTTTTTATCCATGGAAACCAACCATACCAACTCCATGGAGATATTATTTTCAATGGGATAGAACATTAATACCATCCCATACTGGAACTAGTGGCACACCAACAAATGTATATCATGGTACAGATCCAGATGATGTTCAATTTTATACTATTGAAAATTCTGTACCAGTACACTTACTAAGAACAGGTGATGAATTTGCTACAGGAACATTTTTTTTTGATTGTAAACCATGTAGACTAACACATACATGGCAAACAAATAGAGCATTGGGCTTACCACCATTTTTAAATTCTTTGCCTCAATCTGAAGGAGCTACTAACTTTGGTGATATAGGAGTTCAACAAGATAAAAGACGTGGTGTAACTCAAATGGGAAATACAGACTATATTACTGAAGCCACTATTATGAGACCAGCTGAGGTTGGTTATAGTGCACCATATTATTCTTTTGAAGCATCTACACAAGGGCCATTTAAAACACCTATTGCAGCAGGACGGGGGGGAGCGCAAACAGATGAAAATCAAGCAGCAGATGGTGATCCAAGATATGCATTTGGTAGACAACATGGTCAAAAAACTACTACAACAGGAGAAACACCTGAGAGATTTACATATATAGCACATCAAGATACAGGAAGATATCCAGAAGGAGATTGGATTCAAAATATTAACTTTAACCTTCCTGTAACAAATGATAATGTATTGCTACCAACAGATCCAATTGGAGGTAAAACAGGAATTAACTATACTAATATATTTAATACTTATGGTCCTTTAACTGCATTAAATAATGTACCACCAGTTTATCCAAATGGTCAAATTTGGGATAAAGAATTTGATACTGACTTAAAACCAAGACTTCATGTAAATGCACCATTTGTTTGTCAAAATAATTGTCCTGGTCAATTATTTGTAAAAGTTGCGCCTAATTTAACAAATGAATATGATCCTGATGCATCTGCTAATATGTCAAGAATTGTAACTTACTCAGATTTTTGGTGGAAAGGTAAATTAGTATTTAAAGCTAAACTAAGAGCATCTCATACTTGGAATCCAATTCAACAAATGAGTATTAATGTAGATAACCAATTTAACTATGTACCAAATAATATTGGAGCTATGAAAATTGTATATGAAAAATCTCAACTAGCACCTAGAAAATTATATTAA
>OQ398406.1 Feline parvovirus isolate FPV072 VP2 protein gene complete cds
ATGAGTGATGGAGCAGTTCAACCAGACGGTGGTCAACCTGCTGTCAGAAATGAAAGAGCTACAGGATCTGGGAACGGGTCTGGAGGCGGGGGTGGTGGTGGTTCTGGGGGTGTGGGGATTTCTACGGGTACTTTCAATAATCAGACGGAATTTAAATTTTTGGAAAACGGGTGGGTGGAAATCACAGCAAACTCAAGCAGACTTGTACATTTAAATATGCCAGAAAGTGAAAATTATAAAAGAGTAGTTGTAAATAATATGGATAAAACTTCAGTTAAAGGAAACATGGCTTTAGATGATACTCATGTACAAATTGTAACACCTTGGTCATTGGTTGATGCAAATGCTTGGGGAGTTTGGTTTAATCCAGGAGATTGGCAACTAATTGTTAATACTATGAGTGAGTTGCATTTAGTTAGTTTTGAACAAGAAATTTTTAATGTTGTTTTAAAGACTGTTTCAGAATCTGCTACTCAGCCACCAACTAAAGTTTATAATAATGATTTAACTGCATCATTGATGGTTGCATTAGATAGTAATAATACTATGCCATTTACTCCAGCAGCTATGAGATCTGAGACATTGGGTTTTTATCCATGGAAACCAACCATACCAACTCCATGGAGATATTATTTTCAATGGGATAGAACATTAATACCATCCCATACTGGAACTAGTGGCACACCAACAAATGTATATCATGGTACAGATCCAGATGATGTTCAATTTTATACTATTGAAAATTCTGTACCAGTACACTTACTAAGAACAGGTGATGAATTTGCTACAGGAACATTTTTTTTTGATTGTAAACCATGTAGACTAACACATACATGGCAAACAAATAGAGCATTGGGCTTACCACCATTTTTAAATTCTTTGCCTCAATCTGAAGGAGCTACTAACTTTGGTGATATAGGAGTTCAACAAGATAAAAGACGTGGTGTAACTCAAATGGGAAATACAGACTATATTACTGAAGCTACTATTATGAGACCAGCTGAGGTTGGTTATAGTGCACCATATTATTCTTTTGAAGCATCTACACAAGGGCCATTTAAAACACCTATTGCAGCAGGACGGGGGGGAGCGCAAACAGATGAAAATCAAGCAGCAGATGGTGATCCAAGATATGCATTTGGTAGACAACATGGTCAAAAAACTACTACAACAGGAGAAACACCTGAGAGATTTACATATATAGCACATCAAGATACAGGAAGATATCCAGAAGGAGATTGGATTCAAAATATTAACTTTAACCTTCCTGTAACAAATGATAATGTATTGCTACCAACAGATCCAATTGGAGGTAAAACAGGAATTAACTATACTAATATATTTAATACTTATGGTCCTTTAACTGCATTAAATAATGTACCACCAGTTTATCCAAATGGTCAAATTTGGGATAAAGAATTTGATACTGACTTAAAACCAAGACTTCATGTAAATGCACCATTTGTTTGTCAAAATAATTGTCCTGGTCAATTATTTGTAAAAGTTGCGCCTAATTTAACAAATGAATATGATCCTGATGCATCTGCTAATATGTCAAGAATTGTAACTTACTCAGATTTTTGGTGGAAAGGTAAATTAGTATTTAAAGCTAAACTAAGAGCATCTCATACTTGGAATCCAATTCAACAAATGAGTATTAATGTAGATAACCAATTTAACTATGTACCAAATAATATTGGAGCTATGAAAATTGTATATGAAAAATCTCAACTAGCACCTAGAAAATTATATTAA
>OQ398405.1 Feline parvovirus isolate FPV045 VP2 protein gene complete cds
ATGAGTGATGGAGCAGTTCAACCAGACGGTGGTCAACCTGCTGTCAGAAATGAAAGAGCTACAGGATCTGGGAACGGGTCTGGAGGCGGGGGTGGTGGTGGTTCTGGGGGTGTGGGGATTTCTACGGGTACTTTCAATAATCAGACGGAATTTAAATTTTTGGAAAACGGGTGGGTGGAAATCACAGCAAACTCAAGCAGACTTGTACATTTAAATATGCCAGAAAGTGAAAATTATAAAAGAGTAGTTGTAAATAATATGGATAAAACTTCAGTTAAAGGAAACATGGCTTTAGATGATACTCATGTACAAATTGTAACACCTTGGTCATTGGTTGATGCAAATGCTTGGGGAGTTTGGTTTAATCCAGGAGATTGGCAACTAATTGTTAATACTATGAGTGAGTTGCATTTAGTTAGTTTTGAACAAGAAATTTTTAATGTTGTTTTAAAGACTGTTTCAGAATCTGCTACTCAGCCACCAACTAAAGTTTATAATAATGATTTAACTGCATCATTGATGGTTGCATTAGATAGTAATAATACTATGCCATTTACTCCAGCAGCTATGAGATCTGAGACATTGGGTTTTTATCCATGGAAACCAACCATACCAACTCCATGGAGATATTATTTTCAATGGGATAGAACATTAATACCATCCCATACTGGAACTAGTGGCACACCAACAAATGTATATCATGGTACAGATCCAGATGATGTTCAATTTTATACTATTGAAAATTCTGTACCAGTACACTTACTAAGAACAGGTGATGAATTTGCTACAGGAACATTTTTTTTTGATTGTAAACCATGTAGACTAACACATACATGGCAAACAAATAGAGCATTGGGCTTACCACCATTTTTAAATTCTTTGCCTCAATCTGAAGGAGCTACTAACTTTGGTGATATAGGAGTTCAACAAGATAAAAGACGTGGTGTAACTCAAATGGGAAATACAGACTATATTACTGAAGCTACTATTATGAGACCAGCTGAGGTTGGTTATAGTGCACCATATTATTCTTTTGAAGCATCTACACAAGGGCCATTTAAAACACCTATTGCAGCAGGACGGGGGGGAGCGCAAACAGATGAAAATCAAGCAGCAGATGGTGATCCAAGATATGCATTTGGTAGACAACATGGTCAAAAAACTACTACAACAGGAGAAACACCTGAGAGATTTACATATATAGCACATCAAGATACAGGAAGATATCCAGAAGGAGATTGGATTCAAAATATTAACTTTAACCTTCCTGTAACAAATGATAATGTATTGCTACCAACAGATCCAATTGGAGGTAAAACAGGAATTAACTATACTAATATATTTAATACTTATGGTCCTTTAACTGCATTAAATAATGTACCACCAGTTTATCCAAATGGTCAAATTTGGGATAAAGAATTTGATACTGACTTAAAACCAAGACTTCATGTAAATGCACCATTTGTTTGTCAAAATAATTGTCCTGGTCAATTATTTGTAAAAGTTGCGCCTAATTTAACAAATGAATATGATCCTGATGCATCTGCTAATATGTCAAGAATTGTAACTTACTCAGATTTTTGGTGGAAAGGTAAATTAGTATTTAAAGCTAAACTAAGAGCATCTCATACTTGGAATCCAATTCAACAAATGAGTATTAATGTAGATAACCAATTTAACTATGTACCAAATAATATTGGAGCTATGAAAATTGTATATGAAAAATCTCAACTAGCACCTAGAAAATTATATTAA
>OQ398404.1 Feline parvovirus isolate FPV044 VP2 protein gene complete cds
ATGAGTGATGGAGCAGTTCAACCAGACGGTGGTCAACCTGCTGTCAGAAATGAAAGAGCTACAGGATCTGGGAACGGGTCTGGAGGCGGGGGTGGTGGTGGTTCTGGGGGTGTGGGGATTTCTACGGGTACTTTCAATAATCAGACGGAATTTAAATTTTTGGAAAACGGGTGGGTGGAAATCACAGCAAACTCAAGCAGACTTGTACATTTAAATATGCCAGAAAGTGAAAATTATAAAAGAGTAGTTGTAAATAATATGGATAAAACTTCAGTTAAAGGAAACATGGCTTTAGATGATACTCATGTACAAATTGTAACACCTTGGTCATTGGTTGATGCAAATGCTTGGGGAGTTTGGTTTAATCCAGGAGATTGGCAACTAATTGTTAATACTATGAGTGAGTTGCATTTAGTTAGTTTTGAACAAGAAATTTTTAATGTTGTTTTAAAGACTGTTTCAGAATCTGCTACTCAGCCACCAACTAAAGTTTATAATAATGATTTAACTGCATCATTGATGGTTGCATTAGATAGTAATAATACTATGCCATTTACTCCAGCAGCTATGAGATCTGAGACATTGGGTTTTTATCCATGGAAACCAACCATACCAACTCCATGGAGATATTATTTTCAATGGGATAGAACATTAATACCATCCCATACTGGAACTAGTGGCACACCAACAAATGTATATCATGGTACAGATCCAGATGATGTTCAATTTTATACTATTGAAAATTCTGTACCAGTACACTTACTAAGAACAGGTGATGAATTTGCTACAGGAACATTTTTTTTTGATTGTAAACCATGTAGACTAACACATACATGGCAAACAAATAGAGCATTGGGCTTACCACCATTTTTAAATTCTTTGCCTCAATCTGAAGGAGCTACTAACTTTGGTGATATAGGAGTTCAACAAGATAAAAGACGTGGTGTAACTCAAATGGGAAATACAGACTATATTACTGAAGCTACTATTATGAGACCAGCTGAGGTTGGTTATAGTGCACCATATTATTCTTTTGAAGCATCTACACAAGGGCCATTTAAAACACCTATTGCAGCAGGACGGGGGGGAGCGCAAACAGATGAAAATCAAGCAGCAGATGGTGATCCAAGATATGCATTTGGTAGACAACATGGTCAAAAAACTACTACAACAGGAGAAACACCTGAGAGATTTACATATATAGCACATCAAGATACAGGAAGATATCCAGAAGGAGATTGGATTCAAAATATTAACTTTAACCTTCCTGTAACAAATGATAATGTATTGCTACCAACAGATCCAATTGGAGGTAAAACAGGAATTAACTATACTAATATATTTAATACTTATGGTCCTTTAACTGCATTAAATAATGTACCACCAGTTTATCCAAATGGTCAAATTTGGGATAAAGAATTTGATACTGACTTAAAACCAAGACTTCATGTAAATGCACCATTTGTTTGTCAAAATAATTGTCCTGGTCAATTATTTGTAAAAGTTGCGCCTAATTTAACAAATGAATATGATCCTGATGCATCTGCTAATATGTCAAGAATTGTAACTTACTCAGATTTTTGGTGGAAAGGTAAATTAGTATTTAAAGCTAAACTAAGAGCATCTCATACTTGGAATCCAATTCAACAAATGAGTATTAATGTAGATAACCAATTTAACTATGTACCAAATAATATTGGAGCTATGAAAATTGTATATGAAAAATCTCAACTAGCACCTAGAAAATTATATTAA
>OQ398403.1 Feline parvovirus isolate FPV043 VP2 protein gene complete cds
ATGAGTGATGGAGCAGTTCAACCAGACGGTGGTCAACCTGCTGTCAGAAATGAAAGAGCTACAGGATCTGGGAACGGGTCTGGAGGCGGGGGTGGTGGTGGTTCTGGGGGTGTGGGGATTTCTACGGGTACTTTCAATAATCAGACGGAATTTAAATTTTTGGAAAACGGGTGGGTGGAAATCACAGCAAACTCAAGCAGACTTGTACATTTAAATATGCCAGAAAGTGAAAATTATAAAAGAGTAGTTGTAAATAATATGGATAAAACTTCAGTTAAAGGAAACATGGCTTTAGATGATACTCATGTACAAATTGTAACACCTTGGTCATTGGTTGATGCAAATGCTTGGGGAGTTTGGTTTAATCCAGGAGATTGGCAACTAATTGTTAATACTATGAGTGAGTTGCATTTAGTTAGTTTTGAACAAGAAATTTTTAATGTTGTTTTAAAGACTGTTTCAGAATCTGCTACTCAGCCACCAACTAAAGTTTATAATAATGATTTAACTGCATCATTGATGGTTGCATTAGATAGTAATAATACTATGCCATTTACTCCAGCAGCTATGAGATCTGAGACATTGGGTTTTTATCCATGGAAACCAACCATACCAACTCCATGGAGATATTATTTTCAATGGGATAGAACATTAATACCATCCCATACTGGAACTAGTGGCACACCAACAAATGTATATCATGGTACAGATCCAGATGATGTTCAATTTTATACTATTGAAAATTCTGTACCAGTACACTTACTAAGAACAGGTGATGAATTTGCTACAGGAACATTTTTTTTTGATTGTAAACCATGTAGACTAACACATACATGGCAAACAAATAGAGCATTGGGCTTACCACCATTTTTAAATTCTTTGCCTCAATCTGAAGGAGCTACTAACTTTGGTGATATAGGAGTTCAACAAGATAAAAGACGTGGTGTAACTCAAATGGGAAATACAGACTATATTACTGAAGCTACTATTATGAGACCAGCTGAGGTTGGTTATAGTGCACCATATTATTCTTTTGAAGCATCTACACAAGGGCCATTTAAAACACCTATTGCAGCAGGACGGGGGGGAGCGCAAACAGATGAAAATCAAGCAGCAGATGGTGATCCAAGATATGCATTTGGTAGACAACATGGTCAAAAAACTACTACAACAGGAGAAACACCTGAGAGATTTACATATATAGCACATCAAGATACAGGAAGATATCCAGAAGGAGATTGGATTCAAAATATTAACTTTAACCTTCCTGTAACAAATGATAATGTATTGCTACCAACAGATCCAATTGGAGGTAAAACAGGAATTAACTATACTAATATATTTAATACTTATGGTCCTTTAACTGCATTAAATAATGTACCACCAGTTTATCCAAATGGTCAAATTTGGGATAAAGAATTTGATACTGACTTAAAACCAAGACTTCATGTAAATGCACCATTTGTTTGTCAAAATAATTGTCCTGGTCAATTATTTGTAAAAGTTGCGCCTAATTTAACAAATGAATATGATCCTGATGCATCTGCTAATATGTCAAGAATTGTAACTTACTCAGATTTTTGGTGGAAAGGTAAATTAGTATTTAAAGCTAAACTAAGAGCATCTCATACTTGGAATCCAATTCAACAAATGAGTATTAATGTAGATAACCAATTTAACTATGTACCAAATAATATTGGAGCTATGAAAATTGTATATGAAAAATCTCAACTAGCACCTAGAAAATTATATTAA
>OQ398402.1 Feline parvovirus isolate FPV042 VP2 protein gene complete cds
ATGAGTGATGGAGCAGTTCAACCAGACGGTGGTCAACCTGCTGTCAGAAATGAAAGAGCTACAGGATCTGGGAACGGGTCTGGAGGCGGGGGTGGTGGTGGTTCTGGGGGTGTGGGGATTTCTACGGGTACTTTCAATAATCAGACGGAATTTAAATTTTTGGAAAACGGGTGGGTGGAAATCACAGCAAACTCAAGCAGACTTGTACATTTAAATATGCCAGAAAGTGAAAATTATAAAAGAGTAGTTGTAAATAATATGGATAAAACTTCAGTTAAAGGAAACATGGCTTTAGATGATACTCATGTACAAATTGTAACACCTTGGTCATTGGTTGATGCAAATGCTTGGGGAGTTTGGTTTAATCCAGGAGATTGGCAACTAATTGTTAATACTATGAGTGAGTTGCATTTAGTTAGTTTTGAACAAGAAATTTTTAATGTTGTTTTAAAGACTGTTTCAGAATCTGCTACTCAGCCACCAACTAAAGTTTATAATAATGATTTAACTGCATCATTGATGGTTGCATTAGATAGTAATAATACTATGCCATTTACTCCAGCAGCTATGAGATCTGAGACATTGGGTTTTTATCCATGGAAACCAACCATACCAACTCCATGGAGATATTATTTTCAATGGGATAGAACATTAATACCATCCCATACTGGAACTAGTGGCACACCAACAAATGTATATCATGGTACAGATCCAGATGATGTTCAATTTTATACTATTGAAAATTCTGTACCAGTACACTTACTAAGAACAGGTGATGAATTTGCTACAGGAACATTTTTTTTTGATTGTAAACCATGTAGACTAACACATACATGGCAAACAAATAGAGCATTGGGCTTACCACCATTTTTAAATTCTTTGCCTCAATCTGAAGGAGCTACTAACTTTGGTGATATAGGAGTTCAACAAGATAAAAGACGTGGTGTAACTCAAATGGGAAATACAGACTATATTACTGAAGCTACTATTATGAGACCAGCTGAGGTTGGTTATAGTGCACCATATTATTCTTTTGAAGCATCTACACAAGGGCCATTTAAAACACCTATTGCAGCAGGACGGGGGGGAGCGCAAACAGATGAAAATCAAGCAGCAGATGGTGATCCAAGATATGCATTTGGTAGACAACATGGTCAAAAAACTACTACAACAGGAGAAACACCTGAGAGATTTACATATATAGCACATCAAGATACAGGAAGATATCCAGAAGGAGATTGGATTCAAAATATTAACTTTAACCTTCCTGTAACAAATGATAATGTATTGCTACCAACAGATCCAATTGGAGGTAAAACAGGAATTAACTATACTAATATATTTAATACTTATGGTCCTTTAACTGCATTAAATAATGTACCACCAGTTTATCCAAATGGTCAAATTTGGGATAAAGAATTTGATACTGACTTAAAACCAAGACTTCATGTAAATGCACCATTTGTTTGTCAAAATAATTGTCCTGGTCAATTATTTGTAAAAGTTGCGCCTAATTTAACAAATGAATATGATCCTGATGCATCTGCTAATATGTCAAGAATTGTAACTTACTCAGATTTTTGGTGGAAAGGTAAATTAGTATTTAAAGCTAAACTAAGAGCATCTCATACTTGGAATCCAATTCAACAAATGAGTATTAATGTAGATAACCAATTTAACTATGTACCAAATAATATTGGAGCTATGAAAATTGTATATGAAAAATCTCAACTAGCACCTAGAAAATTATATTAA
>OQ398401.1 Feline parvovirus isolate FPV041 VP2 protein gene complete cds
ATGAGTGATGGAGCAGTTCAACCAGACGGTGGTCAACCTGCTGTCAGAAATGAAAGAGCTACAGGATCTGGGAACGGGTCTGGAGGCGGGGGTGGTGGTGGTTCTGGGGGTGTGGGGATTTCTACGGGTACTTTCAATAATCAGACGGAATTTAAATTTTTGGAAAACGGGTGGGTGGAAATCACAGCAAACTCAAGCAGACTTGTACATTTAAATATGCCAGAAAGTGAAAATTATAAAAGAGTAGTTGTAAATAATATGGATAAAACTTCAGTTAAAGGAAACATGGCTTTAGATGATACTCATGTACAAATTGTAACACCTTGGTCATTGGTTGATGCAAATGCTTGGGGAGTTTGGTTTAATCCAGGAGATTGGCAACTAATTGTTAATACTATGAGTGAGTTGCATTTAGTTAGTTTTGAACAAGAAATTTTTAATGTTGTTTTAAAGACTGTTTCAGAATCTGCTACTCAGCCACCAACTAAAGTTTATAATAATGATTTAACTGCATCATTGATGGTTGCATTAGATAGTAATAATACTATGCCATTTACTCCAGCAGCTATGAGATCTGAGACATTGGGTTTTTATCCATGGAAACCAACCATACCAACTCCATGGAGATATTATTTTCAATGGGATAGAACATTAATACCATCCCATACTGGAACTAGTGGCACACCAACAAATGTATATCATGGTACAGATCCAGATGATGTTCAATTTTATACTATTGAAAATTCTGTACCAGTACACTTACTAAGAACAGGTGATGAATTTGCTACAGGAACATTTTTTTTTGATTGTAAACCATGTAGACTAACACATACATGGCAAACAAATAGAGCATTGGGCTTACCACCATTTTTAAATTCTTTGCCTCAATCTGAAGGAGCTACTAACTTTGGTGATATAGGAGTTCAACAAGATAAAAGACGTGGTGTAACTCAAATGGGAAATACAGACTATATTACTGAAGCTACTATTATGAGACCAGCTGAGGTTGGTTATAGTGCACCATATTATTCTTTTGAAGCATCTACACAAGGGCCATTTAAAACACCTATTGCAGCAGGACGGGGGGGAGCGCAAACAGATGAAAATCAAGCAGCAGATGGTGATCCAAGATATGCATTTGGTAGACAACATGGTCAAAAAACTACTACAACAGGAGAAACACCTGAGAGATTTACATATATAGCACATCAAGATACAGGAAGATATCCAGAAGGAGATTGGATTCAAAATATTAACTTTAACCTTCCTGTAACAAATGATAATGTATTGCTACCAACAGATCCAATTGGAGGTAAAACAGGAATTAACTATACTAATATATTTAATACTTATGGTCCTTTAACTGCATTAAATAATGTACCACCAGTTTATCCAAATGGTCAAATTTGGGATAAAGAATTTGATACTGACTTAAAACCAAGACTTCATGTAAATGCACCATTTGTTTGTCAAAATAATTGTCCTGGTCAATTATTTGTAAAAGTTGCGCCTAATTTAACAAATGAATATGATCCTGATGCATCTGCTAATATGTCAAGAATTGTAACTTACTCAGATTTTTGGTGGAAAGGTAAATTAGTATTTAAAGCTAAACTAAGAGCATCTCATACTTGGAATCCAATTCAACAAATGAGTATTAATGTAGATAACCAATTTAACTATGTACCAAATAATATTGGAGCTATGAAAATTGTATATGAAAAATCTCAACTAGCACCTAGAAAATTATATTAA
>OQ398400.1 Feline parvovirus isolate FPV040 VP2 protein gene complete cds
ATGAGTGATGGAGCAGTTCAACCAGACGGTGGTCAACCTGCTGTCAGAAATGAAAGAGCTACAGGATCGGGGAACGGGTCTGGAGGCGGGGGTGGTGGTGGTTCTGGGGGTGTGGGGATTTCTACGGGTACTTTCAATAATCAGACGGAATTTAAATTTTTGGAAAACGGGTGGGTGGAAATCACAGCAAACTCAAGCAGACTTGTACATTTAAATATGCCAGAAAGTGAAAATTATAAAAGAGTAGTTGTAAATAATATGGATAAAACTTCAGTTAAAGGAAACATGGCTTTAGATGATACTCATGTACAAATTGTAACACCTTGGTCATTGGTTGATGCAAATGCTTGGGGAGTTTGGTTTAATCCAGGAGATTGGCAACTAATTGTTAATACTATGAGTGAGTTGCATTTAGTTAGTTTTGAACAAGAAATTTTTAATGTTGTTTTAAAGACTGTTTCAGAATCTGCTACTCAGCCACCAACTAAAGTTTATAATAATGATTTAACTGCATCATTGATGGTTGCATTAGATAGTAATAATACTATGCCATTTACTCCAGCAGCTATGAGATCTGAGACATTGGGTTTTTATCCATGGAAACCAACCATACCAACTCCATGGAGATATTATTTTCAATGGGATAGAACATTAATACCATCCCATACTGGAACTAGTGGCACACCAACAAATGTATATCATGGTACAGATCCAGATGATGTTCAATTTTATACTATTGAAAATTCTGTACCAGTACACTTACTAAGAACAGGTGATGAATTTGCTACAGGAACATTTTTTTTTGATTGTAAACCATGTAGACTAACACATACATGGCAAACAAATAGAGCATTGGGCTTACCACCATTTTTAAATTCTTTGCCTCAATCTGAAGGAGCTACTAACTTTGGTGATATAGGAGTTCAACAAGATAAAAGACGTGGTGTAACTCAAATGGGAAATACAGACTATATTACTGAAGCTACTATTATGAGACCAGCTGAGGTTGGTTATAGTGCACCATATTATTCTTTTGAAGCATCTACACAAGGGCCATTTAAAACACCTATTGCAGCAGGACGGGGGGGAGCGCAAACAGATGAAAATCAAGCAGCAGATGGTGATCCAAGATATGCATTTGGTAGACAACATGGTCAAAAAACTACTACAACAGGAGAAACACCTGAGAGATTTACATATATAGCACATCAAGATACAGGAAGATATCCAGAAGGAGATTGGATTCAAAATATTAACTTTAACCTTCCTGTAACAAATGATAATGTATTGCTACCAACAGATCCAATTGGAGGTAAAACAGGAATTAACTATACTAATATATTTAATACTTATGGTCCTTTAACTGCATTAAATAATGTACCACCAGTTTATCCAAATGGTCAAATTTGGGATAAAGAATTTGATACTGACTTAAAACCAAGACTTCATGTAAATGCACCATTTGTTTGTCAAAATAATTGTCCTGGTCAATTATTTGTAAAAGTTGCGCCTAATTTAACAAATGAATATGATCCTGATGCATCTGCTAATATGTCAAGAATTGTAACTTACTCAGATTTTTGGTGGAAAGGTAAATTAGTATTTAAAGCTAAACTAAGAGCATCTCATACTTGGAATCCAATTCAACAAATGAGTATTAATGTAGATAACCAATTTAACTATGTACCAAATAATATTGGAGCTATGAAAATTGTATATGAAAAATCTCAACTAGCACCTAGAAAATTATATTAA
>OQ398399.1 Feline parvovirus isolate FPV039 VP2 protein gene complete cds
ATGAGTGATGGAGCAGTTCAACCAGACGGTGGTCAACCTGCTGTCAGAAATGAAAGAGCTACAGGATCTGGGAACGGGTCTGGAGGCGGGGGTGGTGGTGGTTCTGGGGGTGTGGGGATTTCTACGGGTACTTTCAATAATCAGACGGAATTTAAATTTTTGGAAAACGGGTGGGTGGAAATCACAGCAAACTCAAGCAGACTTGTACATTTAAATATGCCAGAAAGTGAAAATTATAAAAGAGTAGTTGTAAATAATATGGATAAAACTTCAGTTAAAGGAAACATGGCTTTAGATGATACTCATGTACAAATTGTAACACCTTGGTCATTGGTTGATGCAAATGCTTGGGGAGTTTGGTTTAATCCAGGAGATTGGCAACTAATTGTTAATACTATGAGTGAGTTGCATTTAGTTAGTTTTGAACAAGAAATTTTTAATGTTGTTTTAAAGACTGTTTCAGAATCTGCTACTCAGCCACCAACTAAAGTTTATAATAATGATTTAACTGCATCATTGATGGTTGCATTAGATAGTAATAATACTATGCCATTTACTCCAGCAGCTATGAGATCTGAGACATTGGGTTTTTATCCATGGAAACCAACCATACCAACTCCATGGAGATATTATTTTCAATGGGATAGAACATTAATACCATCCCATACTGGAACTAGTGGCACACCAACAAATGTATATCATGGTACAGATCCAGATGATGTTCAATTTTATACTATTGAAAATTCTGTACCAGTACACTTACTAAGAACAGGTGATGAATTTGCTACAGGAACATTTTTTTTTGATTGTAAACCATGTAGACTAACACATACATGGCAAACAAATAGAGCATTGGGCTTACCACCATTTTTAAATTCTTTGCCTCAATCTGAAGGAGCTACTAACTTTGGTGATATAGGAGTTCAACAAGATAAAAGACGTGGTGTAACTCAAATGGGAAATACAGACTATATTACTGAAGCTACTATTATGAGACCAGCTGAGGTTGGTTATAGTGCACCATATTATTCTTTTGAAGCATCTACACAAGGGCCATTTAAAACACCTATTGCAGCAGGACGGGGGGGAGCGCAAACAGATGAAAATCAAGCAGCAGATGGTGATCCAAGATATGCATTTGGTAGACAACATGGTCAAAAAACTACTACAACAGGAGAAACACCTGAGAGATTTACATATATAGCACATCAAGATACAGGAAGATATCCAGAAGGAGATTGGATTCAAAATATTAACTTTAACCTTCCTGTAACAAATGATAATGTATTGCTACCAACAGATCCAATTGGAGGTAAAACAGGAATTAACTATACTAATATATTTAATACTTATGGTCCTTTAACTGCATTAAATAATGTACCACCAGTTTATCCAAATGGTCAAATTTGGGATAAAGAATTTGATACTGACTTAAAACCAAGACTTCATGTAAATGCACCATTTGTTTGTCAAAATAATTGTCCTGGTCAATTATTTGTAAAAGTTGCGCCTAATTTAACAAATGAATATGATCCTGATGCATCTGCTAATATGTCAAGAATTGTAACTTACTCAGATTTTTGGTGGAAAGGTAAATTAGTATTTAAAGCTAAACTAAGAGCATCTCATACTTGGAATCCAATTCAACAAATGAGTATTAATGTAGATAACCAATTTAACTATGTACCAAATAATATTGGAGCTATGAAAATTGTATATGAAAAATCTCAACTAGCACCTAGAAAATTATATTAA
>OQ398398.1 Feline parvovirus isolate FPV038 VP2 protein gene complete cds
ATGAGTGATGGAGCAGTTCAACCAGACGGTGGTCAACCTGCTGTCAGAAATGAAAGAGCTACAGGATCTGGGAACGGGTCTGGAGGCGGGGGTGGTGGTGGTTCTGGGGGTGTGGGGATTTCTACGGGTACTTTCAATAATCAGACGGAATTTAAATTTTTGGAAAACGGGTGGGTGGAAATCACAGCAAACTCAAGCAGACTTGTACATTTAAATATGCCAGAAAGTGAAAATTATAAAAGAGTAGTTGTAAATAATATGGATAAAACTTCAGTTAAAGGAAACATGGCTTTAGATGATACTCATGTACAAATTGTAACACCTTGGTCATTGGTTGATGCAAATGCTTGGGGAGTTTGGTTTAATCCAGGAGATTGGCAACTAATTGTTAATACTATGAGTGAGTTGCATTTAGTTAGTTTTGAACAAGAAATTTTTAATGTTGTTTTAAAGACTGTTTCAGAATCTGCTACTCAGCCACCAACTAAAGTTTATAATAATGATTTAACTGCATCATTGATGGTTGCATTAGATAGTAATAATACTATGCCATTTACTCCAGCAGCTATGAGATCTGAGACATTGGGTTTTTATCCATGGAAACCAACCATACCAACTCCATGGAGATATTATTTTCAATGGGATAGAACATTAATACCATCCCATACTGGAACTAGTGGCACACCAACAAATGTATATCATGGTACAGATCCAGATGATGTTCAATTTTATACTATTGAAAATTCTGTACCAGTACACTTACTAAGAACAGGTGATGAATTTGCTACAGGAACATTTTTTTTTGATTGTAAACCATGTAGACTAACACATACATGGCAAACAAATAGAGCATTGGGCTTACCACCATTTTTAAATTCTTTGCCTCAATCTGAAGGAGCTACTAACTTTGGTGATATAGGAGTTCAACAAGATAAAAGACGTGGTGTAACTCAAATGGGAAATACAGACTATATTACTGAAGCTACTATTATGAGACCAGCTGAGGTTGGTTATAGTGCACCATATTATTCTTTTGAAGCATCTACACAAGGGCCATTTAAAACACCTATTGCAGCAGGACGGGGGGGAGCGCAAACAGATGAAAATCAAGCAGCAGATGGTGATCCAAGATATGCATTTGGTAGACAACATGGTCAAAAAACTACTACAACAGGAGAAACACCTGAGAGATTTACATATATAGCACATCAAGATACAGGAAGATATCCAGAAGGAGATTGGATTCAAAATATTAACTTTAACCTTCCTGTAACAAATGATAATGTATTGCTACCAACAGATCCAATTGGAGGTAAAACAGGAATTAACTATACTAATATATTTAATACTTATGGTCCTTTAACTGCATTAAATAATGTACCACCAGTTTATCCAAATGGTCAAATTTGGGATAAAGAATTTGATACTGACTTAAAACCAAGACTTCATGTAAATGCACCATTTGTTTGTCAAAATAATTGTCCTGGTCAATTATTTGTAAAAGTTGCGCCTAATTTAACAAATGAATATGATCCTGATGCATCTGCTAATATGTCAAGAATTGTAACTTACTCAGATTTTTGGTGGAAAGGTAAATTAGTATTTAAAGCTAAACTAAGAGCATCTCATACTTGGAATCCAATTCAACAAATGAGTATTAATGTAGATAACCAATTTAACTATGTACCAAATAATATTGGAGCTATGAAAATTGTATATGAAAAATCTCAACTAGCACCTAGAAAATTATATTAA
>OQ398397.1 Feline parvovirus isolate FPV037 VP2 protein gene complete cds
ATGAGTGATGGAGCAGTTCAACCAGACGGTGGTCAACCTGCTGTCAGAAATGAAAGAGCTACAGGATCTGGGAACGGGTCTGGAGGCGGGGGTGGTGGTGGTTCTGGGGGTGTGGGGATTTCTACGGGTACTTTCAATAATCAGACGGAATTTAAATTTTTGGAAAACGGGTGGGTGGAAATCACAGCAAACTCAAGCAGACTTGTACATTTAAATATGCCAGAAAGTGAAAATTATAAAAGAGTAGTTGTAAATAATATGGATAAAACTTCAGTTAAAGGAAACATGGCTTTAGATGATACTCATGTACAAATTGTAACACCTTGGTCATTGGTTGATGCAAATGCTTGGGGAGTTTGGTTTAATCCAGGAGATTGGCAACTAATTGTTAATACTATGAGTGAGTTGCATTTAGTTAGTTTTGAACAAGAAATTTTTAATGTTGTTTTAAAGACTGTTTCAGAATCTGCTACTCAGCCACCAACTAAAGTTTATAATAATGATTTAACTGCATCATTGATGGTTGCATTAGATAGTAATAATACTATGCCATTTACTCCAGCAGCTATGAGATCTGAGACATTGGGTTTTTATCCATGGAAACCAACCATACCAACTCCATGGAGATATTATTTTCAATGGGATAGAACATTAATACCATCCCATACTGGAACTAGTGGCACACCAACAAATGTATATCATGGTACAGATCCAGATGATGTTCAATTTTATACTATTGAAAATTCTGTACCAGTACACTTACTAAGAACAGGTGATGAATTTGCTACAGGAACATTTTTTTTTGATTGTAAACCATGTAGACTAACACATACATGGCAAACAAATAGAGCATTGGGCTTACCACCATTTTTAAATTCTTTGCCTCAATCTGAAGGAGCTACTAACTTTGGTGATATAGGAGTTCAACAAGATAAAAGACGTGGTGTAACTCAAATGGGAAATACAGACTATATTACTGAAGCTACTATTATGAGACCAGCTGAGGTTGGTTATAGTGCACCATATTATTCTTTTGAAGCATCTACACAAGGGCCATTTAAAACACCTATTGCAGCAGGACGGGGGGGAGCGCAAACAGATGAAAATCAAGCAGCAGATGGTGATCCAAGATATGCATTTGGTAGACAACATGGTCAAAAAACTACTACAACAGGAGAAACACCTGAGAGATTTACATATATAGCACATCAAGATACAGGAAGATATCCAGAAGGAGATTGGATTCAAAATATTAACTTTAACCTTCCTGTAACAAATGATAATGTATTGCTACCAACAGATCCAATTGGAGGTAAAACAGGAATTAACTATACTAATATATTTAATACTTATGGTCCTTTAACTGCATTAAATAATGTACCACCAGTTTATCCAAATGGTCAAATTTGGGATAAAGAATTTGATACTGACTTAAAACCAAGACTTCATGTAAATGCACCATTTGTTTGTCAAAATAATTGTCCTGGTCAATTATTTGTAAAAGTTGCGCCTAATTTAACAAATGAATATGATCCTGATGCATCTGCTAATATGTCAAGAATTGTAACTTACTCAGATTTTTGGTGGAAAGGTAAATTAGTATTTAAAGCTAAACTAAGAGCATCTCATACTTGGAATCCAATTCAACAAATGAGTATTAATGTAGATAACCAATTTAACTATGTACCAAATAATATTGGAGCTATGAAAATTGTATATGAAAAATCTCAACTAGCACCTAGAAAATTATATTAA
>OQ398396.1 Feline parvovirus isolate FPV036 VP2 protein gene complete cds
ATGAGTGATGGAGCAGTTCAACCAGACGGTGGTCAACCTGCTGTCAGAAATGAAAGAGCTACAGGATCTGGGAACGGGTCTGGAGGCGGGGGTGGTGGTGGTTCTGGGGGTGTGGGGATTTCTACGGGTACTTTCAATAATCAGACGGAATTTAAATTTTTGGAAAACGGGTGGGTGGAAATCACAGCAAACTCAAGCAGACTTGTACATTTAAATATGCCAGAAAGTGAAAATTATAAAAGAGTAGTTGTAAATAATATGGATAAAACTTCAGTTAAAGGAAACATGGCTTTAGATGATACTCATGTACAAATTGTAACACCTTGGTCATTGGTTGATGCAAATGCTTGGGGAGTTTGGTTTAATCCAGGAGATTGGCAACTAATTGTTAATACTATGAGTGAGTTGCATTTAGTTAGTTTTGAACAAGAAATTTTTAATGTTGTTTTAAAGACTGTTTCAGAATCTGCTACTCAGCCACCAACTAAAGTTTATAATAATGATTTAACTGCATCATTGATGGTTGCATTAGATAGTAATAATACTATGCCATTTACTCCAGCAGCTATGAGATCTGAGACATTGGGTTTTTATCCATGGAAACCAACCATACCAACTCCATGGAGATATTATTTTCAATGGGATAGAACATTAATACCATCCCATACTGGAACTAGTGGCACACCAACAAATGTATATCATGGTACAGATCCAGATGATGTTCAATTTTATACTATTGAAAATTCTGTACCAGTACACTTACTAAGAACAGGTGATGAATTTGCTACAGGAACATTTTTTTTTGATTGTAAACCATGTAGACTAACACATACATGGCAAACAAATAGAGCATTGGGCTTACCACCATTTTTAAATTCTTTGCCTCAATCTGAAGGAGCTACTAACTTTGGTGATATAGGAGTTCAACAAGATAAAAGACGTGGTGTAACTCAAATGGGAAATACAGACTATATTACTGAAGCTACTATTATGAGACCAGCTGAGGTTGGTTATAGTGCACCATATTATTCTTTTGAAGCATCTACACAAGGGCCATTTAAAACACCTATTGCAGCAGGACGGGGGGGAGCGCAAACAGATGAAAATCAAGCAGCAGATGGTGATCCAAGATATGCATTTGGTAGACAACATGGTCAAAAAACTACTACAACAGGAGAAACACCTGAGAGATTTACATATATAGCACATCAAGATACAGGAAGATATCCAGAAGGAGATTGGATTCAAAATATTAACTTTAACCTTCCTGTAACAAATGATAATGTATTGCTACCAACAGATCCAATTGGAGGTAAAACAGGAATTAACTATACTAATATATTTAATACTTATGGTCCTTTAACTGCATTAAATAATGTACCACCAGTTTATCCAAATGGTCAAATTTGGGATAAAGAATTTGATACTGACTTAAAACCAAGACTTCATGTAAATGCACCATTTGTTTGTCAAAATAATTGTCCTGGTCAATTATTTGTAAAAGTTGCGCCTAATTTAACAAATGAATATGATCCTGATGCATCTGCTAATATGTCAAGAATTGTAACTTACTCAGATTTTTGGTGGAAAGGTAAATTAGTATTTAAAGCTAAACTAAGAGCATCTCATACTTGGAATCCAATTCAACAAATGAGTATTAATGTAGATAACCAATTTAACTATGTACCAAATAATATTGGAGCTATGAAAATTGTATATGAAAAATCTCAACTAGCACCTAGAAAATTATATTAA
>OQ398395.1 Feline parvovirus isolate FPV030 VP2 protein gene complete cds
ATGAGTGATGGAGCAGTTCAACCAGACGGTGGTCAACCTGCTGTCAGAAATGAAAGAGCTACAGGATCTGGGAACGGGTCTGGAGGCGGGGGTGGTGGTGGTTCTGGGGGTGTGGGGATTTCTACGGGTACTTTCAATAATCAGACGGAATTTAAATTTTTGGAAAACGGGTGGGTGGAAATCACAGCAAACTCAAGCAGACTTGTACATTTAAATATGCCAGAAAGTGAAAATTATAAAAGAGTAGTTGTAAATAATATGGATAAAACTTCAGTTAAAGGAAACATGGCTTTAGATGATACTCATGTACAAATTGTAACACCTTGGTCATTGGTTGATGCAAATGCTTGGGGAGTTTGGTTTAATCCAGGAGATTGGCAACTAATTGTTAATACTATGAGTGAGTTGCATTTAGTTAGTTTTGAACAAGAAATTTTTAATGTTGTTTTAAAGACTGTTTCAGAATCTGCTACTCAGCCACCAACTAAAGTTTATAATAATGATTTAACTGCATCATTGATGGTTGCATTAGATAGTAATAATACTATGCCATTTACTCCAGCAGCTATGAGATCTGAGACATTGGGTTTTTATCCATGGAAACCAACCATACCAACTCCATGGAGATATTATTTTCAATGGGATAGAACATTAATACCATCCCATACTGGAACTAGTGGCACACCAACAAATGTATATCATGGTACAGATCCAGATGATGTTCAATTTTATACTATTGAAAATTCTGTACCAGTACACTTACTAAGAACAGGTGATGAATTTGCTACAGGAACATTTTTTTTTGATTGTAAACCATGTAGACTAACACATACATGGCAAACAAATAGAGCATTGGGCTTACCACCATTTTTAAATTCTTTGCCTCAATCTGAAGGAGCTACTAACTTTGGTGATATAGGAGTTCAACAAGATAAAAGACGTGGTGTAACTCAAATGGGAAATACAGACTATATTACTGAAGCTACTATTATGAGACCAGCTGAGGTTGGTTATAGTGCACCATATTATTCTTTTGAAGCATCTACACAAGGGCCATTTAAAACACCTATTGCAGCAGGACGGGGGGGAGCGCAAACAGATGAAAATCAAGCAGCAGATGGTGATCCAAGATATGCATTTGGTAGACAACGTGGTCAAAAAACTACTACAACAGGAGAAACACCTGAGAGATTTACATATATAGCACATCAAGATACAGGAAGATATCCAGAAGGAGATTGGATTCAAAATATTAACTTTAACCTTCCTGTAACAAATGATAATGTATTGCTACCAACAGATCCAATTGGAGGTAAAACAGGAATTAACTATACTAATATATTTAATACTTATGGTCCTTTAACTGCATTAAATAATGTACCACCAGTTTATCCAAATGGTCAAATTTGGGATAAAGAATTTGATACTGACTTAAAACCAAGACTTCATGTAAATGCACCATTTGTTTGTCAAAATAATTGTCCTGGTCAATTATTTGTAAAAGTTGCGCCTAATTTAACAAATGAATATGATCCTGATGCATCTGCTAATATGTCAAGAATTGTAACTTACTCAGATTTTTGGTGGAAAGGTAAATTAGTATTTAAAGCTAAACTAAGAGCATCTCATACTTGGAATCCAATTCAACAAATGAGTATTAATGTAGATAACCAATTTAACTATGTACCAAATAATATTGGAGCTATGAAAATTGTATATGAAAAATCTCAACTAGCACCTAGAAAATTAAAATAA
>OQ398394.1 Feline parvovirus isolate FPV029 VP2 protein gene complete cds
ATGAGTGATGGAGCAGTTCAACCAGACGGTGGTCAACCTGCTGTCAGAAATGAAAGAGCTACAGGATCTGGGAACGGGTCTGGAGGCGGGGGTGGTGGTGGTTCTGGGGGTGTGGGGATTTCTACGGGTACTTTCAATAATCAGACGGAATTTAAATTTTTGGAAAACGGGTGGGTGGAAATCACAGCAAACTCAAGCAGACTTGTACATTTAAATATGCCAGAAAGTGAAAATTATAAAAGAGTAGTTGTAAATAATATGGATAAAACTTCAGTTAAAGGAAACATGGCTTTAGATGATACTCATGTACAAATTGTAACACCTTGGTCATTGGTTGATGCAAATGCTTGGGGAGTTTGGTTTAATCCAGGAGATTGGCAACTAATTGTTAATACTATGAGTGAGTTGCATTTAGTTAGTTTTGAACAAGAAATTTTTAATGTTGTTTTAAAGACTGTTTCAGAATCTGCTACTCAGCCACCAACTAAAGTTTATAATAATGATTTAACTGCATCATTGATGGTTGCATTAGATAGTAATAATACTATGCCATTTACTCCAGCAGCTATGAGATCTGAGACATTGGGTTTTTATCCATGGAAACCAACCATACCAACTCCATGGAGATATTATTTTCAATGGGATAGAACATTAATACCATCCCATACTGGAACTAGTGGCACACCAACAAATGTATATCATGGTACAGATCCAGATGATGTTCAATTTTATACTATTGAAAATTCTGTACCAGTACACTTACTAAGAACAGGTGATGAATTTGCTACAGGAACATTTTTTTTTGATTGTAAACCATGTAGACTAACACATACATGGCAAACAAATAGAGCATTGGGCTTACCACCATTTTTAAATTCTTTGCCTCAATCTGAAGGAGCTACTAACTTTGGTGATATAGGAGTTCAACAAGATAAAAGACGTGGTGTAACTCAAATGGGAAATACAGACTATATTACTGAAGCTACTATTATGAGACCAGCTGAGGTTGGTTATAGTGCACCATATTATTCTTTTGAAGCATCTACACAAGGGCCATTTAAAACACCTATTGCAGCAGGACGGGGGGGAGCGCAAACAGATGAAAATCAAGCAGCAGATGGTGATCCAAGATATGCATTTGGTAGACAACATGGTCAAAAAACTACTACAACAGGAGAAACACCTGAGAGATTTACATATATAGCACATCAAGATACAGGAAGATATCCAGAAGGAGATTGGATTCAAAATATTAACTTTAACCTTCCTGTAACAAATGATAATGTATTGCTACCAACAGATCCAATTGGAGGTAAAACAGGAATTAACTATACTAATATATTTAATACTTATGGTCCTTTAACTGCATTAAATAATGTACCACCAGTTTATCCAAATGGTCAAATTTGGGATAAAGAATTTGATACTGACTTAAAACCAAGACTTCATGTAAATGCACCATTTGTTTGTCAAAATAATTGTCCTGGTCAATTATTTGTAAAAGTTGCGCCTAATTTAACAAATGAATATGATCCTGATGCATCTGCTAATATGTCAAGAATTGTAACTTACTCAGATTTTTGGTGGAAAGGTAAATTAGTATTTAAAGCTAAACTAAGAGCATCTCATACTTGGAATCCAATTCAACAAATGAGTATTAATGTAGATAACCAATTTAACTATGTACCAAATAATATTGGAGCTATGAAAATTGTATATGAAAAATCTCAACTAGCACCTAGAAAATTATATTAA
>OQ398393.1 Feline parvovirus isolate FPV028 VP2 protein gene complete cds
ATGAGTGATGGAGCAGTTCAACCAGACGGTGGTCAACCTGCTGTCAGAAATGAAAGAGCTACAGGATCGGGGAACGGGTCTGGAGGCGGGGGTGGTGGTGGTTCTGGGGGTGTGGGGATTTCTACGGGTACTTTCAATAATCAGACGGAATTTAAATTTTTGGAAAACGGATGGGTGGAAATCACAGCAAACTCAAGCAGACTTGTACATTTAAATATGCCAGAAAGTGAAAATTATAAAAGAGTAGTTGTAAATAATATGGATAAAACTGCAGTTAAAGGAAACATGGCTTTAGATGATATTCATGTACAAATTGTAACACCTTGGTCATTGGTTGATGCAAATGCTTGGGGAGTTTGGTTTAATCCAGGAGATTGGCAACTAATTGTTAATACTATGAGTGAGTTGCATTTAGTTAGTTTTGAACAAGAACTTTTTAATGTTGTTTTAAAGACTGTTTCAGAATCTGCTACTCAGCCACCAACTAAAGTTTATAATAATGATTTAACTGCATCATTGATGGTTGCATTAGATAGTAATAATACTATGCCATTTACTCCAGCAGCTATGAGATCTGAGACATTGGGTTTTTATCCATGGAAACCAACCATACCAACTCCATGGAGATATTATTTTCAATGGGATAGAACATTAATACCATCTCATACTGGAACTAGTGGCACACCAACAAATATATATCATGGTACAGATCCAGATGATGTTCAATTTTATACTATTGAAAATTCTGTGCCAGTACACTTACTAAGAACAGGTGATGAATTTGCTACAGGAACATTTTTTTTTGATTGTAAACCATGTAGACTAACACATACATGGCAAACAAATAGAGCATTGGGCTTACCACCATTTCTAAATTCTTTGCCTCAATCTGAAGGACCTACTAACTTTGGTGATATAGGAGTTCAACAAGATAAAAGACGTGGTGTAACTCAAATGGGAAATACAGACTATATTACTGAAGCTACTATTATGAGACCAGCTGAGGTTGGTTATAGTGCACCATATTATTCTTTTGAAGCGTCTACACAAGGGCCATTTAAAACACCTATTGCAGCAGGACGGGGGGGAGCGCAAACAGATGAAAATCAAGCAGCAGATGGTGATCCAAGATATGCATTTGGTAGACAACATGGTCAAAAAACTACTACAACAGGAGAAACACCTGAGAGATTTACATATATAGCACATCAAGATACAGGAAGATATCCAGAAGGAGATTGGATTCAAAATATTAACTTTAACCTTCCTGTAACAAATGATAATGTATTGCTACCAACAGATCCAATTGGAGGTAAAACAGGAATTAACTATACTAATATATTTAATACTTATGGTCCTTTAACTGCATTAAATAATGTACCACCAGTTTATCCAAATGGTCAAATTTGGGATAAAGAATTTGATACTGACTTAAAACCAAGACTTCATGTAAATGCACCATTTGTTTGTCAAAATAATTGTCCTGGTCAATTATTTGTAAAAGTTGCGCCTAATTTAACGAATGAATATGATCCTGATGCATCTGCTAATATGTCAAGAATTGTAACTTATTCAGATTTTTGGTGGAAAGGTAAATTAGTATTTAAAGCTAAACTAAGAGCATCTCATACTTGGAATCCAATTCAACAAATGAGTATTAATGTAGATAACCAATTTAACTATCTACCAAATAATATTGGAGCTATGAAAATTGTATATGAAAAATCTCAACTAGCACCTAGAAAATTATATTAA
>OQ398392.1 Feline parvovirus isolate FPV027 VP2 protein gene complete cds
ATGAGTGATGGAGCAGTTCAACCAGACGGTGGTCAACCTGCTGTCAGAAATGAAAGAGCTACAGGATCGGGGAACGGGTCTGGAGGCGGGGGTGGTGGTGGTTCTGGGGGTGTGGGGATTTCTACGGGTACTTTCAATAATCAGACGGAATTTAAATTTTTGGAAAACGGATGGGTGGAAATCACAGCAAACTCAAGCAGACTTGTACATTTAAATATGCCAGAAAGTGAAAATTATAAAAGAGTAGTTGTAAATAATATGGATAAAACTGCAGTTAAAGGAAACATGGCTTTAGATGATATTCATGTACAAATTGTAACACCTTGGTCATTGGTTGATGCAAATGCTTGGGGAGTTTGGTTTAATCCAGGAGATTGGCAACTAATTGTTAATACTATGAGTGAGTTGCATTTAGTTAGTTTTGAACAAGAACTTTTTAATGTTGTTTTAAAGACTGTTTCAGAATCTGCTACTCAGCCACCAACTAAAGTTTATAATAATGATTTAACTGCATCATTGATGGTTGCATTAGATAGTAATAATACTATGCCATTTACTCCAGCAGCTATGAGATCTGAGACATTGGGTTTTTATCCATGGAAACCAACCATACCAACTCCATGGAGATATTATTTTCAATGGGATAGAACATTAATACCATCTCATACTGGAACTAGTGGCACACCAACAAATATATATCATGGTACAGATCCAGATGATGTTCAATTTTATACTATTGAAAATTCTGTGCCAGTACACTTACTAAGAACAGGTGATGAATTTGCTACAGGAACATTTTTTTTTGATTGTAAACCATGTAGACTAACACATACATGGCAAACAAATAGAGCATTGGGCTTACCACCATTTCTAAATTCTTTGCCTCAATCTGAAGGACCTACTAACTTTGGTGATATAGGAGTTCAACAAGATAAAAGACGTGGTGTAACTCAAATGGGAAATACAGACTATATTACTGAAGCTACTATTATGAGACCAGCTGAGGTTGGTTATAGTGCACCATATTATTCTTTTGAAGCGTCTACACAAGGGCCATTTAAAACACCTATTGCAGCAGGACGGGGGGGAGCGCAAACAGATGAAAATCAAGCAGCAGATGGTGATCCAAGATATGCATTTGGTAGACAACATGGTCAAAAAACTACTACAACAGGAGAAACACCTGAGAGATTTACATATATAGCACATCAAGATACAGGAAGATATCCAGAAGGAGATTGGATTCAAAATATTAACTTTAACCTTCCTGTAACAAATGATAATGTATTGCTACCAACAGATCCAATTGGAGGTAAAACAGGAATTAACTATACTAATATATTTAATACTTATGGTCCTTTAACTGCATTAAATAATGTACCACCAGTTTATCCAAATGGTCAAATTTGGGATAAAGAATTTGATACTGACTTAAAACCAAGACTTCATGTAAATGCACCATTTGTTTGTCAAAATAATTGTCCTGGTCAATTATTTGTAAAAGTTGCGCCTAATTTAACGAATGAATATGATCCTGATGCATCTGCTAATATGTCAAGAATTGTAACTTATTCAGATTTTTGGTGGAAAGGTAAATTAGTATTTAAAGCTAAACTAAGAGCATCTCATACTTGGAATCCAATTCAACAAATGAGTATTAATGTAGATAACCAATTTAACTATCTACCAAATAATATTGGAGCTATGAAAATTGTATATGAAAAATCTCAACTAGCACCTAGAAAATTATATTAA
>OQ398391.1 Feline parvovirus isolate FPV026 VP2 protein gene complete cds
ATGAGTGATGGAGCAGTTCAACCAGACGGTGGTCAACCTGCTGTCAGAAATGAAAGAGCTACAGGATCGGGGAACGGGTCTGGAGGCGGGGGTGGTGGTGGTTCTGGGGGTGTGGGGATTTCTACGGGTACTTTCAATAATCAGACGGAATTTAAATTTTTGGAAAACGGATGGGTGGAAATCACAGCAAACTCAAGCAGACTTGTACATTTAAATATGCCAGAAAGTGAAAATTATAAAAGAGTAGTTGTAAATAATATGGATAAAACTGCAGTTAAAGGAAACATGGCTTTAGATGATATTCATGTACAAATTGTAACACCTTGGTCATTGGTTGATGCAAATGCTTGGGGAGTTTGGTTTAATCCAGGAGATTGGCAACTAATTGTTAATACTATGAGTGAGTTGCATTTAGTTAGTTTTGAACAAGAACTTTTTAATGTTGTTTTAAAGACTGTTTCAGAATCTGCTACTCAGCCACCAACTAAAGTTTATAATAATGATTTAACTGCATCATTGATGGTTGCATTAGATAGTAATAATACTATGCCATTTACTCCAGCAGCTATGAGATCTGAGACATTGGGTTTTTATCCATGGAAACCAACCATACCAACTCCATGGAGATATTATTTTCAATGGGATAGAACATTAATACCATCTCATACTGGAACTAGTGGCACACCAACAAATATATATCATGGTACAGATCCAGATGATGTTCAATTTTATACTATTGAAAATTCTGTGCCAGTACACTTACTAAGAACAGGTGATGAATTTGCTACAGGAACATTTTTTTTTGATTGTAAACCATGTAGACTAACACATACATGGCAAACAAATAGAGCATTGGGCTTACCACCATTTCTAAATTCTTTGCCTCAATCTGAAGGACCTACTAACTTTGGTGATATAGGAGTTCAACAAGATAAAAGACGTGGTGTAACTCAAATGGGAAATACAGACTATATTACTGAAGCTACTATTATGAGACCAGCTGAGGTTGGTTATAGTGCACCATATTATTCTTTTGAAGCGTCTACACAAGGGCCATTTAAAACACCTATTGCAGCAGGACGGGGGGGAGCGCAAACAGATGAAAATCAAGCAGCAGATGGTGATCCAAGATATGCATTTGGTAGACAACATGGTCAAAAAACTACTACAACAGGAGAAACACCTGAGAGATTTACATATATAGCACATCAAGATACAGGAAGATATCCAGAAGGAGATTGGATTCAAAATATTAACTTTAACCTTCCTGTAACAAATGATAATGTATTGCTACCAACAGATCCAATTGGAGGTAAAACAGGAATTAACTATACTAATATATTTAATACTTATGGTCCTTTAACTGCATTAAATAATGTACCACCAGTTTATCCAAATGGTCAAATTTGGGATAAAGAATTTGATACTGACTTAAAACCAAGACTTCATGTAAATGCACCATTTGTTTGTCAAAATAATTGTCCTGGTCAATTATTTGTAAAAGTTGCGCCTAATTTAACGAATGAATATGATCCTGATGCATCTGCTAATATGTCAAGAATTGTAACTTATTCAGATTTTTGGTGGAAAGGTAAATTAGTATTTAAAGCTAAACTAAGAGCATCTCATACTTGGAATCCAATTCAACAAATGAGTATTAATGTAGATAACCAATTTAACTATCTACCAAATAATATTGGAGCTATGAAAATTGTATATGAAAAATCTCAACTAGCACCTAGAAAATTATATTAA
>OQ398390.1 Feline parvovirus isolate FPV021 VP2 protein gene complete cds
ATGAGTGATGGAGCAGTTCAACCAGACGGTGGTCAACCTGCTGTCAGAAATGAAAGAGCTACAGGATCGGGGAACGGGTCTGGAGGCGGGGGTGGTGGTGGTTCTGGGGGTGTGGGGATTTCTACGGGTACTTTCAATAATCAGACGGAATTTAAATTTTTGGAAAACGGATGGGTGGAAATCACAGCAAACTCAAGCAGACTTGTACATTTAAATATGCCAGAAAGTGAAAATTATAAAAGAGTAGTTGTAAATAATATGGATAAAACTGCAGTTAAAGGAAACATGGCTTTAGATGATATTCATGTACAAATTGTAACACCTTGGTCATTGGTTGATGCAAATGCTTGGGGAGTTTGGTTTAATCCAGGAGATTGGCAACTAATTGTTAATACTATGAGTGAGTTGCATTTAGTTAGTTTTGAACAAGAACTTTTTAATGTTGTTTTAAAGACTGTTTCAGAATCTGCTACTCAGCCACCAACTAAAGTTTATAATAATGATTTAACTGCATCATTGATGGTTGCATTAGATAGTAATAATACTATGCCATTTACTCCAGCAGCTATGAGATCTGAGACATTGGGTTTTTATCCATGGAAACCAACCATACCAACTCCATGGAGATATTATTTTCAATGGGATAGAACATTAATACCATCTCATACTGGAACTAGTGGCACACCAACAAATATATATCATGGTACAGATCCAGATGATGTTCAATTTTATACTATTGAAAATTCTGTGCCAGTACACTTACTAAGAACAGGTGATGAATTTGCTACAGGAACATTTTTTTTTGATTGTAAACCATGTAGACTAACACATACATGGCAAACAAATAGAGCATTGGGCTTACCACCATTTCTAAATTCTTTGCCTCAATCTGAAGGACCTACTAACTTTGGTGATATAGGAGTTCAACAAGATAAAAGACGTGGTGTAACTCAAATGGGAAATACAGACTATATTACTGAAGCTACTATTATGAGACCAGCTGAGGTTGGTTATAGTGCACCATATTATTCTTTTGAAGCGTCTACACAAGGGCCATTTAAAACACCTATTGCAGCAGGACGGGGGGGAGCGCAAACAGATGAAAATCAAGCAGCAGATGGTGATCCAAGATATGCATTTGGTAGACAACATGGTCAAAAAACTACTACAACAGGAGAAACACCTGAGAGATTTACATATATAGCACATCAAGATACAGGAAGATATCCAGAAGGAGATTGGATTCAAAATATTAACTTTAACCTTCCTGTAACAAATGATAATGTATTGCTACCAACAGATCCAATTGGAGGTAAAACAGGAATTAACTATACTAATATATTTAATACTTATGGTCCTTTAACTGCATTAAATAATGTACCACCAGTTTATCCAAATGGTCAAATTTGGGATAAAGAATTTGATACTGACTTAAAACCAAGACTTCATGTAAATGCACCATTTGTTTGTCAAAATAATTGTCCTGGTCAATTATTTGTAAAAGTTGCGCCTAATTTAACGAATGAATATGATCCTGATGCATCTGCTAATATGTCAAGAATTGTAACTTATTCAGATTTTTGGTGGAAAGGTAAATTAGTATTTAAAGCTAAACTAAGAGCATCTCATACTTGGAATCCAATTCAACAAATGAGTATTAATGTAGATAACCAATTTAACTATCTACCAAATAATATTGGAGCTATGAAAATTGTATATGAAAAATCTCAACTAGCACCTAGAAAATTATATTAA
>OQ398389.1 Feline parvovirus isolate FPV014 VP2 protein gene complete cds
ATGAGTGATGGAGCAGTTCAACCAGACGGTGGTCAACCTGCTGTCAGAAATGAAAGAGCTACAGGATCGGGGAACGGGTCTGGAGGCGGGGGTGGTGGTGGTTCTGGGGGTGTGGGGATTTCTACGGGTACTTTCAATAATCAGACGGAATTTAAATTTTTGGAAAACGGATGGGTGGAAATCACAGCAAACTCAAGCAGACTTGTACATTTAAATATGCCAGAAAGTGAAAATTATAAAAGAGTAGTTGTAAATAATATGGATAAAACTGCAGTTAAAGGAAACATGGCTTTAGATGATATTCATGTACAAATTGTAACACCTTGGTCATTGGTTGATGCAAATGCTTGGGGAGTTTGGTTTAATCCAGGAGATTGGCAACTAATTGTTAATACTATGAGTGAGTTGCATTTAGTTAGTTTTGAACAAGAACTTTTTAATGTTGTTTTAAAGACTGTTTCAGAATCTGCTACTCAGCCACCAACTAAAGTTTATAATAATGATTTAACTGCATCATTGATGGTTGCATTAGATAGTAATAATACTATGCCATTTACTCCAGCAGCTATGAGATCTGAGACATTGGGTTTTTATCCATGGAAACCAACCATACCAACTCCATGGAGATATTATTTTCAATGGGATAGAACATTAATACCATCTCATACTGGAACTAGTGGCACACCAACAAATATATATCATGGTACAGATCCAGATGATGTTCAATTTTATACTATTGAAAATTCTGTGCCAGTACACTTACTAAGAACAGGTGATGAATTTGCTACAGGAACATTTTTTTTTGATTGTAAACCATGTAGACTAACACATACATGGCAAACAAATAGAGCATTGGGCTTACCACCATTTCTAAATTCTTTGCCTCAATCTGAAGGACCTACTAACTTTGGTGATATAGGAGTTCAACAAGATAAAAGACGTGGTGTAACTCAAATGGGAAATACAGACTATATTACTGAAGCTACTATTATGAGACCAGCTGAGGTTGGTTATAGTGCACCATATTATTCTTTTGAAGCGTCTACACAAGGGCCATTTAAAACACCTATTGCAGCAGGACGGGGGGGAGCGCAAACAGATGAAAATCAAGCAGCAGATGGTGATCCAAGATATGCATTTGGTAGACAACATGGTCAAAAAACTACTACAACAGGAGAAACACCTGAGAGATTTACATATATAGCACATCAAGATACAGGAAGATATCCAGAAGGAGATTGGATTCAAAATATTAACTTTAACCTTCCTGTAACAAATGATAATGTATTGCTACCAACAGATCCAATTGGAGGTAAAACAGGAATTAACTATACTAATATATTTAATACTTATGGTCCTTTAACTGCATTAAATAATGTACCACCAGTTTATCCAAATGGTCAAATTTGGGATAAAGAATTTGATACTGACTTAAAACCAAGACTTCATGTAAATGCACCATTTGTTTGTCAAAATAATTGTCCTGGTCAATTATTTGTAAAAGTTGCGCCTAATTTAACGAATGAATATGATCCTGATGCATCTGCTAATATGTCAAGAATTGTAACTTATTCAGATTTTTGGTGGAAAGGTAAATTAGTATTTAAAGCTAAACTAAGAGCATCTCATACTTGGAATCCAATTCAACAAATGAGTATTAATGTAGATAACCAATTTAACTATCTACCAAATAATATTGGAGCTATGAAAATTGTATATGAAAAATCTCAACTAGCACCTAGAAAATTATATTAA
>OQ398388.1 Feline parvovirus isolate FPV013 VP2 protein gene complete cds
ATGAGTGATGGAGCAGTTCAACCAGACGGTGGTCAACCTGCTGTCAGAAATGAAAGAGCTACAGGATCGGGGAACGGGTCTGGAGGCGGGGGTGGTGGTGGTTCTGGGGGTGTGGGGATTTCTACGGGTACTTTCAATAATCAGACGGAATTTAAATTTTTGGAAAACGGATGGGTGGAAATCACAGCAAACTCAAGCAGACTTGTACATTTAAATATGCCAGAAAGTGAAAATTATAAAAGAGTAGTTGTAAATAATATGGATAAAACTGCAGTTAAAGGAAACATGGCTTTAGATGATATTCATGTACAAATTGTAACACCTTGGTCATTGGTTGATGCAAATGCTTGGGGAGTTTGGTTTAATCCAGGAGATTGGCAACTAATTGTTAATACTATGAGTGAGTTGCATTTAGTTAGTTTTGAACAAGAACTTTTTAATGTTGTTTTAAAGACTGTTTCAGAATCTGCTACTCAGCCACCAACTAAAGTTTATAATAATGATTTAACTGCATCATTGATGGTTGCATTAGATAGTAATAATACTATGCCATTTACTCCAGCAGCTATGAGATCTGAGACATTGGGTTTTTATCCATGGAAACCAACCATACCAACTCCATGGAGATATTATTTTCAATGGGATAGAACATTAATACCATCTCATACTGGAACTAGTGGCACACCAACAAATATATATCATGGTACAGATCCAGATGATGTTCAATTTTATACTATTGAAAATTCTGTGCCAGTACACTTACTAAGAACAGGTGATGAATTTGCTACAGGAACATTTTTTTTTGATTGTAAACCATGTAGACTAACACATACATGGCAAACAAATAGAGCATTGGGCTTACCACCATTTCTAAATTCTTTGCCTCAATCTGAAGGACCTACTAACTTTGGTGATATAGGAGTTCAACAAGATAAAAGACGTGGTGTAACTCAAATGGGAAATACAGACTATATTACTGAAGCTACTATTATGAGACCAGCTGAGGTTGGTTATAGTGCACCATATTATTCTTTTGAAGCGTCTACACAAGGGCCATTTAAAACACCTATTGCAGCAGGACGGGGGGGAGCGCAAACAGATGAAAATCAAGCAGCAGATGGTGATCCAAGATATGCATTTGGTAGACAACATGGTCAAAAAACTACTACAACAGGAGAAACACCTGAGAGATTTACATATATAGCACATCAAGATACAGGAAGATATCCAGAAGGAGATTGGATTCAAAATATTAACTTTAACCTTCCTGTAACAAATGATAATGTATTGCTACCAACAGATCCAATTGGAGGTAAAACAGGAATTAACTATACTAATATATTTAATACTTATGGTCCTTTAACTGCATTAAATAATGTACCACCAGTTTATCCAAATGGTCAAATTTGGGATAAAGAATTTGATACTGACTTAAAACCAAGACTTCATGTAAATGCACCATTTGTTTGTCAAAATAATTGTCCTGGTCAATTATTTGTAAAAGTTGCGCCTAATTTAACGAATGAATATGATCCTGATGCATCTGCTAATATGTCAAGAATTGTAACTTATTCAGATTTTTGGTGGAAAGGTAAATTAGTATTTAAAGCTAAACTAAGAGCATCTCATACTTGGAATCCAATTCAACAAATGAGTATTAATGTAGATAACCAATTTAACTATCTACCAAATAATATTGGAGCTATGAAAATTGTATATGAAAAATCTCAACTAGCACCTAGAAAATTATATTAA
>OQ398387.1 Feline parvovirus isolate FPV008 VP2 protein gene complete cds
ATGAGTGATGGAGCAGTTCAACCAGACGGTGGTCAACCTGCTGTCAGAAATGAAAGAGCTACAGGATCGGGGAACGGGTCTGGAGGCGGGGGTGGTGGTGGTTCTGGGGGTGTGGGGATTTCTACGGGTACTTTCAATAATCAGACGGAATTTAAATTTTTGGAAAACGGATGGGTGGAAATCACAGCAAACTCAAGCAGACTTGTACATTTAAATATGCCAGAAAGTGAAAATTATAAAAGAGTAGTTGTAAATAATATGGATAAAACTGCAGTTAAAGGAAACATGGCTTTAGATGATATTCATGTACAAATTGTAACACCTTGGTCATTGGTTGATGCAAATGCTTGGGGAGTTTGGTTTAATCCAGGAGATTGGCAACTAATTGTTAATACTATGAGTGAGTTGCATTTAGTTAGTTTTGAACAAGAACTTTTTAATGTTGTTTTAAAGACTGTTTCAGAATCTGCTACTCAGCCACCAACTAAAGTTTATAATAATGATTTAACTGCATCATTGATGGTTGCATTAGATAGTAATAATACTATGCCATTTACTCCAGCAGCTATGAGATCTGAGACATTGGGTTTTTATCCATGGAAACCAACCATACCAACTCCATGGAGATATTATTTTCAATGGGATAGAACATTAATACCATCTCATACTGGAACTAGTGGCACACCAACAAATATATATCATGGTACAGATCCAGATGATGTTCAATTTTATACTATTGAAAATTCTGTGCCAGTACACTTACTAAGAACAGGTGATGAATTTGCTACAGGAACATTTTTTTTTGATTGTAAACCATGTAGACTAACACATACATGGCAAACAAATAGAGCATTGGGCTTACCACCATTTCTAAATTCTTTGCCTCAATCTGAAGGACCTACTAACTTTGGTGATATAGGAGTTCAACAAGATAAAAGACGTGGTGTAACTCAAATGGGAAATACAGACTATATTACTGAAGCTACTATTATGAGACCAGCTGAGGTTGGTTATAGTGCACCATATTATTCTTTTGAAGCGTCTACACAAGGGCCATTTAAAACACCTATTGCAGCAGGACGGGGGGGAGCGCAAACAGATGAAAATCAAGCAGCAGATGGTGATCCAAGATATGCATTTGGTAGACAACATGGTCAAAAAACTACTACAACAGGAGAAACACCTGAGAGATTTACATATATAGCACATCAAGATACAGGAAGATATCCAGAAGGAGATTGGATTCAAAATATTAACTTTAACCTTCCTGTAACAAATGATAATGTATTGCTACCAACAGATCCAATTGGAGGTAAAACAGGAATTAACTATACTAATATATTTAATACTTATGGTCCTTTAACTGCATTAAATAATGTACCACCAGTTTATCCAAATGGTCAAATTTGGGATAAAGAATTTGATACTGACTTAAAACCAAGACTTCATGTAAATGCACCATTTGTTTGTCAAAATAATTGTCCTGGTCAATTATTTGTAAAAGTTGCGCCTAATTTAACGAATGAATATGATCCTGATGCATCTGCTAATATGTCAAGAATTGTAACTTATTCAGATTTTTGGTGGAAAGGTAAATTAGTATTTAAAGCTAAACTAAGAGCATCTCATACTTGGAATCCAATTCAACAAATGAGTATTAATGTAGATAACCAATTTAACTATCTACCAAATAATATTGGAGCTATGAAAATTGTATATGAAAAATCTCAACTAGCACCTAGAAAATTATATTAA
>OQ398386.1 Feline parvovirus isolate FPV003 VP2 protein gene complete cds
ATGAGTGATGGAGCAGTTCAACCAGACGGTGGTCAACCTGCTGTCAGAAATGAAAGAGCTACAGGATCGGGGAACGGGTCTGGAGGCGGGGGTGGTGGTGGTTCTGGGGGTGTGGGGATTTCTACGGGTACTTTCAATAATCAGACGGAATTTAAATTTTTGGAAAACGGATGGGTGGAAATCACAGCAAACTCAAGCAGACTTGTACATTTAAATATGCCAGAAAGTGAAAATTATAAAAGAGTAGTTGTAAATAATATGGATAAAACTGCAGTTAAAGGAAACATGGCTTTAGATGATATTCATGTACAAATTGTAACACCTTGGTCATTGGTTGATGCAAATGCTTGGGGAGTTTGGTTTAATCCAGGAGATTGGCAACTAATTGTTAATACTATGAGTGAGTTGCATTTAGTTAGTTTTGAACAAGAACTTTTTAATGTTGTTTTAAAGACTGTTTCAGAATCTGCTACTCAGCCACCAACTAAAGTTTATAATAATGATTTAACTGCATCATTGATGGTTGCATTAGATAGTAATAATACTATGCCATTTACTCCAGCAGCTATGAGATCTGAGACATTGGGTTTTTATCCATGGAAACCAACCATACCAACTCCATGGAGATATTATTTTCAATGGGATAGAACATTAATACCATCTCATACTGGAACTAGTGGCACACCAACAAATATATATCATGGTACAGATCCAGATGATGTTCAATTTTATACTATTGAAAATTCTGTGCCAGTACACTTACTAAGAACAGGTGATGAATTTGCTACAGGAACATTTTTTTTTGATTGTAAACCATGTAGACTAACACATACATGGCAAACAAATAGAGCATTGGGCTTACCACCATTTCTAAATTCTTTGCCTCAATCTGAAGGACCTACTAACTTTGGTGATATAGGAGTTCAACAAGATAAAAGACGTGGTGTAACTCAAATGGGAAATACAGACTATATTACTGAAGCTACTATTATGAGACCAGCTGAGGTTGGTTATAGTGCACCATATTATTCTTTTGAAGCGTCTACACAAGGGCCATTTAAAACACCTATTGCAGCAGGACGGGGGGGAGCGCAAACAGATGAAAATCAAGCAGCAGATGGTGATCCAAGATATGCATTTGGTAGACAACATGGTCAAAAAACTACTACAACAGGAGAAACACCTGAGAGATTTACATATATAGCACATCAAGATACAGGAAGATATCCAGAAGGAGATTGGATTCAAAATATTAACTTTAACCTTCCTGTAACAAATGATAATGTATTGCTACCAACAGATCCAATTGGAGGTAAAACAGGAATTAACTATACTAATATATTTAATACTTATGGTCCTTTAACTGCATTAAATAATGTACCACCAGTTTATCCAAATGGTCAAATTTGGGATAAAGAATTTGATACTGACTTAAAACCAAGACTTCATGTAAATGCACCATTTGTTTGTCAAAATAATTGTCCTGGTCAATTATTTGTAAAAGTTGCGCCTAATTTAACGAATGAATATGATCCTGATGCATCTGCTAATATGTCAAGAATTGTAACTTATTCAGATTTTTGGTGGAAAGGTAAATTAGTATTTAAAGCTAAACTAAGAGCATCTCATACTTGGAATCCAATTCAACAAATGAGTATTAATGTAGATAACCAATTTAACTATCTACCAAATAATATTGGAGCTATGAAAATTGTATATGAAAAATCTCAACTAGCACCTAGAAAATTATATTAA
>OR783315.1 Feline parvovirus strain LZ19/2022 complete genome
ATGAGTGATGGAGCAGTTCAACCAGACGGTGGTCAACCTGCTGTCAGAAATGAAAGAGCTACAGGATCTGGGAACGGGTCTGGAGGCGGGGGTGGTGGTGGTTCTGGGGGTGTGGGGATTTCTACGGGTACTTTTAATAATCAGACGGAATTTAAATTTTTGGAAAACGGATGGGTGGAAATCACAGCAAACTCAAGCAGACTTGTACATTTAAATATGCCAGAAAGTGAAAATTATAGAAGAGTGGTTGTAAATAATATGGATAAAACTTCAGTTAACGGAAACATGGCTTTAGATGATACTCATGCACAAATTGTAACACCTTGGTCATTGGTTGATGCAAATGCTTGGGGAGTTTGGTTTAATCCAGGAGATTGGCAACTAATTGTTAATACTATGAGTGAGTTGCATTTAGTTAGTTTTGAACAAGAAATTTTTAATGTTGTTTTAAAGACTGTTTCAGAATCTGCTACTCAGCCACCAACTAAAGTTTATAATAATGATTTAACTGCATCATTGATGGTTGCATTAGATAGTAATAATACTATGCCATTTACTCCAGCAGCTATGAGATCTGAGACATTGGGTTTTTATCCATGGAAACCAACCATACCAACTCCATGGAGATATTATTTTCAATGGGATAGAACATTAATACCATCCCATACTGGAACTAGTGGCACACCAACAAATGTATATCATGGTACAGATCCAGATGATGTTCAATTTTATACTATTGAAAATTCTGTACCAGTACACTTACTAAGAACAGGTGATGAATTTGCTACAGGAACATTTTTTTTTGATTGTAAACCATGTAGACTAACACATACATGGCAAACAAATAGAGCATTGGGCTTACCACCATTTTTAAATTCTTTGCCTCAATCTGAAGGAGCTACTAACTTTGGTGATATAGGAGTTCAACAAGATAAAAGACGTGGTGTAACTCAAATGGGAAATACAGACTATATTACTGAAGCTACTATTATGAGACCAGCTGAGGTTGGTTATAGTGCACCATATTATTCTTTTGAAGCATCTACACAAGGGCCATTTAAAACACCTATTGCAGCAGGACGGGGGGGAGCGCAAACAGATGAAAATCAAGCAGCAGATGGTGATCCAAGATATGCATTTGGTAGACAACATGGTCAAAAAACTACTACAACAGGAGAAACACCTGAGAGATTTACATATATAGCACATCAAGATACAGGAAGATATCCAGAAGGAGATTGGATTCAAAATATTAACTTTAACCTTCCTGTAACAAATGATAATGTATTGCTACCAACAGATCCAATTGGAGGTAAAACAGGAATTAACTATACTAATATATTTAATACTTATGGTCCTTTAACTGCATTAAATAATGTACCACCAGTTTATCCAAATGGTCAAATTTGGGATAAAGAATTTGATACTGACTTAAAACCAAGACTTCATGTAAATGCACCATTTGTTTGTCAAAATAATTGTCCTGGTCAATTATTTGTAAAAGTTGCGCCTAATTTAACAAATGAATATGATCCTGATGCATCTGCTAATATGTCAAGAATTGTAACTTACTCAGATTTTTGGTGGAAAGGTAAATTAGTATTTAAAGCTAAACTAAGAGCATCTCATACTTGGAATCCAATTCAACAAATGAGTATTAATGTAGATAACCAATTTAACTATGTACCAAATAATATTGGAGCTATGAAAATTGTATATGAAAAATCTCAACTAGCACCTAGAAAATTATATTAA
>OR783314.1 Feline parvovirus strain LZ12/2022 structural protein VP2 gene complete cds
ATGAGTGATGGAGCAGTTCAACCAGACGGTGGTCAACCTGCTGTCAGAAATGAAAGAGCTACAGGATCTGGGAACGGGTCTGGAGGCGGGGGTGGTGGTGGTTCTGGGGGTGTGGGGATTTCTACGGGTACTTTCAATAATCAGACGGAATTTAAATTTTTGGAAAACGGGTGGGTGGAAATCACAGCAAACTCAAGCAGACTTGTACATTTAAATATGCCAGAAAGTGAAAATTATAAAAGAGTAGTTGTAAATAATATGGATAAAACTTCAGTTAAAGGAAACATGGCTTTAGATGATACTCATGTACAAATTGTAACACCTTGGTCATTGGTTGATGCAAATGCTTGGGGAGTTTGGTTTAATCCAGGAGATTGGCAACTAATTGTTAATACTATGAGTGAGTTGCATTTAGTTAGTTTTGAACAAGAAATTTTTAATGTTGTTTTAAAGACTGTTTCAGAATCTGCTACTCAGCCACCAACTAAAGTTTATAATAATGATTTAACTGCATCATTGATGGTTGCATTAGATAGTAATAATACTATGCCATTTACTCCAGCAGCTATGAGATCTGAGACATTGGGTTTTTATCCATGGAAACCAACCATACCAACTCCATGGAGATATTATTTTCAATGGGATAGAACATTAATACCATCCCATACTGGAACTAGTGGCACACCAACAAATGTATATCATGGTACAGATCCAGATGATGTTCAATTTTATACTATTGAAAATTCTGTACCAGTGCACTTACTAAGAACAGGTGATGAATTTGCTACAGGAACATTTTTTTTTGATTGTAAACCATGTAGACTAACACATACATGGCAAACAAATAGAGCATTGGGCTTACCACCATTTTTAAATTCTTTGCCTCAATCTGAAGGAGCTACTAACTTTGGTGATATAGGAGTTCAACAAGATAAAAGACGTGGTGTAACTCAAATGGGAAATGTAGACTATATTACTGAAGCTACTATTATGAGACCAGCTGAGGTTGGTTATAGTGCACCATATTATTCTTTTGAAGCATCTACACAAGGGCCATTTAAAACACCTATTGCAGCAGGACGGGGGGGAGCGCAAACAGATGAAAATCAAGCAGCAGATGGTGATCCAAGATATGCATTTGGTAGACAACATGGTCAAAAAACTACTACAACAGGAGAAACACCTGAGAGATTTACATATATAGCACATCAAGATACAGGAAGATATCCAGAAGGAGATTGGATTCAAAATATTAACTTTAACCTTCCTGTAACAAATGATAATGTATTGCTACCAACAGATCCAATTGGAGGTAAAACAGGAATTAACTATACTAATATATTTAATACTTATGGTCCTTTAACTGCATTAAATAATGTACCACCAGTTTATCCAAATGGTCAAATTTGGGATAAAGAATTTGATACTGACTTAAAACCAAGACTTCATGTAAATGCACCATTTGTTTGTCAAAATAATTGTCCTGGTCAATTATTTGTAAAAGTTGCGCCTAATTTAACAAATGAATATGATCCTGATGCATCTGCTAATATGTCAAGAATTGTAACTTACTCAGATTTTTGGTGGAAAGGTAAATTAGTATTTAAAGCTAAACTAAGAGCATCTCATACTTGGAATCCAATTCAACAAATGAGTATTAATGTAGATAACCAATTTAACTATGTACCAAATAATATTGGAGCTATGAAAATTGTATATGAAAAATCTCAACTAGCACCTAGAAAATTATATTAA
>OR783313.1 Feline parvovirus strain LZ09/2022 structural protein VP2 gene complete cds
ATGAGTGATGGAGCAGTTCAACCAGACGGTGGTCAACCTGCTGTCAGAAATGAAAGAGCTACAGGATCTGGGAACGGGTCTGGAGGCGGGGGTGGTGGTGGTTCTGGGGGTGTGGGGATTTCTACGGGTACTTTCAATAATCAGACGGAATTTAAATTTTTGGAAAACGGGTGGGTGGAAATCACAGCAAACTCAAGCAGACTTGTACATTTAAATATGCCAGAAAGTGAAAATTATAAAAGAGTAGTTGTAAATAATATGGATAAAACTTCAGTTAAAGGAAACATGGCTTTAGATGATACTCATGTACAAATTGTAACACCTTGGTCATTGGTTGATGCAAATGCTTGGGGAGTTTGGTTTAATCCAGGAGATTGGCAACTAATTGTTAATACTATGAGTGAGTTGCATTTAGTTAGTTTTGAACAAGAAATTTTTAATGTTGTTTTAAAGACTGTTTCAGAATCTGCTACTCAGCCACCAACTAAAGTTTATAATAATGATTTAACTGCATCATTGATGGTTGCATTAGATAGTAATAATACTATGCCATTTACTCCAGCAGCTATGAGATCTGAGACATTGGGTTTTTATCCATGGAAACCAACCATACCAACTCCATGGAGATATTATTTTCAATGGGATAGAACATTAATACCATCCCATACTGGAACTAGTGGCACACCAACAAATGTATATCATGGTACAGATCCAGATGATGTTCAATTTTATACTATTGAAAATTCTGTACCAGTACACTTACTAAGAACAGGTGATGAATTTGCTACAGGAACATTTTTTTTTGATTGTAAACCATGTAGACTAACACATACATGGCAAACAAATAGAGCATTGGGCTTACCACCATTTTTAAATTCTTTGCCTCAATCTGAAGGAGCTACTAACTTTGGTGATATAGGAGTTCAACAAGATAAAAGACGTGGTGTAACTCAAATGGGAAATACAGACTATATTACTGAAGCTACTATTATGAGACCAGCTGAGGTTGGTTATAGTGCACCATATTATTCTTTTGAAGCATCTACACAAGGGCCATTTAAAACACCTATTGCAGCAGGACGGGGGGGAGCGCAAACAGATGAAAATCAAGCAGCAGATGGTGATCCAAGATATGCATTTGGTAGACAACATGGTCAAAAAACTACTACAACAGGAGAAACACCTGAGAGATTTACATATATAGCACATCAAGATACAGGAAGATATCCAGAAGGAGATTGGATTCAAAATATTAACTTTAACCTTCCTGTAACAAATGATAATGTATTGCTACCAACAGATCCAATTGGAGGTAAAACAGGAATTAACTATACTAATATATTTAATACTTATGGTCCTTTAACTGCATTAAATAATGTACCACCAGTTTATCCAAATGGTCAAATTTGGGATAAAGAATTTGATACTGACTTAAAACCAAGACTTCATGTAAATGCACCATTTGTTTGTCAAAATAATTGTCCTGGTCAATTATTTGTAAAAGTTGCGCCTAATTTAACAAATGAATATGATCCTGATGCATCTGCTAATATGTCAAGAATTGTAACTTACTCAGATTTTTGGTGGAAAGGTAAATTAGTATTTAAAGCTAAACTAAGAGCATCTCATACTTGGAATCCAATTCAACAAATGAGTATTAATGTAGATAACCAATTTAACTATGTACCAAATAATATTGGAGCTATGAAAATTGTATATGAAAAATCTCAACTAGCACCTAGAAAATTATATTAA
>OR551227.1 Feline parvovirus isolate Anyang-02 VP2 gene partial cds
ATGAGTGATGGAGCAGTTCAACCAGACGGTGGTCAACCTGCTGTCAGAAATGAAAGAGCTACAGGATCTGGGAACGGGTCTGGAGGCGGGGGTGGTGGTGGTTCTGGGGGTGTGGGGATTTCTACGGGTACTTTCAATAATCAGACGGAATTTAAATTTTTGGAAAACGGGTGGGTGGAAATCACAGCAAACTCAAGCAGACTTGTACATTTAAATATGCCAGAAAGTGAAAATTATAAAAGAGTAGTTGTAAATAATATGGATAAAACTTCAGTTAAAGGAAACATGGCTTTAGATGATACTCATGTACAAATTGTAACACCTTGGTCATTGGTTGATGCAAATGCTTGGGGAGTTTGGTTTAATCCAGGAGATTGGCAACTAATTGTTAATACTATGAGTGAGTTGCATTTAGTTAGTTTTGAACAAGAAATTTTTAATGTTGTTTTAAAGACTGTTTCAGAATCTGCTACTCAGCCACCAACTAAAGTTTATAATAATGATTTAACTGCATCATTGATGGTTGCATTAGATAGTAATAATACTATGCCATTTACTCCAGCAGCTATGAGATCTGAGACATTGGGTTTTTATCCATGGAAACCAACCATACCAACTCCATGGAGATATTATTTTCAATGGGATAGAACATTAATACCATCCCATACTGGAACTAGTGGCACACCAACAAATGTATATCATGGTACAGATCCAGATGATGTTCAATTTTATACTATTGAAAATTCTGTACCAGTACACTTACTAAGAACAGGTGATGAATTTGCTACAGGAACATTTTTTTTTGATTGTAAACCATGTAGACTAACACATACATGGCAAACAAATAGAGCATTGGGCTTACCACCATTTTTAAATTCTTTGCCTCAATCTGAAGGAGCTACTAACTTTGGTGATATAGGAGTTCAACAAGATAAAAGACGTGGTGTAACTCAAATGGGAAATACAGACTATATTACTGAAGCTACTATTATGAGACCAGCTGAGGTTGGTTATAGTGCACCATATTATTCTTTTGAAGCATCTACACAAGGGCCATTTAAAACACCTATTGCAGCAGGACGGGGGGGAGCGCAAACAGATGAAAATCAAGCAGCAGATGGTGATCCAAGATATGCATTTGGTAGACAACATGGTCAAAAAACTACTACAACAGGAGAAACACCTGAGAGATTTACATATATAGCACATCAAGATACAGGAAGATATCCAGAAGGAGATTGGATTCAAAATATTAACTTTAACCTTCCTGTAACAAATGATAATGTATTGCTACCAACAGATCCAATTGGAGGTAAAACAGGAATTAACTATACTAATATATTTAATACTTATGGTCCTTTAACTGCATTAAATAATGTACCACCAGTTTATCCAAATGGTCAAATTTGGGATAAAGAATTTGATACTGACTTAAAACCAAGACTTCATGTAAATGCACCATTTGTTTGTCAAAATAATTGTCCTGGTCAATTATTTGTAAAAGTTGCGCCTAATTTAACAAATGAATATGATCCTGATGCATCTGCTAATATGTCAAGAATTGTAACTTACTCAGATTTTTGGTGGAAAGGTAAATTAGTATTTAAAGCTAAACTAAGAGCATCTCATACTTGGAATCCAATTCAACAAATGAGTATTAATGTAGATAACCAATTTAACTATGTACCAAATAATATTGGAGCTATGAAAATTGTATATGAAAAATCTCAACTAGCACCTAGAAAATTATATTAA
>OR551226.1 Feline parvovirus isolate Xinxiang-05 VP2 gene partial cds
ATGAGTGATGGAGCAGTTCAACCAGACGGTGGTCAACCTGCTGTCAGAAATGAAAGAGCTACAGGATCTGGGAACGGGTCTGGAGGCGGGGGTGGTGGTGGTTCTGGGGGTGTGGGGATTTCTACGGGTACTTTCAATAATCAGACGGAATTTAAATTTTTGGAAAACGGGTGGGTGGAAATCACAGCAAACTCAAGCAGACTTGTACATTTAAATATGCCAGAAAGTGAAAATTATAAAAGAGTAGTTGTAAATAATATGGATAAAACTTCAGTTAAAGGAAACATGGCTTTAGATGATACTCATGTACAAATTGTAACACCTTGGTCATTGGTTGATGCAAATGCTTGGGGAGTTTGGTTTAATCCAGGAGATTGGCAACTAATTGTTAATACTATGAGTGAGTTGCATTTAGTTAGTTTTGAACAAGAAATTTTTAATGTTGTTTTAAAGACTGTTTCAGAATCTGCTACTCAGCCACCAACTAAAGTTTATAATAATGATTTAACTGCATCATTGATGGTTGCATTAGATAGTAATAATACTATGCCATTTACTCCAGCAGCTATGAGATCTGAGACATTGGGTTTTTATCCATGGAAACCAACCATACCAACTCCATGGAGATATTATTTTCAATGGGATAGAACATTAATACCATCCCATACTGGAACTAGTGGCACACCAACAAATGTATATCATGGTACAGATCCAGATGATGTTCAATTTTATACTATTGAAAATTCTGTACCAGTACACTTACTAAGAACAGGTGATGAATTTGCTACAGGAACATTTTTTTTTGATTGTAAACCATGTAGACTAACACATACATGGCAAACAAATAGAGCATTGGGCTTACCACCATTTTTAAATTCTTTGCCTCAATCTGAAGGAGCTACTAACTTTGGTGATATAGGAGTTCAACAAGATAAAAGACGTGGTGTAACTCAAATGGGAAATACAGACTATATTACTGAAGCTACTATTATGAGACCAGCTGAGGTTGGTTATAGTGCACCATATTATTCTTTTGAAGCATCTACACAAGGGCCATTTAAAACACCTATTGCAGCAGGACGGGGGGGAGCGCAAACAGATGAAAATCAAGCAGCAGATGGTGATCCAAGATATGCATTTGGTAGACAACATGGTCAAAAAACTACTACAACAGGAGAAACACCTGAGAGATTTACATATATAGCACATCAAGATACAGGAAGATATCCAGAAGGAGATTGGATTCAAAATATTAACTTTAACCTTCCTGTAACAAATGATAATGTATTGCTACCAACAGATCCAATTGGAGGTAAAACAGGAATTAACTATACTAATATATTTAATACTTATGGTCCTTTAACTGCATTAAATAATGTACCGCCAGTTTATCCAAATGGTCAAATTTGGGATAAAGAATTTGATACTGACTTAAAACCAAGACTTCATGTAAATGCACCATTTGTTTGTCAAAATAATTGTCCTGGTCAATTATTTGTAAAAGTTGCGCCTAATTTAACAAATGAATATGATCCTGATGCATCTGCTAATATGTCAAGAATTGTAACTTACTCAGATTTTTGGTGGAAAGGTAAATTAGTATTTAAAGCTAAACTAAGAGCATCTCATACTTGGAATCCAATTCAACAAATGAGTATTAATGTAGATAACCAATTTAACTATGTACCAAATAATATTGGAGCTATGAAAATTGTATATGAAAAATCTCAACTAGCACCTAGAAAATTATATTAA
>OR551225.1 Feline parvovirus isolate Zhengzhou-26 VP2 gene partial cds
ATGAGTGATGGAGCAGTTCAACCAGACGGTGGTCAACCTGCTGCCAGAAATGAAAGAGCTACAGGATCTGGGAACGGGTCTGGAGGCGGGGGTGGTGGTGGTTCTGGGGGTGTGGGGATTTCTACGGGTACTTTTAATAATCAGACGGAATTTAAATTTTTGGAAAACGGATGGGTGGAAATCACAGCAAACTCAAGCAGACTTGTACATTTAAATATGCCAGAAAGTGAAAATTATAGAAGAGTGGTTGTAAATAATTTGGATAAAACTGCAGTTAACGGAAACATGGCTTTAGATGATACTCATGCACAAATTGTAACACCTTGGTCATTGGTTGATGCAAATGCTTGGGGAGTTTGGTTTAATCCAGGAGATTGGCAACTAATTGTTAATACTATGAGTGAGTTGCATTTAGTTAGTTTTGAACAAGAAATTTTTAATGTTGTTTTAAAGACTGTTTCAGAATCTGCTACTCAGCCACCAACTAAAGTTTATAATAATGATTTAACTGCATCATTGATGGTTGCATTAGATAGTAATAATACTATGCCATTTACTCCAGCAGCTATGAGATCTGAGACATTGGGTTTTTATCCATGGAAACCAACCATACCAACTCCATGGAGATATTATTTTCAATGGGATAGAACATTAATGCCATCTCATACTGGAACTAGTGGCACACCAACAAATATATACCATGGTACAGATCCAGATGATGTTCAATTTTACACTATTGAAAATTCTGTGCCAGTACACTTACTAAGAACAGGTGATGAATTTGCTACAGGAACATTTTATTTTGATTGTAAACCATGTAGACTAACACATACATGGCAAACAAATAGAGCATTGGGCTTACCACCATTTCTAAATTCTTTGCCTCAAGCTGAAGGAGGTACTAACTTTGGTTATATAGGAGTTCAACAAGATAAAAGACGTGGTGTAACTCAAATGGGAAACACAAACATTATTACTGAAGCTACTATTATGAGACCAGCTGAGGTTGGTTATAGTGCACCATATTATTCTTTTGAGGCGTCTACACAAGGGCCATTTAAAACACCTATTGCAGCAGGACGGGGGGGAGCGCAAACAGATGAAAATCGAGCAGCAGATGGTGATCCAAGATATGCATTTGGTAGACAACATGGTCAAAAAACTACCACAACAGGAGAAACACCTGAGAGATTTACATATATAGCACATCAAGATACAGGAAGATATCCAGAAGGAGATTGGATTCAAAATATTAACTTTAACCTTCCTGTAACAGAAGATAATGTATTGCTACCAACAGATCCAATTGGAGGTAAAACAGGAATTAACTATACTAATATGTTTAATACTTATGGTCCTTTAACTGCATTAAATAATGTACCACCAGTTTATCCAAATGGTCAAATTTGGGATAAAGAATTTGATACTGACTTAAAACCAAGACTTCATGTAAATGCACCATTTGTTTGTCAAAATAATTGTCCTGGTCAATTATTTGTAAAAGTTGCACCTAATTTAACAAATGAATATGATCCTGATGCATCTGCTAATATGTCAAGAATTGTAACTTACTCAGATTTTTGGTGGAAAGGTAAATTAGTATTTAAAGCTAAACTAAGAGCCTCTCATACTTGGAATCCAATTCAACAAATGAGTATCAATGTAGATAACCAATTTAACTATGTACCAAGTAATATTGGAGGTATGAAAATTGTATATGAAAAATCTCAACTAGCACCTAGAAAATTATATTAA
>OR551224.1 Feline parvovirus isolate Zhengzhou-11 VP2 gene partial cds
ATGAGTGATGGAGCAGTTCAACCAGACGGTGGTCAACCTGCTGTCAGAAATGAAAGAGCTACAGGATCTGGGAACGGGTCTGGAGGCGGGGGTGGTGGTGGTTCTGGGGGTGTGGGGATTTCTACGGGTACTTTCAATAATCAGACGGAATTTAAATTTTTGGAAAACGGGTGGGTGGAAATCACAGCAAACTCAAGCAGACTTGTACATTTAAATATGCCAGAAAGTGAAAATTATAAAAGAGTAGTTGTAAATAATATGGATAAAACTTCAGTTAAAGGAAACATGGCTTTAGATGATACTCATGTACAAATTGTAACACCTTGGTCATTGGTTGATGCAAATGCTTGGGGAGTTTGGTTTAATCCAGGAGATTGGCAACTAATTGTTAATACTATGAGTGAGTTGCATTTAGTTAGTTTTGAACAAGAAATTTTTAATGTTGTTTTAAAGACTGTTTCAGAATCTGCTACTCAGCCACCAACTAAAGTTTATAATAATGATTTAACTGCATCATTGATGGTTGCATTAGATAGTAATAATACTATGCCATTTACTCCAGCAGCTATGAGATCTGAGACATTGGGTTTTTATCCATGGAAACCAACCATACCAACTCCATGGAGATATTATTTTCAATGGGATAGAACATTAATACCATCCCATACTGGAACTAGTGGCACACCAACAAATGTATATCATGGTACAGATCCAGATGATGTTCAATTTTATACTATTGAAAATTCTGTACCAGTACACTTACTAAGAACAGGTGATGAATTTGCTACAGGAACATTTTTTTTTGATTGTAAACCATGTAGACTAACACATACATGGCAAACAAATAGAGCATTGGGCTTACCACCATTTTTAAATTCTTTGCCTCAATCTGAAGGAGCTACTAACTTTGGTGATATAGGAGTTCAACAAGATAAAAGACGTGGTGTAACTCAAATGGGAAATACAGACTATATTACTGAAGCTACTATTATGAGACCAGCTGAGGTTGGTTATAGTGCACCATATTATTCTTTTGAAGCATCTACACAAGGGCCATTTAAAACACCTATTGCAGCAGGACGGGGGGGAGCGCAAACAGATGAAAATCAAGCAGCAGATGGTGATCCAAGATATGCATTTGGTAGACAACATGGTCAAAAAACTACTACAACAGGAGAAACACCTGAGAGATTTACATATATAGCACATCAAGATACAGGAAGATATCCAGAAGGAGATTGGATTCAAAATATTAACTTTAACCTTCCTGTAACAAATGATAATGTATTGCTACCAACAGATCCAATTGGAGGTAAAACAGGAATTAACTATACTAATATATTTAATACTTATGGTCCTTTAACTGCATTAAATAATGTACCACCAGTTTATCCAAATGGTCAAATTTGGGATAAAGAATTTGATACTGACTTAAAACCAAGACTTCATGTAAATGCACCATTTGTTTGTCAAAATAATTGTCCTGGTCAATTATTTGTAAAAGTTGCGCCTAATTTAACAAATGAATATGATCCTGATGCATCTGCTAATATGTCAAGAATTGTAACTTACTCAGATTTTTGGTGGAAAGGTAAATTAGTATTTAAAGCTAAACTAAGAGCATCTCATACTTGGAATCCAATTCAACAAATGAGTATTAATGTAGATAACCAATTTAACTATGTACCAAATAATATTGGAGCTATGAAAATTGTATATGAAAAATCTCAACTAGCACCTAGAAAATTATATTAA
>OR551223.1 Feline parvovirus isolate Zhengzhou-07 VP2 gene partial cds
ATGAGTGATGGAGCAGTTCAACCAGACGGTGGTCAACCTGCTGTCAGAAATGAAAGAGCTACAGGATCTGGGAACGGGTCTGGAGGCGGGGGTGGTGGTGGTTCTGGGGGTGTGGGGATTTCTACGGGTACTTTCAATAATCAGACGGAATTTAAATTTTTGGAAAACGGGTGGGTGGAAATCACAGCAAACTCAAGCAGACTTGTACATTTAAATATGCCAGAAAGTGAAAATTATAAAAGAGTAGTTGTAAATAATATGGATAAAACTTCAGTTAAAGGAAACATGGCTTTAGATGATACTCATGTACAAATTGTAACACCTTGGTCATTGGTTGATGCAAATGCTTGGGGAGTTTGGTTTAATCCAGGAGATTGGCAACTAATTGTTAATACTATGAGTGAGTTGCATTTAGTTAGTTTTGAACAAGAAATTTTTAATGTTGTTTTAAAGACTGTTTCAGAATCTGCTACTCAGCCACCAACTAAAGTTTATAATAATGATTTAACTGCATCATTGATGGTTGCATTAGATAGTAATAATACTATGCCATTTACTCCAGCAGCTATGAGATCTGAGACATTGGGTTTTTATCCATGGAAACCAACCATACCAACTCCATGGAGATATTATTTTCAATGGGATAGAACATTAATACCATCCCATACTGGAACTAGTGGCACACCAACAAATGTATATCATGGTACAGATCCAGATGATGTTCAATTTTATACTATTGAAAATTCTGTACCAGTACACTTACTAAGAACAGGTGATGAATTTGCTACAGGAACATTTCTTTTTGATTGTAAACCATGTAGACTAACACATACATGGCAAACAAATAGAGCATTGGGCTTACCACCATTTTTAAATTCTTTGCCTCAATCTGAAGGAGCTACTAACTTTGGTGATATAGGAGTTCAACAAGATAAAAGACGTGGTGTAACTCAAATGGGAAATACAGACTATATTACTGAAGCTACTATTATGAGACCAGCTGAGGTTGGTTATAGTGCACCATATTATTCTTTTGAAGCATCTACACAAGGGCCATTTAAAACACCTATTGCAGCAGGACGGGGGGGAGCGCAAACAGATGAAAATCAAGCAGCAGATGGTGATCCAAGATATGCATTTGGTAGACAACATGGTCAAAAAACTACTACAACAGGAGAAACACCTGAGAGATTTACATATATAGCACATCAAGATACAGGAAGACATCCAGAAGGAGATTGGATTCAAAATATTAACTTTAACCTTCCTGTAACAAATGATAATGTATTGCTACCAACAGATCCAATTGGAGGTAAAACAGGAATTAACTATACTAATATATTTAATACTTATGGTCCTTTAACTGCATTAAATAATGTACCACCAGTTTATCCAAATGGTCAAATTTGGGATAAAGAACTTGATACTGACTTAAAACCAAGACTTCATGTAAATGCACCATTTGTTTGTCAAAATAATTGTCCTGGTCAATTATTTGTAAAAGTTGCGCCTAATTTAACAAATGAATATGATCCTGATGCATCTGCTAATATGTCAAGAATTGTAACTTACTCAGATCTTTGGTGGAAAGGTAAATTAGTATTTAAAGCTAAACTAAGAGCATCTCATACTTGGAATCCAATTCAACAAATGAGTATTAATGTAGATAACCAATTTAACTATGTACCAAATAATATTGGAGCTATGAAAATTGTATATGAAAAATCTCAACTAGCACCTAGAAAATTATATTAA
>OR551222.1 Feline parvovirus isolate Zhengzhou-01 VP2 gene partial cds
ATGAGTGATGGAGCAGTTCAACCAGACGGTGGTCAACCTGCTGTCAGAAATGAAAGAGCTACAGGATCTGGGAACGGGTCTGGAGGCGGGGGTGGTGGTGGTTCTGGGGGTGTGGGGATTTCTACGGGTACTTTCAATAATCAGACGGAATTTAAATTTTTGGAAAACGGGTGGGTGGAAATCACAGCAAACTCAAGCAGACTTGTACATTTAAATATGCCAGAAAGTGAAAATTATAAAAGAGTAGTTGTAAATAATATGGATAAAACTTCAGTTAAAGGAAACATGGCTTTAGATGATACTCATGTACAAATTGTAACACCTTGGTCATTGGTTGATGCAAATGCTTGGGGAGTTTGGTTTAATCCAGGAGATTGGCAACTAATTGTTAATACTATGAGTGAGTTGCATTTAGTTAGTTTTGAACAAGAAATTTTTAATGTTGTTTTAAAGACTGTTTCAGAATCTGCTACTCAGCCACCAACTAAAGTTTATAATAATGATTTAACTGCATCATTGATGGTTGCATTAGATAGTAATAATACTATGCCATTTACTCCAGCAGCTATGAGATCTGAGACATTGGGTTTTTATCCATGGAAACCAACCATACCAACTCCATGGAGATATTATTTTCAATGGGATAGAACATTAATACCATCCCATACTGGAACTAGTGGCACACCAACAAATGTATATCATGGTACAGATCCAGATGATGTTCAATTTTATACTATTGAAAATTCTGTACCAGTACACTTACTAAGAACAGGTGATGAATTTGCTACAGGAACATTTTTTTTTGATTGTAAACCATGTAGACTAACACATACATGGCAAACAAATAGAGCATTGGGCTTACCACCATTTTTAAATTCTTTGCCTCAATCTGAAGGAGCTACTAACTTTGGTGATATAGGAGTTCAACAAGATAAAAGACGTGGTGTAACTCGAATGGGAAATACAGACTATATTACTGAAGCTACTATTATGAGACCAGCTGAGGTTGGTTATAGTGCACCATATTATTCTTTTGAAGCATCTACACAAGGGCCATTTAAAACACCTATTGCAGCAGGACGGGGGGGAGCGCAAACAGATGAAAATCAAGCAGCAGATGGTGATCCAAGATATGCATTTGGTAGACAACATGGTCAAAAAACTACTACAACAGGAGAAACACCTGAGAGATTTACATATATAGCACATCAAGATACAGGAAGATATCCAGAAGGAGATTGGATTCAAAATATTAACTTTAACCTTCCTGTAACAAATGATAATGTATTGCTACCAACAGATCCAATTGGAGGTAAAACAGGAATTAACTATACTAATATATTTAATACTTATGGTCCTTTAACTGCATTAAATAATGTACCGCCAGTTTATCCAAATGGTCAAATTTGGGATAAAGAATTTGATACTGACTTAAAACCAAGACTTCATGTAAATGCACCATTTGTTTGTCAAAATAATTGTCCTGGTCAATTATTTGTAAAAGTTGCGCCTAATTTAACAAATGAATATGATCCTGATGCATCTGCTAATATGTCAAGAATTGTAACTTACTCAGATTTTTGGTGGAAAGGTAAATTAGTATTTAAAGCTAAACTAAGAGCATCTCATACTTGGAATCCAATTCAACAAATGAGTATTAATGTAGATAACCAATTTAACTATGTACCAAATAATATTGGAGCTATGAAAATTGTATATGAAAAATCTCAACTAGCACCTAGAAAATTATATTAA
>OR551221.1 Feline parvovirus isolate Luoyang-19 VP2 gene partial cds
ATGAGTGATGGAGCAGTTCAACCAGACGGTGGTCAACCTGCTGTCAGAAATGAAAGAGCTACAGGATCTGGGAACGGGTCTGGAGGCGGGGGTGGTGGTGGTTCTGGGGGTGTGGGGATTTCTACGGGTACTTTCAATAATCAGACGGAATTTAAATTTTTGGAAAACGGGTGGGTGGAAATCACAGCAAACTCAAGCAGACTTGTACATTTAAATATGCCAGAAAGTGAAAATTATAAAAGAGTAGTTGTAAATAATATGGATAAAACTTCAGTTAAAGGAAACATGGCTTTAGATGATACTCATGTACAAATTGTAACACCTTGGTCATTGGTTGATGCAAATGCTTGGGGAGTTTGGTTTAATCCAGGAGATTGGCAACTAATTGTTAATACTATGAGTGAGTTGCATTTAGTTAGTTTTGAACAAGAAATTTTTAATGTTGTTTTAAAGACTGTTTCAGAATCTGCTACTCAGCCACCAACTAAAGTTTATAATAATGATTTAACTGCATCATTGATGGTTGCATTAGATAGTAATAATACTATGCCATTTACTCCAGCAGCTATGAGATCTGAGACATTGGGTTTTTATCCATGGAAACCAACCATACCAACTCCATGGAGATATTATTTTCAATGGGATAGAACATTAATACCATCCCATACTGGAACTAGTGGCACACCAACAAATGTATATCATGGTACAGATCCAGATGATGTTCAATTTTATACTATTGAAAATTCTGTACCAGTACACTTACTAAGAACAGGTGATGAATTTGCTACAGGAACATTTTTTTTTGATTGTAAACCATGTAGACTAACACATACATGGCAAACAAATAGAGCATTGGGCTTACCACCATTTTTAAATTCTTTGCCTCAATCTGAAGGAGCTACTAACTTTGGTGATATAGGAGTTCAACAAGATAAAAGACGTGGTGTAACTCAAATGGGAAATACAGACTATATTACTGAAGCCACTATTATGAGACCAGCTGAGGTTGGTTATAGTGCACCATATTATTCTTTTGAAGCATCTACACAAGGGCCATTTAAAACACCTATTGCAGCAGGACGGGGGGGAGCGCAAACAGATGAAAATCAAGCAGCAGATGGTGATCCAAGATATGCATTTGGTAGACAACATGGTCAAAAAACTACTACAACAGGAGAAACACCTGAGAGATTTACATATATAGCACATCAAGATACAGGAAGATATCCAGAAGGAGATTGGATTCAAAATATTAACTTTAACCTTCCTGTAACAAATGATAATGTATTGCTACCAACAGATCCAATTGGAGGTAAAACAGGAATTAACTATACTAATATATTTAATACTTATGGTCCTTTAACTGCATTAAATAATGTACCACCAGTTTATCCAAATGGTCAAATTTGGGATAAAGAATTTGATACTGACTTAAAACCAAGACTTCATGTAAATGCACCATTTGTTTGTCAAAATAATTGTCCTGGTCAATTATTTGTAAAAGTTGCGCCTAATTTAACAAATGAATATGATCCTGATGCATCTGCTAATATGTCAAGAATTGTAACTTACTCAGATTTTTGGTGGAAAGGTAAATTAGTATTTAAAGCTAAACTAAGAGCATCTCATACTTGGAATCCAATTCAACAAATGAGTATTAATGTAGATAACCAATTTAACTATGTACCAAATAATATTGGAGCTATGAAAATTGTATATGAAAAATCTCAACTAGCACCTAGAAAATTATATTAA
>OR551220.1 Feline parvovirus isolate Luoyang-13 VP2 gene partial cds
ATGAGTGATGGAGCAGTTCAACCAGACGGTGGTCAACCTGCTGTCAGAAATGAAAGAGCTACAGGATCTGGGAACGGGTCTGGAGGCGGGGGTGGTGGTGGTTCTGGGGGTGTGGGGATTTCTACGGGTACTTTTAATAATCAGACGGAATTTAAATTTTTGGAAAACGGATGGGTGGAAATCACAGCAAACTCAAGCAGACTTGTGCATTTAAATATGCCAGAAAGTGAAAATTATAGAAGAGTGGTTGTAAATAATTTGGATAAAACTGCAGTTAACGGAAACATGGCTTTAGATGATACTCATGCACAAATTGTAACACCTTGGTCATTGGTTGATGCAAATGCTTGGGGAGTTTGGTTTAATCCAGGAGATTGGCAACTAATTGTTAATACTATGAGTGAGTTGCATTTAGTTAGTTTTGAACAAGAAATTTTTAATGTTGTTTTAAAGACTGTTTCAGAATCTGCTACTCAGCCACCAACTAAAGTTTATAATAATGATTTAACTGCATCATTGATGGTTGCATTAGATAGTAATAATACTATGCCATTTACTCCAGCAGCTATGAGATCTGAGACATTGGGTTTTTATCCATGGAAACCAACCATACCAACTCCATGGAGATATTATTTTCAATGGGATAGAACATTAATACCATCTCATACTGGAACTAGTGGCACACCGACAAATATATACCATGGTACAGATCCAGATGATGTTCAATTTTACACTATTGAAAATTCTGTGCCAGTACACTTACTAAGAACAGGTGATGAATTTGCTACAGGAACATTTTATTTTGATTGTAAACCATGTAGACTAACACATACATGGCAAACAAATAGAGCATTGGGCTTACCACCATTTCTAAATTCTTTGCCTCAAGCTGAAGGAGGTACTAACTTTGGTTATATAGGAGTTCAACAAGATAAAAGACGTGGTGTAACTCAAATGGGAAACACAAACATTATTACTGAAGCTACTATTATGAGACCAGCTGAGGTTGGTTATAGTGCACCATATTATTCTTTTGAGGCGTCTACACAAGGGCCATTTAAAACACCTATTGCAGCAGGACGGGGGGGAGCGCAAACAGATGAAAATCGAGCAGCAGATGGTGATCCAAGATATGCATTTGGTAGACAACATGGTCAAAAAACTACCACAACAGGAGAAACACCTGAGAGATTTACATATATAGCACATCAAGATACAGGAAGATATCCAGAAGGAGATTGGATTCAAAATATTAACTTTAACCTTCCTGTAACAGAAGATAATGTATTGCTACCAACAGATCCAATTGGAGGTAAAACAGGAATTAACTATACTAATATATTTAATACTTATGGTCCTTTAACTGCATTAAATAATGTACCACCAGTTTATCCAAATGGTCAAATTTGGGATAAAGAATTTGATACTGACTTAAAACCAAGACTTCATGTAAATGCACCATTTGTTTGTCAAAATAATTGTCCTGGTCAATTATTTGTAAAAGTTGCACCTAATTTAACAAATGAATATGATCCTGATGCATCTGCTAATATGTCAAGAATTGTAACTTACTCAGATTTTTGGTGGAAAGGTAAATTAGTATTTAAAGCTAAACTAAGAGCCTCTCATACTTGGAATCCAATTCAACAAATGAGTATCAATGTAGATAACCAATTTAACTATGTACCAAGTAATATTGGAGGTATGAAAATTGTATATGAAAAATCTCAACTAGCACCTAGAAAATTATATTAA
>OR551219.1 Feline parvovirus isolate Luoyang-08 VP2 gene partial cds
ATGAGTGATGGAGCAGTTCAACCAGACGGTGGTCAACCTGCTGTCAGAAATGAAAGAGCTACAGGATCTGGGAACGGGTCTGGAGGCGGGGGTGGTGGTGGTTCTGGGGGTGTGGGGATTTCTACGGGTACTTTCAATAATCAGACGGAATTTAAATTTTTGGAAAACGGGTGGGTGGAAATCACAGCAAACTCAAGCAGACTTGTACATTTAAATATGCCAGAAAGTGAAAATTATAAAAGAGTAGTTGTAAATAATATGGATAAAACTTCAGTTAAAGGAAACATGGCTTTAGATGATACTCATGTACAAATTGTAACACCTTGGTCATTGGTTGATGCAAATGCTTGGGGAGTTTGGTTTAATCCAGGAGATTGGCAACTAATTGTTAATACTATGAGTGAGTTGCATTTAGTTAGTTTTGAACAAGAAATTTTTAATGTTGTTTTAAAGACTGTTTCAGAATCTGCTACTCAGCCACCAACTAAAGTTTATAATAATGATTTAACTGCATCATTGATGGTTGCATTAGATAGTAATAATACTATGCCATTTACTCCAGCAGCTATGAGATCTGAGACATTGGGTTTTTATCCATGGAAACCAACCATACCAACTCCATGGAGATATTATTTTCAATGGGATAGAACATTAATACCATCCCATACTGGAACTAGTGGCACACCAACAAATGTATATCATGGTACAGATCCAGATGATGTTCAATTTTATACTATTGAAAATTCTGTACCAGTACACTTACTAAGAACAGGTGATGAATTTGCTACAGGAACATTTTTTTTTGATTGTAAACCATGTAGACTAACACATACATGGCAAACAAATAGAGCATTGGGCTTACCACCATTTTTAAATTCTTTGCCTCAATCTGAAGGAGCTACTAACTTTGGTGATATAGGAGTTCAACAAGATAAAAGACGTGGTGTAACTCAAATGGGAAATACAGACTATATTACTGAAGCTACTATTATGAGACCAGCTGAGGTTGGTTATAGTGCACCATATTATTCTTTTGAAGCATCTACACAAGGGCCATTTAAAACACCTATTGCAGCAGGACGGGGGGGAGCGCAAACAGATGAAAATCAAGCAGCAGATGGTGATCCAAGATATGCATTTGGTAGACAACATGGTCAAAAAACTACTACAACAGGAGAAACACCTGAGAGATTTACATATATAGCACATCAAGATACAGGAAGATATCCAGAAGGAGATTGGATTCAAAATATTAACTTTAACCTTCCTGTAACAAATGATAATGTATTGCTACCAACAGATCCAATTGGAGGTAAAACAGGAATTAACTATACTAATATATTTAATACTTATGGTCCTTTAACTGCATTAAATAATGTACCACCAGTTTATCCAAATGGTCAAATTTGGGATAAAGAATTTGATACTGACTTAAAACCAAGACTTCATGTAAATGCACCATTTGTTTGTCAAAATAATTGTCCTGGTCAATTATTTGTAAAAGTTGCGCCTAATTTAACAAATGAATATGATCCTGATGCATCTGCTAATATGTCAAGAATTGTAACTTACTCAGATTTTTGGTGGAAAGGTAAATTAGTATTTAAAGCTAAACTAAGAGCATCTCATACTTGGAATCCAATTCAACAAATGAGTATTAATGTAGATAACCAATTTAACTATGTACCAAATAATATTGGAGGTATGAAAATTGTATATGAAAAATCTCAACTAGCACCTAGAAAATTATATTAA
>OR551218.1 Feline parvovirus isolate Luoyang-03 VP2 gene partial cds
ATGAGTGATGGAGCAGTTCAACCAGACGGTGGTCAACCTGCTGTCAGAAATGAAAGAGCTACAGGATCTGGGAACGGGTCTGGAGGCGGGGGTGGTGGTGGTTCTGGGGGTGTGGGGATTTCTACGGGTACTTTCAATAATCAGACGGAATTTAAATTTTTGGAAAACGGGTGGGTGGAAATCACAGCAAACTCAAGCAGACTTGTACATTTAAATATGCCAGAAAGTGAAAATTATAAAAGAGTAGTTGTAAATAATATGGATAAAACTTCAGTTAAAGGAAACATGGCTTTAGATGATACTCATGTACAAATTGTAACACCTTGGTCATTGGTTGATGCAAATGCTTGGGGAGTTTGGTTTAATCCAGGAGATTGGCAACTAATTGTTAATACTATGAGTGAGTTGCATTTAGTTAGTTTTGAACAAGAAATTTTTAATGTTGTTTTAAAGACTGTTTCAGAATCTGCTACTCAGCCACCAACTAAAGTTTATAATAATGATTTAACTGCATCATTGATGGTTGCATTAGATAGTAATAATACTATGCCATTTACTCCAGCAGCTATGAGATCTGAGACATTGGGTTTTTATCCATGGAAACCAACCATACCAACTCCATGGAGATATTATTTTCAATGGGATAGAACATTAATACCATCCCATACTGGAACTAGTGGCACACCAACAAATGTATATCATGGTACAGATCCAGATGATGTTCAATTTTATACTATTGAAAATTCTGTACCAGTACACTTACTAAGAACAGGTGATGAATTTGCTACAGGAACATTTTTTTTTGATTGTAAACCATGTAGACTAACACATACATGGCAAACAAATAGAGCATTGGGCTTACCACCATTTTTAAATTCTTTGCCTCAATCTGAAGGAGCTACTAACTTTGGTGATATAGGAGTTCAACAAGATAAAAGACGTGGTGTAACTCAAATGGGAAATACAGACTATATTACTGAAGCTACTATTATGAGACCAGCTGAGGTTGGTTATAGTGCACCATATTATTCTTTTGAAGCATCTACACAAGGGCCATTTAAAACACCTATTGCAGCAGGACGGGGGGGAGCGCAAACAGATGAAAATCAAGCAGCAGATGGTGATCCAAGATATGCATTTGGTAGACAACATGGTCAAAAAACTACTACAACAGGAGAAACACCTGAGAGATTTACATATATAGCACATCAAGATACAGGAAGATATCCAGAAGGAGATTGGATTCAAAATATTAACTTTAACCTTCCTGTAACAAATGATAATGTATTGCTACCAACAGATCCAATTGGAGGTAAAACAGGAATTAACTATACTAATATATTTAATACTTATGGTTCGTTAACTGCATTAAATAATGTACCACCAGTTTATCCAAATGGTCAAATTTGGGATAAAGAATTTGATACTGACTTAAAACCAAGACTTCATGTAAATGCACCATTTGTTTGTCAAAATAATTGTCCTGGTCAATTATTTGTAAAAGTTGCGCCTAATTTAACAAATGAATATGATCCTGATGCATCTGCTAATATGTCAAGAATTGTAACTTACTCAGATTTTTGGTGGAAAGGTAAATTAGTATTTAAAGCTAAACTAAGAGCATCTCATACTTGGAATCCAATTCAACAAATGAGTATTAATGTAGATAACCAATTTAACTATGTACCAAATAATATTGGAGCTATGAAAATTGTATATGAAAAATCTCAACTAGCACCTAGAAAATTATATTAA
>OR551217.1 Feline parvovirus isolate Luoyang-01 VP2 gene partial cds
ATGAGTGATGGAGCAGTTCAACCAGACGGTGGTCAACCTGCTGTCAGAAATGAAAGAGCTACAGGATCTGGGAACGGGTCTGGAGGCGGGGGTGGTGGTGGTTCTGGGGGTGTGGGGATTTCTACGGGTACTTTCAATAATCAGACGGAATTTAAATTTTTGGAAAACGGGTGGGTGGAAATCACAGCAAACTCAAGCAGACTTGTACATTTAAATATGCCAGAAAGTGAAAATTATAAAAGAGTAGTTGTAAATAATATGGATAAAACTTCAGTTAAAGGAAACATGGCTTTAGATGATACTCATGTACAAATTGTAACACCTTGGTCATTGGTTGATGCAAATGCTTGGGGAGTTTGGTTTAATCCAGGAGATTGGCAACTAATTGTTAATACTATGAGTGAGTTGCATTTAGTTAGTTTTGAACAAGAAATTTTTAATGTTGTTTTAAAGACTGTTTCAGAATCTGCTACTCAGCCACCAACTAAAGTTTATAATAATGATTTAACTGCATCATTGATGGTTGCATTAGATAGTAATAATACTATGCCATTTACTCCAGCAGCTATGAGATCTGAGACATTGGGTTTTTATCCATGGAAACCAACCATACCAACTCCATGGAGATATTATTTTCAATGGGATAGAACATTAATACCATCCCATACTGGAACTAGTGGCACACCAACAAATGTATATCATGGTACAGATCCAGATGATGTTCAATTTTATACTATTGAAAATTCTGTACCAGTACACTTACTAAGAACAGGTGATGAATTTGCTACAGGAACATTTTTTTTTGATTGTAAACCATGTAGACTAACACATACATGGCAAACAAATAGAGCATTGGGCTTACCACCATTTTTAAATTCTTTGCCTCAATCTGAAGGAGCTACTAACTTTGGTGATATAGGAGTTCAACAAGATAAAAGACGTGGTGTAACTCAAATGGGAAATACAGACTATATTGCTGAAGCTACTATTATGAGACCAGCTGAGGTTGGTTATAGTGCACCATATTATTCTTTTGAAGCATCTACACAAGGGCCATTTAAAACACCTATTGCAGCAGGACGGGGGGGAGCGCAAACAGATGAAAATCAAGCAGCAGATGGTGATCCAAGATATGCATTTGGTAGACAACATGGTCAAAAAACTACTACAACAGGAGAAACACCTGAGGGATTTACATATATAGCACATCAAGATACAGGAAGATATCCAGAAGGAGATTGGATTCAAAATATTAACTTTAACCTTCCTGTAACAAATGATAATGTATTGCTACCAACAGATCCAATTGGAGGTAAAACAGGAATTAACTATACTAATATATTTAATACTTATGGTCCTTTAACTGCATTAAATAATGTACCGCCAGTTTATCCAAATGGTCAAATTTGGGATAAAGAATTTGATACTGACTTAAAACCAAGACTTCATGTAAATGCACCATTTGTTTGTCAAAATAATTGTCCTGGTCAATTATTTGTAAAAGTTGCGCCTAATTTAACAAATGAATATGATCCTGATGCATCTGCTAATATGTCAAGAATTGTAACTTACTCAGATTTTTGGTGGAAAGGTAAATTAGTATTCAAAGCTAAACTAAGAGCATCTCATACTTGGAATCCAATTCAACAAATGAGTATTAATGTAGATAACCAACTTAACTATGTACCAAATAATATTGGAGCTATGAAAATTGTATATGAAAAATCTCAACTAGCACCTAGAAAATTATATTAA
>OR257446.2 Feline parvovirus isolate HY nonstructural protein 1 (NS1) and structural protein 2 (VP2) genes complete cds
ATGAGTGATGGAGCAGTTCAACCAGACGGTGGTCAACCTGCTGTCAGAAATGAAAGAGCTACAGGATCTGGGAACGGGTCTGGAGGCGGGGGTGGTGGTGGTTCTGGGGGTGTGGGGATTTCTACGGGTACTTTCAATAATCAGACGGAATTTAAATTTTTGGAAAACGGGTGGGTGGAAATCACAGCAAACTCAAGCAGACTTGTACATTTAAATATGCCAGAAAGTGAAAATTATAAAAGAGTAGTTGTAAATAACATGGATAAAACTTCAGTTAAAGGAAACATGGCTTTAGATGATATTCATGTACAAATTGTAACACCTTGGTCATTGGTTGATGCAAATGCTTGGGGAGTTTGGTTTAATCCAGGAGATTGGCAACTAATTGTTAATACTATGAGTGAGTTGCATTTAGTTAGTTTTGAACAAGAAATTTTTAATGTTGTTTTAAAGACTGTTTCAGAATCTGCTACTCAGCCACCAACTAAAGTTTATAATAATGATTTAACTGCATCATTGATGGTGGCATTAGATAGTAATAATACTATGCCATTTACTCCAGCAGCTATGAGATCTGAGACATTGGGTTTTTATCCATGGAAACCAACCATACCAACTCCATGGAGATATTATTTTCAATGGGATAGAACATTAATACCATCTCATACTGGAACTAGTGGCACACCAACAAATATATATTATGGTACAGATCCAGATGATGTTCAATTTTATACTATTGAAAATTCTGTACCAGTACACTTACTAAGAACAGGTGATGAATTTGCTACAGGAACATTTTTTTTTGATTGTAAACCATGTAGACTAACACATACATGGCAAACAAATAGAGCATTGGGCTTACCACCATTTTTAAATTCTTTGCCTCAATCTGAAGGAGCTACTAACTTTGGTGATATAGGAGTTCAACAAGATAAAAGACGTGGTGTAACTCAAATGGGAAATACAGACTATATTACTGAAGCTACTATTATGAGACCAGCTGAGGTTGGTTATAGTGCACCATATTATTCTTTTGAAGCATCTACACAAGGGCCATTTAAAACACCTATTGCAGCAGGACGGGGGGGAGCGCAAACAGATGAAAATCAAGCAGCAGATGGTGATCCAAGATATGCATTTGGTAGACAACATGGTCAAAAAACTACTACAACAGGAGAAACACCTGAGAGATTTACATATATAGCACATCAAGATACAGGAAGATATCCAGAAGGAGATTGGATTCAAAATATTAACTTTAACCTTCCTGTAACAAATGATAATGTATTGCTACCAACAGATCCAATTGGAGGTAAAACAGGAATTAACTATACTAATATATTTAATACTTATGGTCCTTTAACTGCATTAAATAATGTACCACCAGTTTATCCAAATGGTCAAATTTGGGATAAAGAATTTGATACTGACTTAAAACCAAGACTTCATGTAAATGCACCATTTGTTTGTCAAAATAATTGTCCTGGTCAATTATTTGTAAAAGTTGCGCCTAATTTAACAAATGAATATGATCCTGATGCATCTGCTAATATGTCAAGAATTGTAACTTACTCAGATTTTTGGTGGAAAGGTAAATTAGTATTTAAAGCTAAACTAAGAGCATCTCATACTTGGAATCCAATTCAACAAATGAGTATTAATGTAGATAACCAATTTAACTATGTACCAAATAATATTGGAGCTATGAAAATTGTATATGAAAAATCTCAACTAGCACCTAGAAAATTATATTAA
>OR257445.1 Feline parvovirus isolate M1 nonstructural protein 1 (NS1) and structural protein 2 (VP2) genes complete cds
ATGAGTGATGGAGCAGTTCAACCAGACGGTGGTCAACCTGCTGTCAGAAATGAAAGAGCTACAGGATCTGGGAACGGGTCTGGAGGCGGGGGTGGTGGTGGTTCTGGGGGTGTGGGGATTTCTACGGGTACTTTCAATAATCAGACGGAATTTAAATTTTTGGAAAACGGATGGGTGGAAATCACAGCAAACTCAAGCAGACTTGTACATTTAAATATGCCAGAAAGTGAAAATTATAAAAGAGTAGTTGTAAATAATATGGATAAAACTTCAGTTAAAGGAAACATGGCTTTAGATGATATTCATGTACAAATTGTAACACCTTGGTCATTGGTTGATGCAAATGCTTGGGGAGTTTGGTTTAATCCAGGAGATTGGCAACTAATTGTTAATACTATGAGTGAGTTGCATTTAGTTAGTTTTGAACAAGAAATTTTTAATGTTGTTTTAAAGACTGTTTCAGAATCTGCTACTCAGCCACCAACTAAAGTTTATAATAATGATTTAACTGCATCATTGATGGTTGCATTAGATAGTAATAATACTATGCCATTTACTCCAGCAGCTATGAGATCTGAGACATTGGGTTTTTATCCATGGAAACCAACCATACCAACTCCATGGAGATATTATTTTCAATGGGATAGAACATTAATACCATCTCATACTGGAACTAGTGGCACACCAACAAATATCTATTATGGTACAGATCCAGATGATGTTCAATTTTATACTATTGAAAATTCTGTACCAGTACACTTACTAAGAACAGGTGATGAATTTGCTACAGGAACATTTTTTTTTGATTGTAAACCATGTAGACTAACACATACATGGCAAACAAATAGAGCATTGGGCTTACCACCATTTTTAAATTCTTTGCCTCAATCTGAAGGAGCTACTAACTTTGGTGATATAGGAGTTCAACAAGATAAAAGACGTGGTGTAACTCAAATGGGAAATACAGACTATATTACTGAAGCGACTATTATGAGACCAGCTGAGGTTGGTTATAGTGCACCATATTATTCTTTTGAAGCATCTACACAAGGGCCATTTAAAACACCTATTGCAGCAGGACGGGGGGGAGCGCAAACAGATGAAAATCAGGCAGCAGATGGTGATCCAAGATATGCATTTGGTAGACAACATGGTCAAAAAACTACTACAACAGGAGAAACACCTGAAAGATTTACATATATAGCACATCAAGATACAGGAAGATATCCAGAAGGAGATTGGATTCAAAATATTAACTTTAACCTTCCTGTAACAAATGATAATGTATTGCTACCAACAGATCCAATTGGAGGTAAAACAGGAATTAACTATACTAATATATTTAATACTTATGGTCCTTTAACTGCATTAAATAATGTACCACCAGTTTATCCAAATGGTCAAATTTGGGATAAAGAATTTGATACTGACTTAAAACCAAGACTTCATGTAAATGCACCATTTGTTTGTCAAAATAATTGTCCTGGTCAATTATTTGTAAAAGTTGCGCCTAATTTAACAAATGAATATGATCCTGATGCATCTGCTAATATGTCAAGAATTGTAACTTACTCAGATTTTTGGTGGAAAGGTAAATTAGTATTTAAAGCTAAACTAAGAGCATCTCATACTTGGAATCCAATTCAACAAATGAGTATTAATGTAGATAACCAATTTAACTATGTACCAAATAATATTGGAGCTATGAAAATTGTATATGAAAAATCTCAACTAGCACCTAGAAAATTATATTAA
>OR257444.1 Feline parvovirus isolate WH 1 nonstructural protein 1 (NS1) and structural protein 2 (VP2) genes complete cds
ATGAGTGATGGAGCAGTTCAACCAGACGGTGGTCAACCTGCTGTCAGAAATGAAAGAGCTACAGGATCTGGGAACGGGTCTGGAGGCGGGGGTGGTGGTGGTTCTGGGGGTGTGGGGATTTCTACGGGTACTTTCAATAATCAGACGGAATTTAAATTTTTGGAAAACGGATGGGTGGAAATCACAGCAAACTCAAGCAGACTTGTACATTTAAATATGCCAGAAAGTGAAAATTATAAAAGAGTAGTTGTAAATAATATGGATAAAACTGCAGTTAAAGGAAACATGGCTTTAGATGATATTCATGTACAAATTGTAACACCTTGGTCATTGGTTGATGCAAATGCTTGGGGAGTTTGGTTTAATCCAGGAGATTGGCAACTAATTGTTAATACTATGAGTGAGTTGCATTTAGTTAGTTTTGAACAAGAAATTTTTAATGTTGTTTTAAAGACTGTTTCAGAATCTGCTACTCAGCCACCAACTAAAGTCTATAATAATGATTTAACTGCATCATTGATGGTTGCATTAGATAGTAATAATACTATGCCATTTACTCCAGCAGCTATGAGATCTGAGACATTAGGTTTTTATCCATGGAAACCAACCATACCAACTCCATGGAGATATTATTTTCAATGGGATAGAACATTAATACCATCTCATACTGGAACTAGTGGCACACCAACAAATGTATATCATGGTACAGATCCAGATGATGTTCAATTTTATACTATTGAAAATTCTGTGCCAGTGCACTTACTAAGAACAGGTGATGAATTTGCTACAGGAACATTTTTTTTTGATTGTAAACCATGTAGACTAACACATACATGGCAAACAAATAGAGCATTGGGCTTACCACCATTTCTAAATTCTTTGCCTCAATCTGAAGGAGCTACTAACTTTGGTGATATAGGAGTTCAACAAGATAAAAGACGTGGTGTAACTCAAATGGGAAATACAGACTATATTACTGAAGCTACTATTATGAGACCAGCTGAGGTTGGTTATAGTGCACCATATTATTCTTTTGAAGCATCTACACAAGGGCCATTTAAAACACCTATTGCAGCAGGACGGGGGGGAGCGCAAACAGATGAAAATCAAGCAGCAGATGGTGATCCAAGATATGCATTTGGTAGACAACATGGTCAAAAAACTACTACAACAGGAGAAACACCCGAGAGATTTACATATATAGCACATCAAGATACAGGAAGATATCCAGAAGGAGATTGGATTCAAAATATTAACTTTAACCTTCCTGTAACAAATGATAATGTATTGCTACCAACAGATCCAATTGGAGGTAAAACAGGAATTAACTATACTAATATATTTAATACTTATGGTCCTTTAACTGCATTAAATAATGTACCACCAGTTTATCCAAATGGTCAAATTTGGGATAAAGAATTTGATACTGACTTAAAACCAAGACTTCATGTAAATGCACCATTTGTTTGTCAAAATAATTGTCCTGGTCAATTATTTGTAAAAGTTGCGCCTAATTTAACAAATGAATATGATCCTGATGCATCTGCTAATATGTCAAGAATTGTAACTTACTCAGATTTTTGGTGGAAAGGTAAATTAGTATTTAAAGCTAAACTAAGAGCATCTCATACTTGGAATCCAATTCAACAAATGAGTATTAATGTAGATAACCAATTTAACTATGTACCAAATAATATTGGAGCTATGAAAATTGTATATGAAAAATCTCAACTAGCACCTAGAAAATTATATTAA
>OR211676.1 Feline parvovirus isolate FJFZ4 VP2 protein gene complete cds
ATGAGTGATGGAGCAGTTCAACCAGACGGTGGTCAACCTGCTGTCAGAAATGAAAGAGCTACAGGATCTGGGAACGGGTCTGGAGGCGGGGGTGGTGGTGGTTCTGGGGGTGTGGGGATTTCTACGGGTACTTTCAATAATCAGACGGAATTTAAATTTTTGGAAAACGGGTGGGTGGAAATCACAGCAAACTCAAGCAGACTTGTACATTTAAATATGCCAGAAAGTGAAAATTATAAAAGAGTAGTTGTAAATAATATGGATAAAACTTCAGTTAAAGGAAACATGGCTTTAGATGATACTCATGTACAAATTGTAACACCTTGGTCATTGGTTGATGCAAATGCTTGGGGAGTTTGGTTTAATCCAGGAGATTGGCAACTAATTGTTAATACTATGAGTGAGTTGCATTTAGTTAGTTTTGAACAAGAAATTTTTAATGTTGTTTTAAAGACTGTTTCAGAATCTGCTACTCAGCCACCAACTAAAGTTTATAATAATGATTTAACTGCATCATTGATGGTTGCATTAGATAGTAATAATACTATGCCATTTACTCCAGCAGCTATGAGATCTGAGACATTGGGTTTTTATCCATGGAAACCAACCATACCAACTCCATGGAGATATTATTTTCAATGGGATAGAACATTAATACCATCTCATACTGGAACTAGTGGCACACCAACAAATGTATATCATGGTACAGATCCAGATGATGTTCAATTTTATACTATTGAAAATTCTGTACCAGTACACTTACTAAGAACAGGTGATGAATTTGCTACAGGAACATTTTTTTTTGATTGTAAACCATGTAGACTAACACATACATGGCAAACAAATAGAGCATTGGGCTTACCACCATTTTTAAATTCTTTGCCTCAATCTGAAGGAGCTACTAACTTTGGTGATATAGGAGTTCAACAAGATAAAAGACGTGGTGTAACTCAAATGGGAAATACAGACTATATTACTGAAGCTACTATTATGAGACCAGCTGAGGTTGGTTATAGTGCACCATATTATTCTTTTGAAGCATCTACACAAGGGCCATTTAAAACACCTATTGCAGCAGGACGGGGGGGAGCGCAAACAGATGATAATCAAGCAGCAGATGGTGATCCAAGATATGCATTTGGTAGACAACATGGTCAAAAAACTACTACAACAGGAGAAACACCTGAGAGATTTACATATATAGCACATCAAGATACAGGAAGATATCCAGAAGGAGATTGGATTCAAAATATTAACTTTAACCTTCCTGTAACAAATGATAATGTATTGCTACCAACAGATCCAATTGGAGGTAAAACAGGAATTAACTATACTAATATATTTAATACTTATGGTCCTTTAACTGCATTAAATAATGTACCACCAGTTTATCCAAATGGTCAAATTTGGGATAAAGAATTTGATACTGACTTAAAACCAAGACTTCATGTAAATGCACCATTTGTTTGTCAAAATAATTGTCCTGGTCAATTATTTGTAAAAGTTGCGCCTAATTTAACAAATGAATATGATCCTGATGCATCTGCTAATATGTCAAGAATTGTAACTTACTCAGATTTTTGGTGGAAAGGTAAATTAGTATTTAAAGCTAAACTAAGAGCATCTCATACTTGGAATCCAATTCAACAAATGAGTATTAATGTAGATAACCAATTTAACTATGTACCAAATAATATTGGAGCTATGAAAATTGTATATGAAAAATCTCAACTAGCACCTAGAAAATTATATTAA
>OR211675.1 Feline parvovirus isolate AHWH52 VP2 protein gene complete cds
ATGAGTGATGGAGCAGTTCAACCAGACGGTGGTCAACCTGCTGTCAGAAATGAAAGAGCTACAGGATCTGGGAACGGGTCTGGAGGCGGGGGTGGTGGTGGTTCTGGGGGTGTGGGGATTTCTACGGGTACTTTCAATAATCAGACGGAATTTAAATTTTTGGAAAACGGGTGGGTGGAAATCACAGCAAACTCAAGCAGACTTGTACATTTAAATATGCCAGAAAGTGAAAATTATAAAAGAGTAGTTGTAAATAATATGGATAAAACTTCAGTTAAAGGAAACATGGCTTTAGATGATACTCATGTACAAATTGTAACACCTTGGTCATTGGTTGATGCAAATGCTTGGGGAGTTTGGTTTAATCCAGGAGATTGGCAACTAATTGTTAATACTATGAGTGAGTTGCATTTAGTTAGTTTTGAACAAGAAATTTTTAATGTTGTTTTAAAGACTGTTTCAGAATCTGCTACTCAGCCACCAACTAAAGTTTATAATAATGATTTAACTGCATCATTGATGGTTGCATTAGATAGTAATAATACTATGCCATTTACTCCAGCAGCTATGAGATCTGAGACATTGGGTTTTTATCCATGGAAACCAACCATACCAACTCCATGGAGATATTATTTTCAATGGGATAGAACATTAATACCATCCCATACTGGAACTAGTGGCACACCAACAAATGTATATCATGGTACAGATCCAGATGATGTTCAATTTTATACTATTGAAAATTCTGTACCAGTACACTTACTAAGAACAGGTGATGAATTTGCTACAGGAACATTTTTTTTTGATTGTAAACCATGTAGACTAACACATACATGGCAAACAAATAGAGCATTGGGCTTACCACCATTTTTAAATTCTTTGCCTCAATCTGAAGGAGCTACTAACTTTGGTGATATAGGAGTTCAACAAGATAAAAGACGTGGTGTAACTCAAATGGGAAATACAGACTATATTACTGAAGCTACTATTATGAGACCAGCTGAGGTTGGTTATAGTGCACCATATTATTCTTTTGAAGCATCTACACAAGGGCCATTTAAAACACCTATTGCAGCAGGACGGGGGGGAGCGCAAACAGATGAAAACCAAGCAGCAGATGGTGATCCAAGATATGCATTTGGTAGACAACATGGTCAAAAAACTACTACAACAGGAGAAACACCTGAGAGATTTACATATATAGCACATCAAGATACAGGAAGATATCCAGAAGGAGATTGGATTCAAAATATTAACTTTAACCTTCCTGTAACAAATGATAATGTATTGCTACCAACAGATCCAATTGGAGGTAAAACAGGAATTAACTATACTAATATATTTAATACTTATGGTCCTTTAACTGCATTAAATAATGTACCACCAGTTTATCCAAATGGTCAAATTTGGGATAAAGAATTTGATACTGACTTAAAACCAAGACTTCATGTAAATGCACCATTTGTTTGTCAAAATAATTGTCCTGGTCAATTATTTGTAAAAGTTGCGCCTAATTTAACAAATGAATATGATCCTGATGCATCTGCTAATATGTCAAGAATTGTAACTTACTCAGATTTTTGGTGGAAAGGTAAATTAGTATTTAAAGCTAAACTAAGAGCATCTCATACTTGGAATCCAATTCAACAAATGAGTATTAATGTAGATAACCAATTTAACTATGTACCAAATAATATTGGAGCTATGAAAATTGTATATGAAAAATCTCAACTAGCACCTAGAAAATTATATTAA
>OR211674.1 Feline parvovirus isolate AHWH53 VP2 protein gene complete cds
ATGAGTGATGGAGCAGTTCAACCAGACGGTGGTCAACCTGCTGTCAGAAATGAAAGAGCTACAGGATCTGGGAACGGGTCTGGAGGCGGGGGTGGTGGTGGTTCTGGGGGTGTGGGGATTTCTACGGGTACTTTCAATAATCAGACGGAATTTAAATTTTTGGAAAACGGGTGGGTGGAAATCACAGCAAACTCAAGCAGACTTGTACATTTAAATATGCCAGAAAGTGAAAATTATAAAAGAGTAGTTGTAAATAATATGGATAAAACTTCAGTTAAAGGAAACATGGCTTTAGATGATACTCATGTACAAATTGTAACACCTTGGTCATTGGTTGATGCAAATGCTTGGGGAGTTTGGTTTAATCCAGGAGATTGGCAACTAATTGTTAATACTATGAGTGAGTTGCATTTAGTTAGTTTTGAACAAGAAATTTTTAATGTTGTTTTAAAGACTGTTTCAGAATCTGCTACTCAGCCACCAACTAAAGTTTATAATAATGATTTAACTGCATCATTGATGGTTGCATTAGATAGTAATAATACTATGCCATTTACTCCAGCAGCTATGAGATCTGAGACATTGGGTTTTTATCCATGGAAACCAACCATACCAACTCCATGGAGATATTATTTTCAATGGGATAGAACATTAATACCATCCCATACTGGAACTAGTGGCACACCAACAAATGTATATCATGGTACAGATCCAGATGATGTTCAATTTTATACTATTGAAAATTCTGTACCAGTACACTTACTAAGAACAGGTGATGAATTTGCTACAGGAACATTTTTTTTTGATTGTAAACCATGTAGACTAACACATACATGGCAAACAAATAGAGCATTGGGCTTACCACCATTTTTAAATTCTTTGCCTCAATCTGAAGGAGCTACTAACTTTGGTGATATAGGAGTTCAACAAGATAAAAGACGTGGTGTAACTCAAATGGGAAATACAGACTATATTACTGAAGCCACTATTATGAGACCAGCTGAGGTTGGTTATAGTGCACCATATTATTCTTTTGAAGCATCTACACAAGGGCCATTTAAAACACCTATTGCAGCAGGACGGGGGGGAGCGCAAACAGATGAAAATCAAGCAGCAGATGGTGATCCAAGATATGCATTTGGTAGACAACATGGTCAAAAAACTACTACAACAGGAGAAACACCTGAGAGATTTACATATATAGCACATCAAGATACAGGAAGATATCCAGAAGGAGATTGGATTCAAAATATTAACTTTAACCTTCCTGTAACAAATGATAATGTATTGCTACCAACAGATCCAATTGGAGGTAAAACAGGAATTAACTATACTAATATATTTAATACTTATGGTCCTTTAACTGCATTAAATAATGTACCACCAGTTTATCCAAATGGTCAAATTTGGGATAAAGAATTTGATACTGACTTAAAACCAAGACTTCATGTAAATGCACCATTTGTTTGTCAAAATAATTGTCCTGGTCAATTATTTGTAAAAGTTGCGCCTAATTTAACAAATGAATATGATCCTGATGCATCTGCTAATATGTCAAGAATTGTAACTTACTCAGATTTTTGGTGGAAAGGTAAATTAGTATTTAAAGCTAAACTAAGAGCATCTCATACTTGGAATCCAATTCAACAAATGAGTATTAATGTAGATAACCAATTTAACTATGTACCAAATAATATTGGAGCTATGAAAATTGTATATGAAAAATCTCAACTAGCACCTAGAAAATTATATTAA
>OR211673.1 Feline parvovirus isolate AHWH54 VP2 protein gene complete cds
ATGAGTGATGGAGCAGTTCAACCAGACGGTGGTCAACCTGCTGTCAGAAATGAAAGAGCTACAGGATCTGGGAACGGGTCTGGAGGCGGGGGTGGTGGTGGTTCTGGGGGTGTGGGGATTTCTACGGGTACTTTCAATAATCAGACGGAATTTAAATTTTTGGAAAACGGGTGGGTGGAAATCACAGCAAACTCAAGCAGACTTGTACATTTAAATATGCCAGAAAGTGAAAATTATAAAAGAGTAGTTGTAAATAATATGGATAAAACTTCAGTTAAAGGAAACATGGCTTTAGATGATACTCATGTACAAATTGTAACACCTTGGTCATTGGTTGATGCAAATGCTTGGGGAGTTTGGTTTAATCCAGGAGATTGGCAACTAATTGTTAATACTATGAGTGAGTTGCATTTAGTTAGTTTTGAACAAGAAATTTTTAATGTTGTTTTAAAGACTGTTTCAGAATCTGCTACTCAGCCACCAACTAAAGTTTATAATAATGATTTAACTGCATCATTGATGGTTGCATTAGATAGTAATAATACTATGCCATTTACTCCAGCAGCTATGAGATCTGAGACATTGGGTTTTTATCCATGGAAACCAACCATACCAACTCCATGGAGATATTATTTTCAATGGGATAGAACATTAATACCATCCCATACTGGAACTAGTGGCACACCAACAAATGTATATCATGGTACAGATCCAGATGATGTTCAATTTTATACTATTGAAAATTCTGTACCAGTACACTTACTAAGAACAGGTGATGAATTTGCTACAGGAACATTTTTTTTTGATTGTAAACCATGTAGACTAACACATACATGGCAAACAAATAGAGCATTGGGCTTACCACCATTTTTAAATTCTTTGCCTCAATCTGAAGGAGCTACTAACTTGGGTGATATAGGAGTTCAACAAGATAAAAGACGTGGTGTAACTCAAATGGGAAATACAGACTATATTACTGAAGCTACTATTATGAGACCAGCTGAGGTTGGTTATAGTGCACCATATTATTCTTTTGAAGCATCTACACAAGGGCCATTTAAAACACCTATTGCAGCAGGACGGGGGGGAGCGCAAACAGATGAAAATCAAGCAGCAGATGGTGATCCAAGATATGCATTTGGTAGACAACATGGTCAAAAAACTACTACAACAGGAGAAACACCTGAGAGATTTACATATATAGCACATCAAGATACAGGAAGATATCCAGAAGGAGATTGGATTCAAAATATTAACTTTAACCTTCCTGTAACAAATGATAATGTATTGCTACCAACAGATCCAATTGGAGGTAAAACAGGAATTAACTATACTAATATATTTAATACTTATGGTCCTTTAACTGCATTAAATAATGTACCACCAGTTTATCCAAATGGTCAAATTTGGGATAAAGAATTTGATACTGACTTAAAACCAAGACTTCATGTAAATGCACCATTTGTTTGTCAAAATAATTGTCCTGGTCAATTATTTGTAAAAGTTGCGCCTAATTTAACAAATGAATATGATCCTGATGCATCTGCTAATATGTCAAGAATTGTAACTTACTCAGATTTTTGGTGGAAAGGTAAATTAGTATTTAAAGCTAAACTAAGAGCATCTCATACTTGGAATCCAATTCAACAAATGAGTATTAATGTAGATAACCAATTTAACTATGTACCAAATAATATTGGAGCTATGAAAATTGTATATGAAAAATCTCAACTAGCACCTAGAAAATTATATTAA
>OR211672.1 Feline parvovirus isolate AHWH55 VP2 protein gene complete cds
ATGAGTGATGGAGCAGTTCAACCAGACGGTGGTCAACCTGCTGTCAGAAATGAAAGAGCTACAGGATCTGGGAACGGGTCTGGAGGCGGGGGTGGTGGTGGTTCTGGGGGTGTGGGGATTTCTACGGGTACTTTCAATAATCAGACGGAATTTAAATTTTTGGAAAACGGATGGGTGGAAATCACAGCAAACTCAAGCAGACTTGTACATTTAAATATGCCAGAAAGTGAAAATTATAAAAGAGTAGTTGTAAATAATATGGATAAAACTGCAGTTAAAGGAAACATGGCTTTAGATGATACTCATGTACAAATTGTAACACCTTGGTCATTGGTTGATGCAAATGCTTGGGGAGTTTGGTTTAATCCAGGAGATTGGCAACTAATTGTTAATACTATGAGTGAGTTGCATTTAGTTAGTTTTGAACAAGAAATTTTTAATGTTGTTTTAAAGACTGTTTCAGAATCTGCTACTCAGCCACCAACTAAAGTTTATAATAATGATTTAACTGCATCATTGATGGTTGCATTAGATAGTAATAATACTATGCCATTTACTCCAGCAGCTATGAGATCTGAGACATTGGGTTTTTATCCATGGAAACCAACCATACCAACTCCATGGAGATATTATTTTCAATGGGATAGAACATTAATACCATCTCATACTGGAACTAGTGGCACACCAACAAATGTATATCATGGTACAGATCCAGATGATGTTCAATTTTATACTATTGAAAATTCTGTGCCAGTACACTTACTAAGAACAGGTGATGAATTTGCTACAGGAACATTTTTTTTTGATTGTAAACCATGTAGACTAACACATACATGGCAAACAAATAGAGCATTGGGCTTACCACCATTTCTAAATTCTTTGCCTCAATCTGAAGGAGCTACTAACTTTGGTGATATAGGAGTTCAACAAGATAAAAGACGTGGTGTAACTCAAATGGGAAATACAGACTATATTACTGAAGCTACTATTATGAGACCAGCTGAGGTTGGTTATAGTGCACCATATTATTCTTTTGAAGCATCTACACAAGGGCCATTTAAAACACCTATTGCAGCAGGACGGGGGGGAGCGCAAACAGATGAAAATCAAGCAGCAGATGGTGATCCAAGATATGCATTTGGTAGACAACATGGTCAAAAAACTACTACAACAGGAGAAACACCCGAGAGATTTACATATATAGCACATCAAGATACAGGAAGATATCCAGAAGGAGATTGGATTCAAAATATTAACTTTAACCTTCCTGTAACAAATGATAATGTATTGCTACCAACAGATCCAATTGGAGGTAAAACAGGAATTAACTATACTAATATATTTAATACTTATGGTCCTTTAACTGCATTAAATAATGTACCACCAGTTTATCCAAATGGTCAAATTTGGGATAAAGAATTTGATACTGACTTAAAACCAAGACTTCATGTAAATGCACCATTTGTTTGTCAAAATAATTGTCCTGGTCAATTATTTGTAAAAGTTGCGCCTAATTTAACAAATGAATATGATCCTGATGCATCTGCTAATATGTCAAGAATTGTAACTTACTCAGATTTTTGGTGGAAAGGTAAATTAGTATTTAAAGCTAAACTAAGAGCATCTCATACTTGGAATCCAATTCAACAAATGAGTATTAATGTAGATAACCAATTTAACTATGTACCAAATAATATTGGAGCTATGAAAATTGTATATGAAAAATCTCAACTAGCACCTAGAAAATTATATTAA
>OR211671.1 Feline parvovirus isolate SDYT3 VP2 protein gene complete cds
ATGAGTGATGGAGCAGTTCAACCAGACGGTGGTCAACCTGCTGTCAGAAATGAAAGAGCTACAGGATCTGGGAACGGGTCTGGAGGCGGGGGTGGTGGTGGTTCTGGGGGTGTGGGGATTTCTACGGGTACTTTTAATAATCAGACGGAATTTAAATTTTTGGAAAACGGATGGGTGGAAATCACAGCAAACTCAAGCAGACTTGTACATTTAAATATGCCAGAAAGTGAAAATTATAAAAGAGTAGTTGTAAATAATATGGATAAAACTGCAGTTAAAGGAAACATGGCTTTAGATGATACTCATGTACAAATTGTAACACCTTGGTCATTGGTTGATGCAAATGCTTGGGGAGTTTGGTTTAATCCAGGAGATTGGCAACTAATTGTTAATACTATGAGTGAGTTGCATTTAGTTAGTTTTGAACAAGAAATTTTTAATGTTGTTTTAAAGACTGTTTCAGAATCTGCTACTCAGCCACCAACTAAAGTTTATAATAATGATTTAACTGCATCATTGATGGTTGCATTAGATAGTAATAATACTATGCCATTTACTCCAGCAGCTATGAGATCTGAGACATTGGGTTTTTATCCATGGAAACCAACCATACCAACTCCATGGAGATATTATTTTCAATGGGATAGAACATTAATACCATCTCATACTGGAACTAGTGGCACACCAACAAATGTATATCATGGTACAGATCCAGATGATGTTCAATTTTATACTATTGAAAATTCTGTGCCAGTACACTTACTAAGAACAGGTGATGAATTTGCTACAGGAACATTTTTTTTTGATTGTAAACCATGTAGACTAACACATACATGGCAAACAAATAGAGCATTGGGCTTACCACCATTTCTAAATTCTTTGCCTCAATCTGAAGGAGCTACTAACTTTGGTGATATAGGAGTTCAACAAGATAAAAGACGTGGTGTAACTCAAATGGGAAATACAGACTATATTACTGAAGCTACTATTATGAGACCAGCTGAGGTTGGTTATAGTGCACCATATTATTCTTTTGAAGCATCTACACAAGGGCCATTTAAAACACCTATTGCAGCAGGACGGGGGGGAGCGCAAACAGATGAAAATCAAGCAGCAGATGGTGATCCAAGATATGCATTTGGTAGACAACATGGTCAAAAAACTACTACAACAGGAGAAACACCTGAGAGATTTACATATATAGCACATCAAGATACAGGAAGATATCCAGAAGGGGATTGGATTCAAAATATTAACTTTAACCTTCCTGTAACAAATGATAATGTATTGCTACCAACAGATCCAATTGGAGGTAAAACAGGAATTAACTATACTAATATATTTAATACTTATGGTCCTTTAACTGCATTAAATAATGTACCACCAGTTTATCCAAATGGTCAAATTTGGGATAAAGAATTTGATACTGACTTAAAACCAAGACTTCATGTAAATGCACCATTTGTTTGTCAAAATAATTGTCCTGGTCAATTATTTGTAAAAGTTGCGCCTAATTTAACAAATGAATATGATCCTGATGCATCTGCTAATATGTCAAGAATTGTAACTTACTCAGATTTTTGGTGGAAAGGTAAATTAGTATTTAAAGCTAAACTAAGAGCATCTCATACTTGGAATCCAATTCAACAAATGAGTATTAATGTAGATAACCAATTTAACTATGTACCAAATAATATTGGAGCTATGAAAATTGTATATGAAAAATCTCAACTAGCACCTAGAAAATTATATTAA
>OR198066.1 Feline parvovirus strain NTU/C148/2020 complete genome
ATGAGTGATGGAGCAGTTCAACCAGACGGTGGTCAACCTGCTGTCAGAAATGAAAGAGCTACAGGATCTGGGAACGGGTCTGGAGGCGGGGGTGGTGGTGGTTCTGGGGGTGTGGGGATTTCTACGGGTACTTTCAATAATCAGACGGAATTTAAATTTTTGGAAAACGGATGGGTGGAAATCACAGCAAACTCAAGCAGACTTGTACATTTAAATATGCCAGAAAGTGAAAATTATAAAAGAGTAGTTGTAAATAATATGGATAAAACTGCAGTTAAAGGAAACATGGCTTTAGATGATACTCATGTACAAATTGTAACACCTTGGTCATTGGTTGATGCAAATGCTTGGGGAGTTTGGTTTAATCCAGGAGATTGGCAACTAATTGTTAATACTATGAGTGAGTTGCATTTAGTTAGTTTTGAACAAGAAATTTTTAATGTTGTTTTAAAGACTGTTTCAGAATCTGCTACTCAGCCACCAACTAAAGTCTATAATAATGATTTAACTGCATCATTGATGGTTGCATTAGATAGTAATAATACTATGCCATTTACTCCAGCAGCTATGAGATCTGAGACATTAGGTTTTTATCCATGGAAACCAACCATACCAACTCCATGGAGATATTATTTTCAATGGGATAGAACATTAATACCATCTCATACTGAAACTAGTGGCACACCAACAAATGTATATCATGGTACAGATCCAGATGATGTTCAATTTTATACTATTGAAAATTCTGTGCCAGTGCACTTACTAAGAACAGGTGATGAATTTGCTACAGGAACATTTTTTTTTGATTGTAAACCATGTAGACTAACACATACATGGCAAACAAATAGAGCATTGGGCTTGCCACCATTTCTAAATTCTTTGCCTCAATCTGAAGGAGCTACTAACTTTGGTGATATAGGAGTTCAACAAGATAAAAGACGTGGTGTAACTCAAATGGGAAATACAGACTATATTACTGAAGCTACTATTATGAGACCAGCTGAGGTTGGTTATAGTGCACCATATTATTCTTTTGAAGCATCTACACAAGGGCCATTTAAAACACCTATTGCAGCAGGACGGGGGGGAGCACAAACAGATGAAAATCAAGCAGCAGATGGTGATCCAAGATATGCATTTGGTAGACAACATGGTCAAAAAACTACTACAACAGGAGAAACACCCGAGAGATTTACATATATAGCACATCAAGATACAGGAAGATATCCAGAAGGAGATTGGATTCAAAATATTAACTTTAACCTTCCTGTAACAAATGATAATGTATTACTACCAACAGATCCAATTGGAGGTAAAACAGGAATTAACTATACTAATATATTTAATACTTATGGTCCTTTAACTGCATTAAATAATGTACCACCAGTTTATCCAAATGGTCAAATTTGGGATAAAGAATTTGATACTGACTTAAAACCAAGACTTCATGTAAATGCACCATTTGTTTGTCAAAATAATTGTCCTGGTCAATTATTTGTAAAAGTTGCGCCTAATTTAACAAATGAATATGATCCTGATGCATCTGCTAATATGTCAAGAATTGTGACTTACTCAGATTTTTGGTGGAAAGGTAAATTAGTATTTAAAGCTAAACTAAGAGCATCTCATACTTGGAATCCAATTCAACAAATGAGTATTAATGTAGATAACCAATTTAACTATGTACCAAATAATATTGGAGCTATGAAAATTGTATATGAAAAATCTCAACTAGCACCTAGAAAATTATATTAA
>OQ869254.1 Feline parvovirus isolate LZ05 structural protein VP2 gene complete cds
ATGAGTGATGGAGCAGTTCAACCAGACGGTGGTCAACCTGCTGTCAGAAATGAAAGAGCTACAGGATCTGGGAACGGGTCTGGAGGCGGGGGTGGTGGTGGTTCTGGGGGTGTGGGGATTTCTACGGGTACTTTCAATAATCAGACGGAATTTAAATTTTTGGAAAACGGGTGGGTGGAAATCACAGCAAACTCAAGCAGACTTGTACATTTAAATATGCCAGAAAGTGAAAATTATAAAAGAGTAGTTGTAAATAATATGGATAAAACTTCAGTTAAAGGAAACATGGCTTTAGATGATACTCATGTACAAATTGTAACACCTTGGTCATTGGTTGATGCAAATGCTTGGGGAGTTTGGTTTAATCCAGGAGATTGGCAACTAATTGTTAATACTATGAGTGAGTTGCATTTAGTTAGTTTTGAACAAGAAATTTTTAATGTTGTTTTAAAGACTGTTTCAGAATCTGCTACTCAGCCACCAACTAAAGTTTATAATAATGATTTAACTGCATCATTGATGGTTGCATTAGATAGTAATAATACTATGCCATTTACTCCAGCAGCTATGAGATCTGAGACATTGGGTTTTTATCCATGGAAACCAACCATACCAACTCCATGGAGATATTATTTTCAATGGGATAGAACATTAATACCATCCCATACTGGAACTAGTGGCACACCAACAAATGTATATCATGGTACAGATCCAGATGATGTTCAATTTTATACTATTGAAAATTCTGTACCAGTGCACTTACTAAGAACAGGTGATGAATTTGCTACAGGAACATTTTTTTTTGATTGTAAACCATGTAGACTAACACATACATGGCAAACAAATAGAGCATTGGGCTTACCACCATTTTTAAATTCTTTGCCTCAATCTGAAGGAGCTACTAACTTTGGTGATATAGGAGTTCAACAAGATAAAAGACGTGGTGTAACTCAAATGGGAAATGTAGACTATATTACTGAAGCTACTATTATGAGACCAGCTGAGGTTGGTTATAGTGCACCATATTATTCTTTTGAAGCATCTACACAAGGGCCATTTAAAACACCTATTGCAGCAGGACGGGGGGGAGCGCAAACAGATGAAAATCAAGCAGCAGATGGTGATCCAAGATATGCATTTGGTAGACAACATGGTCAAAAAACTACTACAACAGGAGAAACACCTGAGAGATTTACATATATAGCACATCAAGATACAGGAAGATATCCAGAAGGAGATTGGATTCAAAATATTAACTTTAACCTTCCTGTAACAAATGATAATGTATTGCTACCAACAGATCCAATTGGAGGTAAAACAGGAATTAACTATACTAATATATTTAATACTTATGGTCCTTTAACTGCATTAAATAATGTACCACCAGTTTATCCAAATGGTCAAATTTGGGATAAAGAATTTGATACTGACTTAAAACCAAGACTTCATGTAAATGCACCATTTGTTTGTCAAAATAATTGTCCTGGTCAATTATTTGTAAAAGTTGCGCCTAATTTAACAAATGAATATGATCCTGATGCATCTGCTAATATGTCAAGAATTGTAACTTACTCAGATTTTTGGTGGAAAGGTAAATTAGTATTTAAAGCTAAACTAAGAGCATCTCATACTTGGAATCCAATTCAACAAATGAGTATTAATGTAGATAACCAATTTAACTATGTACCAAATAATATTGGAGCTATGAAAATTGTATATGAAAAATCTCAACTAGCACCTAGAAAATTATATTAA
>OQ868569.1 Feline parvovirus isolate HB2003 VP2 gene complete cds
ATGAGTGATGGAGCAGTTCAACCAGACGGTGGTCAACCTGCTGTCAGAAATGAAAGAGCTACAGGATCTGGGAACGGGTCTGGAGGCGGGGGTGGTGGTGGTTCTGGGGGTGTGGGGATTTCTACGGGTACTTTCGATAATCAGACGGAATTTAAATTTTTGGAAAACGGGTGGGTGGAAATCACAGCAAACTCAAGCAGACTTGTACATTTAAATATGCCACAAAGTGAAAATTATAAAAGAGTAGTTGTAAATAATATGGATAAAACTTCAGTTAAAGGAAACATGGCTTTAGATGATACTCATGTACAAATTGTAACGCCTTGGTCATTGGTTGATGCAAATGCTTGGGGAGTTTGGTTTAATCCAGGAGATTGGCAACTAATTGTTAATACTATGAGTGAGTTGCATTTAGTTAGTTTTGAACGAGAAATTTTTAATGGTGTTTTAAAGACTGTTTCAAAATCTGCTACTCAGCCACCAACTAAAGGTTATAATAATGATTTAACTGCATCGTTGATGGTTGCATTAAATAGTAATAATACTATGCCATTTACTCCAGCAACTATGAGATCTGAGACATTGGGTTTTTATCCATGGAAACCAACCATACCAACTCCATGGAGATATTATTTTCGATGGGATAGAACATTAATACCATCCCATACTGGAACTAGTGGCACACTAACAAATGTATATCATGGTACAGATCCATATGATGTTCAATTTTATACTATTGAAAATTCTGTACCAGTACACTTACTAAGAACGCGTGATGAATTTGCTACGGGAACATTTTTTTTTGATTGTAAACCATGTAGACTAACACATACATGGCAAACAAATGGATCATTGAGCTTACCACCATTTTTAAATTCATTGCGTCGATCTGAAGGAGCTACTAACTTTGGTGATATAGGAGATCGACGAGATAAAAGACGTGGTGTAACTCAAATGGGAAATACAGACTATATTACTGAAGCTACTATTATGAGACCAGCTGAGGTTGGTTATAGTGCACCATATTATTCTTTTGAAGCATCTACACAAGGGCCATTTAAAACACCTATTGCAGCAGGACGGGGGGGAGCGCAAACAGATGAAAATCAAGCAGCAGATGGTGATCCAAGATATGCATTTGGTAGACAACATGGTCAAAAAACTACTACAACAGGAGAAACACCTGAGAGATTTACATATATAGCACATCAAGATACAGGAAGATATCCAGAAGGAGATTGGATTCAAAATATTAACTTTAACCTTCCTGTAACAAATGATAATGTATTGCTACCAACAGATCCAATTGGAGGTAAAACAGGAATTAACTATACTAATATATTTAATACTTATGGTCCTTTAACTGCATTAAATAATGTACCACCAGTTTATCCAAATGGTCAAATTTGGGATAAAGAATTTGATACTGACTTAAAACCAAGACTTCATGTAAATGCACCATTTGTTTGTCAAAATAATTGTCCTGGTCAATTATTTGTAAAAGTTGCGCCTAATTTAACAAATGAATATGATCCTGATGCATCTGCTAATATGTCAAGAATTGTAACTTACTCAGATTTTTGGTGGAAAGGTAAATTAGTATTTAAAGCTAAACTAAGAGCATCTCATACTTGGAATCCAATTCAACAAATGAGTATTAATGTAGATAACCAATTTAACTATGTACCAAATAATATTGGAGCTATGAAAATTGTATATGAAAAATCTCAACTAGCACCTAGAAAATTATATTAA
>OQ868568.1 Feline parvovirus isolate JS2201 VP2 gene complete cds
ATGAGTGATGGAGCAGTTCAACCAGACGGTGGTCAACCTGCTGTCAGAAATGAAAGAGCTACAGGATCTGGGAACGGGTCTGGAGGCGGGGGTGGTGGTGGTTCTGGGGGTGTGGGGATTTCTACGGGTACTTTCAACAATCAGACGGAATTTAAATTTTTGGAAAACGGGTGGGTGGAAATCACAGCAAACTCAAGCAGACTTGTACATTTAAATATGCCAGAAAGTGAAAATTATAAGAGAGTAGTTGTAAATAATATGGATAAAACTTCAGTTAAAGGAAACATGGCTTTAGATGATACTCATGTACAAATTGTAACACCTTGGTCATTGGTTGATGCAAATGCTTGGGGAGTTTGGTTTAATCCAGGAGATTGGCAACTAATTGTTAATACTATGAGTGAGTTGCATTTAGTTAGTTTTGAACAAGAAATTTTTAATGTTGTTTTAAAGACTGTTTCAGAATCTGCTACTCAGCCACCAACTAAAGTTTATAATAATGATTTAACTGCATCATTGATGGTTGCATTAGATAGTAATAATACTATGCCATTTACTCCAGCAGCTATGAGATCTGAGACATTGGGTTTTTATCCATGGAAACCAACCATACCAACTCCATGGAGATATTATTTTCAATGGGATAGAACATTAATACCATCCCATACTGGAACTAGTGGCACACCAACAAATGTATATCATGGTACAGATCCAGATGATGTTCAATTTTATACTATTGAAAATTCTGTACCAGTACACTTACTAAGAACAGGTGATGAATTTGCTACAGGAACATTTTTTTTTGATTGTAAACCATGTAGACTAACACATACATGGCAAACAAATAGAGCATTGGGCTTACCACCATTTTTAAATTCTTTGCCTCAATCTGAAGGAGCTACTAACTTTGGTGATATAGGAGTTCAACAAGATAAAAGACGTGGTGTAACTCAAATGGGAAATACAGACTATATTACTGAAGCTACTATTATGAGACCAGCTGAGGTTGGTTATAGTGCACCATATTATTCTTTTGAAGCATCTACACAAGGGCCATTTAAAACACCTATTGCAGCAGGACGGGGGGGAGCGCAAACAGATGAAAATCAAGCAGCAGATGGTGATCCAAGATATGCATTTGGTAGACAACATGGTCAAAAAACTACTACAACAGGAGAAACACCTGAGAGATTTACATATATAGCACATCAAGATACAGGAAGATATCCAGAAGGAGATTGGATTCAAAATATTAACTTTAACCTTCCTGTAACAAATGATAATGTATTGCTACCAACAGATCCAATTGGAGGTAAAACAGGAATTAACTATACTAATATATTTAATACTTATGGTCCTTTAACTGCATTAAATAATGTACCACCAGTTTATCCAAATGGTCAAATTTGGGATAAAGAATTTGATACTGACTTAAAACCAAGACTTCATGTAAATGCACCATTTGTTTGTCAAAATAATTGTCCTGGTCAATTATTTGTAAAAGTTGCGCCTAATTTAACAAATGAATATGATCCTGATGCATCTGCTAATATGTCAAGAATTGTAACTTACTCAGATTTTTGGTGGAAAGGTAAATTAGTATTTAAAGCTAAACTAAGAGCATCTCATACTTGGAATCCAATTCAACAAATGAGTATTAATGTAGATAACCAATTTAACTATGTACCAAATAATATTGGAGCTATGAAAATTGTATATGAAAAATCTCAACTAGCACCTAGAAAATTATATTAA
>OQ868567.1 Feline parvovirus isolate HN2105 VP2 gene complete cds
ATGAGTGATGGAGCAGTTCAACCAGACGGTGGTCAACCTGCTGTCAGAAATGAAAGAGCTACAGGATCTGGGAACGGGTCTGGAGGCGGGGGTGGTGGTGGTTCTGGGGGTGTGGGGATTTCTACGGGTACTTTCAATAATCAGACGGAATTTAAATTTTTGGAAAACGGGTGGGTGGAAATCACAGCAAACTCAAGCAGACTTGTACATTTAAATATGCCAGAAAGTGAAAATTATAAAAGAGTAGTTGTAAATAATATGGATAAAACTTCAGTTAAAGGAAACATGGCTTTAGATGATACTCATGTACAAATTGTAACACCTTGGTCATTGGTTGATGCAAATGCTTGGGGAGTTTGGTTTAATCCAGGAGATTGGCAACTAATTGTTAATACTATGAGTGAGTTGCATTTAGTTAGTTTTGAACAAGAAATTTTTAATGTTGTTTTAAAGACTGTTTCAGAATCTGCTACTCAGCCACCAACTAAAGTTTATAATAATGATTTAACTGCATCATTGATGGTTGCATTAGATAGTAATAATACTATGCCATTTACTCCAGCAGCTATGAGATCTGAGACATTGGGTTTTTATCCATGGAAACCAACCATACCAACTCCATGGAGATATTATTTTCAATGGGATAGAACATTAATACCATCCCATACTGGAACTAGTGGCACACCAACAAATGTATATCATGGTACAGATCCAGATGATGTTCAATTTTATACTATTGAAAATTCTGTACCAGTACACTTACTAAGAACAGGTGATGAATTTGCTACAGGAACATTTTTTTTTGATTGTAAACCATGTAGACTAACACATACATGGCAAACAAATAGAGCATTGGGCTTACCACCATTTTTAAATTCTTTGCCTCAATCTGAAGGAGCTACTAACTTTGGTGATATAGGAGTTCAACAAGATAAAAGACGTGGTGTAACTCAAATGGGAAATACAGACTGTATTACTGAAGCTACTATTATGAGACCAGCTGAGGTTGGTTATAGTGCACCATATTATTCTTTTGGAGCATCTACACAAGGGCCATTTAAAACACCTATTGCAGCAGGACGGGGGGGAGCGCAAACAGATGAAAATCAAGCAGCAGATGGTGATCCAAGATATGCATTTGGTAGACAACATGGTCAAAAAACTACTACAACAGGAGAAACACCTGAGAGATTTACATATATAGCACATCAAGATACAGGAAGATATCCAGAAGGGGATTGGATTCAAAATATTAACTTTAACCTTCCTGTAACAAATGATAATGTATTGCTACCAACAGATCCAATTGGAGGTAAAACAGGAATTAACTATACTAATATATTTAATACTTATGGTCCTTTAACTGCATTAAATAATGTACCACCAGTTTATCCAAATGGTCAAATTTGGGATAAAGAATTTGATACTGACTTAAAACCAAGACTTCATGTAAATGCACCATTTGTTTGTCAAAATAATTGTCCTGGTCAATTATTTGTAAAAGTTGCGCCTAATTTAACAAATGAATATGATCCTGATGCATCTGCTAATATGTCAAGAATTGTAACTTACTCAGATTTTTGGTGGAAAGGTAAATTAGTATTTAAAGCTAAACTAAGAGCATCTCATACTTGGAATCCAATTCAACAAATGAGTATTAATGTAGATAACCAATTTAACTATGTACCAAGTAATATTGGAGGTATGAAAATTGTATATGAAAAATCTCAACTAGCACCTAGAAAATTATATTAA
>OQ868566.1 Feline parvovirus isolate HN2101 VP2 gene complete cds
ATGAGTGATGGAGCAGTTCAACCAGACGGTGGTCAACCTGCTGTCAGAAATGAAAGAGCTACAGGATCTGGGAACGGGTCTGGAGGCGGGGGTGGTGGTGGTTCTGGGGGTGTGGGGATTTCTACGGGTACTTTCAATAATCAGACGGAATTTAAATTTTTGGAAAACGGGTGGGTGGAAATCACAGCAAACTCAAGCAGACTTGTACATTTAAATATGCCAGAAAGTGAAAATTATAAAAGAGTAGTTGTAAATAATATGGATAAAACTTCAGTTAAAGGAAACATGGCTTTAGATGATACTCATGTACAAATTGTAACACCTTGGTCATTGGTTGATGCAAATGCTTGGGGAGTTTGGTTTAATCCAGGAGATTGGCAACTAATTGTTAATACTATGAGTGAGTTGCATTTAGTTAGTTTTGAACAAGAAATTTTTAATGTTGTTTTAAAGACTGTTTCAGAATCTGCTACTCAGCCACCAACTAAAGTTTATAATAATGATTTAACTGCATCATTGATGGTTGCATTAGATAGTAATAATACTATGCCATTTACTCCAGCAGCTATGAGATCTGAGACATTGGGTTTTTATCCATGGAAACCAACCATACCAACTCCATGGAGATATTATTTTCAATGGGATAGAACATTAATACCATCCCATACTGGAACTAGTGGCACACCAACAAATGTATATCATGGTACAGATCCAGATGATGTTCAATTTTATACTATTGAAAATTCTGTACCAGTACACTTACTAAGAACAGGTGATGAATTTGCTACAGGAACATTTTTTTTTGATTGTAAACCATGTAGACTAACACATACATGGCAAACAAATAGAGCATTGGGCTTACCACCATTTTTAAATTCTTTGCCTCAATCTGAAGGAGCTACTAACTTTGGTGATATAGGAGTTCAACAAGATAAAAGACGTGGTGTAACTCAAATGGGAAATACAGACTATATTACTGAAGCTACTATTATGAGACCAGCTGAGGTTGGTTATAGTGCACCATATTATTCTTTTGAAGCATCTACACAAGGGCCATTTAAAACACCTATTGCAGCAGGACGGGGGGGAGCGCAAACAGATGAAAATCAAGCAGCAGATGGTGATCCAAGATATGCATTTGGTAGACAACATGGTCAAAAAACTACTACAACAGGAGAAACACCTGAGAGATTTACATATATAGCACATCAAGATACAGGAAGATATCCAGAAGGAGATTGGATTCAAAATATTAACTTTAACCTTCCTGTAACAAATGATAATGTATTGCTACCAACAGATCCAATTGGAGGTAAAACAGGAATTAACTATACTAATATATTTAATACTTATGGTCCTTTAACTGCATTAAATAATGTACCACCAGTTTATCCAAATGGTCAAATTTGGGATAAAGAATTTGATACTGACTTAAAACCAAGACTTCATGTAAATGCACCATTTGTTTGTCAAAATAATTGTCCTGGTCAATTATTTGTAAAAGTTGCGCCTAATTTAACAAATGAATATGATCCTGATGCATCTGCTAATATGTCAAGAATTGTAACTTACTCAGATTTTTGGTGGAAAGGTAAATTAGTATTTAAAGCTAAACTAAGAGCATCTCATACTTGGAATCCAATTCAACAAATGAGTATTAATGTAGATAACCAATTTAACTATGTACCAAATAATATTGGAGCCATGAAAATTGTATATGAAAAATCTCAACTAGCACCTAGAAAATTATATTAA
>OQ868565.1 Feline parvovirus isolate JS2002 VP2 gene complete cds
ATGAGTGATGGAGCAGTTCAACCAGACGGTGGTCAACCTGCTGTCAGAAATGAAAGAGCTACAGGATCTGGGAACGGGTCTGGAGGCGGGGGTGGTGGTGGTTCTGGGGGTGTGGGGATTTCTACGGGTACTTTCAATAATCAGACGGAATTTAAATTTTTGGAAAACGGGTGGGTGGAAATCACAGCAAACTCAAGCAGACTTGTACATTTAAATATGCCAGAAAGTGAAAATTATAAAAGAGTAGTTGTAAATAATATGGATAAAACTTCAGTTAAAGGAAACATGGCTTTAGATGATACTCATGTACAAATTGTAACACCTTGGTCATTGGTTGATGCAAATGCTTGGGGAGTTTGGTTTAATCCAGGAGATTGGCAACTAATTGTTAATACTATGAGTGAGTTGCATTTAGTTAGTTTTGAACAAGAAATTTTTAATGTTGTTTTAAAGACTGTTTCAGAATCTGCTACTCAGCCACCAACTAAAGTTTATAATAATGATTTAACTGCATCATTGATGGTTGCATTAGATAGTAATAATACTATGCCATTTACTCCAGCAGCTATGAGATCTGAGACATTGGGTTTTTATCCATGGAAACCAACCATACCAACTCCATGGAGATATTATTTTCAATGGGATAGAACATTAATACCATCCCATACTGGAACTAGTGGCACACCAACAAATGTATATCATGGTACAGATCCAGATGATGTTCAATTTTATACTATTGAAAATTCTGTACCAGCGCACTTACTAAGAACAGGTGATGAATTTGCTACAGGAACATTTTTTTTTGATTGTAAACCATGTAGACTAACACATACATGGCAAACAAATAGAGCATTGGGCTTACCACCATTTTTAAATTCTTTGCCTCAATCTGAAGGAGCTACTAACTTTGGTGATATAGGAGTTCAACAAGATAAAAGACGTGGTGTAACTCAAATGGGAAATACAGACTATATTACTGAAGCTACTATTATGAGACCAGCTGAGGTTGGTTATAGTGCACCATATTATTCTTTTGAAGCATCTACACAAGGGCCATTTAAAACACCTATTGCAGCAGGACGGGGGGGAGCGCAAACAGATGAAAATCAAGCAGCAGATGGTGATCCAAGATATGCATTTGGTAGACAACATGGTCAAAAAACTACTACAACAGGAGAAACACCTGAGAGATTTACATATATAGCACATCAAGATACAGGAAGATATCCAGAAGGAGATTGGATTCAAAATATTAACTTTAACCTTCCTGTAACAAATGATAATGTATTGCTACCAACAGATCCAATTGGAGGTAAAACAGGAATTAACTATACTAATATATTTAATACTTATGGTCCTTTAACTGCATTAAATAATGTACCACCAGTTTATCCAAATGGTCAAATTTGGGATAAAGAATTTGATACTGACTTAAAACCAAGACTTCATGTAAATGCACCATTTGTTTGTCAAAATAATTGTCCTGGTCAATTATTTGTAAAAGTTGCGCCTAATTTAACAAATGAATATGATCCTGATGCATCTGCTAATATGTCAAGAATTGTAACTTACTCAGATTTTTGGTGGAAAGGTAAATTAGTATTTAAAGCTAAACTAAGAGCATCTCATACTTGGAATCCAATTCAACAAATGAGTATTAATGTAGATAACCAATTTAACTATGTACCAAATAATATTGGAGCTATGAAAATTGTATATGAAAAATCTCAACTAGCACCTAGAAAATTATATTAA
>OQ868564.1 Feline parvovirus isolate AH2012 VP2 gene complete cds
ATGAGTGATGGAGCAGTTCAACCAGACGGTGGTCAACCTGCTGTCAGAAATGAAAGAGCTACAGGATCTGGGAACGGGTCTGGAGGCGGGGGTGGTGGTGGTTCTGGGGGTGTGGGGATTTCTACGGGTACTTTCAATAATCAGACGGAATTTAAATTTTTGGAAAACGGGTGGGTGGAAATCACAGCAAACTCAAGCAGACTTGTACATTTAAGTATGCCAGAAAGTGAAAATTATAAAAGAGTAGTTGTAAATAATATGGATAAAACTTCAGTTAAAGGAAACATGGCTTTAGATGATACTCATGTACAAATTGTAACACCTTGGTCATTGGTTGATGCAAATGCTTGGGGAGTTTGGTTTAATCCAGGAGATTGGCAACTAATTGTTAATACTATGAGTGAGTTGCATTTAGTTAGTTTTGAACAAGAAATTTTTAATGTTGTTTTAAAGACTGTTTCAGAATCTGCTACTCAGCCACCAACTAAAGTTTATAATAATGATTTAACTGCATCATTGATGGTTGCATTAGATAGTAATAATACTATGCCATTTACTCCAGCAGCTATGAGATCTGAGACATTGGGTTTTTATCCATGGAAACCAACCATACCAACTCCATGGAGATATTATTTTCAATGGGATAGAACATTAATACCATCCCATACTGGAACTAGTGGCACACCAACAAATGTATATCATGGTACAGATCCAGATGATGTTCAATTTTATACTATTGAAAATTCTGTACCAGTACACTTACTAAGAACAGGTGATGAATTTGCTACAGGAACATTTTTTTTTGATTGTAAACCATGTAGACTAACACATACATGGCAAACAAATAGAGCATTGGGCTTACCACCATTTTTAAATTCTTTGCCTCAATCTGAAGGAGCTACTAACTTTGGTGATATAGGAGTTCAACAAGATAAAAGACGTGGTGTAACTCAAATGGGAAATACAGACTATATTACTGAAGCTACTATTATGAGACCAGCTGAGGTTGGTTATAGTGCACCATATTATTCTTTTGAAGCATCTACACAAGGGCCATTTAAAACACCTATTGCAGCAGGACGGGGGGGAGCGCAAACAGATGAAAATCAAGCAGCAGATGGTGATCCAAGATATGCATTTGGTAGACAACATGGTCAAAAAACTACTACAACAGGAGAAACACCTGAGAGATTTACATATATAGCACATCAAGATACAGGAAGATATCCAGAAGGAGATTGGATTCAAAATATTAACTTTAACCTTCCTGTAACAAATGATAATGTATTGCTACCAACAGATCCAATTGGAGGTAAAACAGGAATTAACTATACTAATATATTTAATACTTATGGTCCTTTAACTGCATTAAATAATGTACCACCAGTTTATCCAAATGGTCAAATTTGGGATAAAGAATTTGATACTGACTTAAAACCAAGACTTCATGTAAATGCACCATTTGTTTGTCAAAATAATTGTCCTGGTCAATTATTTGTAAAAGTTGCGCCTAATTTAACAAATGAATATGATCCTGATGCATCTGCTAATATGTCAAGAATTGTAACTTACTCAGATTTTTGGTGGAAAGGTAAATTAGTATTTAAAGCTAAACTAAGAGCATCTCATACTTGGAATCCAATTCAACAAATGAGTATTAATGTAGATAACCAATTTAACTATGTACCAAATAATATTGGAGCTATGAAAATTGTATATGAAAAATCTCAACTAGCACCTAGAAAATTATATTAA
>OQ868563.1 Feline parvovirus isolate AH2010 VP2 gene complete cds
ATGAGTGATGGAGCAGTTCAACCAGACGGTGGTCAACCTGCTGTCAGAAATGAAAGAGCTACAGGATCTGGGAACGGGTCTGGAGGCGGGGGTGGTGGTGGTTCTGGGGGTGTGGGGATTTCTACGGGTACTTTCAATAATCAGACGGAATTTAAATTTTTGGAAAACGGGTGGGTGGAAATCACAGCAAACTCAAGCAGACTTGTACATTTAAATATGCCAGAAAGTGAAAATTATAAAAGAGTAGTTGTAAATAATATGGATAAAACTTCAGTTAAAGGAAACATGGCTTTAGATGATACTCATGTACAAATTGTAACACCTTGGTCATTGGTTGATGCAAATGCTTGGGGAGTTTGGTTTAATCCAGGAGATTGGCAACTAATTGTTAATACTATGAGTGAGTTGCATTTAGTTAGTTTTGAACAAGAAATTTTTAATGTTGTTTTAAAGACTGTTTCAGAATCTGCTACTCAGCCACCAACTAAAGTTTATAATAATGATTTAACTGCATCATTGATGGTTGCATTAGATAGTAATAATACTATGCCATTTACTCCAGCAGCTATGAGATCTGAGACATTGGGTTTTTATCCATGGAAACCAACCATACCAACTCCATGGAGATATTATTTTCAATGGGATAGAACATTAATACCATCCCATACTGGAACTAGTGGCACACCAACAAATGTATATCATGGTACAGATCCAGATGATGTTCAATTTTATACTATTGAAAATTCTGTACCAGTACACTTACTAAGAACAGGTGATGAATTTGCTACAGGAACATTTTTTTTTGATTGTAAACCATGTAGACTAACACATACATGGCAAACAAATAGAGCATTGGGCTTACCACCATTTTTAAATTCTTTGCCTCAATCTGAAGGAGCTACTAACTTTGGTGATATAGGAGTTCAACAAGATAAAAGACGTGGTGTAACTCAAATGGGAAATACAGACTATATTACTGAAGCTACTATTATGAGACCAGCTGAGGTTGGTTATAGTGCACCATATTATTCTTTTGAAGCATCTACACAAGGGCCATTTAAAACACCTATTGCAGCAGGACGGGGGGGAGCGCAAACAGATGAAAATCAAGCAGCAGATGGTGATCCAAGATATGCATTTGGTAGACAACATGGTCAAAAAACTACTACAACAGGAGAAACACCTGAGAGATTTACATATATAGCACATCAAGATACAGGAAGATATCCAGAAGGAGATTGGATTCAAAATATTAACTTTAACCTTCCTGTAACAAATGATAATGTATTGCTACCAACAGATCCAATTGGAGGTAAAACAGGAATTAACTATACTAATATATTTAATACTTATGGTCCTTTAACTGCATTAAATAATGTACCACCAGTTTATCCAAATGGTCAAATTTGGGATAAAGAATTTGATACTGACTTAAAACCAAGACTTCATGTAAATGCACCATTTGTTTGTCAAAATAACTGTCCTGGTCAATTATTTGTAAAAGTTGCGCCTAATTTAACAAATGAATATGATCCTGATGCATCTGCTAATATGTCAAGAATTGTAACTTACTCAGATTTTTGGTGGAAAGGTAAATTAGTATTTAAAGCTAAACTAAGAGCATCTCATACTTGGAATCCAATTCAACAAATGAGTATTAATGTAGATAACCAATTTAACTATGTACCAAATAATATTGGAGCAATGAAAATTGTATATGAAAAATCTCAACTAGCACCTAGAAAATTATATTAA
>OQ868562.1 Feline parvovirus isolate JS2001 VP2 gene complete cds
ATGAGTGATGGAGCAGTTCAACCAGACGGTGGTCAACCTGCTGTCAGAAATGAAAGAGCTACAGGATCTGGGAACGGGTCTGGAGGCGGGGGTGGTGGTGGTTCTGGGGGTGTGGGGATTTCTACGGGTACTTTCAATAATCAGACGGAATTTAAATTTTTGGAAAACGGGTGGGTGGAAATCACAGCAAACTCAAGCAGACTTGTACATTTAAATATGCCAGAAAGTGAAAATTATAAAAGAGTAGTTGTAAATAATATGGATAAAACTTCAGTTAAAGGAAACATGGCTTTAGATGATACTCATGTACAAATTGTAACACCTTGGTCATTGGTTGATGCAAATGCTTGGGGAGTTTGGTTTAATCCAGGAGATTGGCAACTAATTGTTAATACTATGAGTGAGTTGCATTTAGTTAGTTTTGAACAAGAAATTTTTAATGTTGTTTTAAAGACTGTTTCAGAATCTGCTACTCAGCCACCAACTAAAGTTTATAATAATGATTTAACTGCATCATTGATGGTTGCATTAGATAGTAATAATACTATGCCATTTACTCCAGCAGCTATGAGATCTGAGACATTGGGTTTTTATCCATGGAAACCAACCATACCAACTCCATGGAGATATTATTTTCAATGGGATAGAACATTAATACCATCCCATACTGGAACTAGTGGCACACCAACAAATGTATATCATGGTACAGATCCAGATGATGTTCAATTTTATACTATTGAAAATTCTGTACCAGCGCACTTACTAAGAACAGGTGATGAATTTGCTACAGGAACATTTTTTTTTGATTGTAAACCATGTAGACTAACACATACATGGCAAACAAATAGAGCATTGGGCTTACCACCATTTTTAAATTCTTTGCCTCAATCTGAAGGAGCTACTAACTTTGGTGATATAGGAGTTCAACAAGATAAAAGACGTGGTGTAACTCAAATGGGAAATACAGACTATATTACTGAAGCTACTATTATGAGACCAGCTGAGGTTGGTTATAGTGCACCATATTATTCTTTTGAAGCATCTACACAAGGGCCATTTAAAACACCTATTGCAGCAGGACGGGGGGGGGCGCAAACAGATGAAAATCAAGCAGCAGATGGTGATCCAAGATATGCATTTGGTAGACAACATGGTCAAAAAACTACTACAACAGGAGAAACACCTGAGAGATTTACATATATAGCACATCAAGATACAGGAAGATATCCAGAAGGAGATTGGATTCAAAATATTAACTTTAACCTTCCTGTAACAAATGATAATGTATTGCTACCAACAGATCCAATTGGAGGTAAAACAGGAATTAACTATACTAATATATTTAATACTTATGGTCCTTTAACTGCATTAAATAATGTACCACCAGTTTATCCAAATGGTCAAATTTGGGATAAAGAATTTGATACTGACTTAAAACCAAGACTTCATGTAAATGCACCATTTGTTTGTCAAAATAATTGTCCTGGTCAATTATTTGTAAAAGTTGCGCCTAATTTAACAAATGAATATGATCCTGATGCATCTGCTAATATGTCAAGAATTGTAACTTACTCAGATTTTTGGTGGAAAGGTAAATTAGTATTTAAAGCTAAACTAAGAGCATCTCATACTTGGAATCCAATTCAACAAATGAGTATTAATGTAGATAACCAATTTAACTATGTACCAAATAATATTGGAGCTATGAAAATTGTATATGAAAAATCTCAACTAGCACCTAGAAAATTATATTAA
>OQ868561.1 Feline parvovirus isolate AH2011 VP2 gene complete cds
ATGAGTGATGGAGCAGTTCAACCAGACGGTGGTCAACCTGCTGTCAGAAATGAAAGAGCTACAGGATCTGGGAACGGGTCTGGAGGCGGGGGTGGTGGTGGTTCTGGGGGTGTGGGGATTTCTACGGGTACTTTCAATAATCAGACGGAATTTAAATTTTTGGAAAACGGGTGGGTGGAAATCACAGCAAACTCAAGCAGACTTGTACATTTAAATATGCCAGAAAGTGAAAATTATAAAAGAGTAGTTGTAAATAATATGGATAAAACTTCAGTTAAAGGAAACATGGCTTTAGATGATACTCATGTACAAATTGTAACACCTTGGTCATTGGTTGATGCAAATGCTTGGGGAGTTTGGTTTAATCCAGGAGATTGGCAACTAATTGTTAATACTATGAGTGAGTTGCATTTAGTTAGTTTTGAACAAGAAATTTTTAATGTTGTTTTAAAGACTGTTTCAGAATCTGCTACTCAACCACCAACTAAAGTTTATAATAATGATTTAACTGCATCATTGATGGTTGCATTAGATAGTAATAATACTATGCCATTTACTCCAGCAGCTATGAGATCTGAGACATTGGGTTTTTATCCATGGAAACCAACCATACCAACTCCATGGAGATATTATTTTCAATGGGATAGAACATTAATACCATCTCATACTGGAACTAGTGGCACACCAACAAATGTATATCATGGTACAGATCCAGATGATGTTCAATTTTATACTATTGAAAATTCTGTGCCAGTACACTTACTAAGAACAGGTGATGAATTTGCTACAGGAACATTTTTTTTTGATTGTAAACCATGTAAACTAACACATACATGGCAAACAAATAGAGCATTGGGCTTACCACCATTTCTAAATTCTTTGCCTCAATCTGAAGGAGCTACTAACTTTGGTGATATAGGAGTTCAACAAGATAAAAGACGTGGTGTAACTCAAATGGGAAATACAGACTATATTACTGAAGCTACTATTATGAGACCAGCTGAGGTTGGTTATAGTGCACCATATTATTCTTTTGAAGCATCTACACAAGGGCCATTTAAAACACCTATTGCAGCAGGACGGGGGGGAGCGCAAACAGATGAAAATCAAGCAGCAGATGGTGATCCAAGATATGCATTTGGTAGACAACATGGTCAAAAAACTACTACAACAGGAGAAACACCCGAGAGATTTACATATATAGCACATCAAGATACAGGAAGATATCCAGAAGGAGATTGGATTCAAAATATTAACTTTAACCTTCCTGTAACAAATGATAATGTATTGCTACCAACAGATCCAATTGGAGGTAAAACAGGAATTAACTATACTAATATATTTAATACTTATGGTCCTTTAACTGCATTAAATAATGTACCACCAGTTTATCCAAATGGTCAAATTTGGGATAAAGAATTTGATACTGACTTAAAACCAAGACTTCATGTAAATGCACCATTTGTTTGTCAAAATAATTGTCCTGGTCAATTATTTGTAAAAGTTGCGCCTAATTTAACAAATGAATATGATCCTGATGCATCTGCTAATATGTCAAGAATTGTAACTTACTCAGATTTTTGGTGGAAAGGTAAATTAGTTTTTAAAGCTAAACTAAGAGCATCTCATACTTGGAATCCAATTCAACAAATGAGTATTAATGTAGATAACCAATTTAACTATGTACCAAATAATATTGGAGCTATGAAAATTGTATATGAAAAATCTCAACTAGCACCTAGAAAATTATATTAA
>OQ868560.1 Feline parvovirus isolate AH2009 VP2 gene complete cds
ATGAGTGATGGAGCAGTTCAACCAGACGGTGGTCAACCTGCTGTCAGAAATGAAAGAGCTACAGGATCTGGGAACGGGTCTGGAGGCGGGGGTGGTGGTGGTTCTGGGGGTGTGGGGATTTCTACGGGTACTTTCAATAATCAGACGGAATTTAAATTTTTGGAAAACGGGTGGGTGGAAATCACAGCAAACTCAAGCAGACTTGTACATTTAAATATGCCAGAAAGTGAAAATTATAAAAGAGTAGTTGTAAATAATATGGATAAAACTTCAGTTAAAGGAAACATGGCTTTAGATGATACTCATGTGCAAATTGTAACACCTTGGTCATTGGTTGATGCAAATGCTTGGGGAGTTTGGTTTAATCCAGGAGATTGGCAACTAATTGTTAATACTATGAGTGAGTTGCATTTAGTTAGTTTTGAACAAGAAATTTTTAATGTTGTTTTAAAGACTGTTTCAGAATCTGCTACTCAGCCACCAACTAAAGTTTATAATAATGATTTAACTGCATCATTGATGGTTGCATTAGATAGTAATAATACTATGCCATTTACTCCAGCAGCTATGAGATCTGAGACATTGGGTTTTTATCCATGGAAACCAACCATACCAACTCCATGGAGATATTATTTTCAATGGGATAGAACATTAATACCATCCCATACTGGAACTAGTGGCACACCAACAAATGTATATCATGGTACAGATCCAGATGATGTTCAATTTTATACTATTGAAAATTCTGTACCAGTACACTTACTAAGAACAGGTGATGAATTTGCTACAGGAACATTTTTTTTTGATTGTAAACCATGTAGACTAACACATACATGGCAAACAAATAGAGCATTGGGCTTACCACCATTTTTAAATTCTTTGCCTCAATCTGAAGGAGCTACTAACTTTGGTGATATAGGAGTTCAACAAGATAAAAGACGTGGTGTAACTCAAATGGGAAATACAGACTATATTACTGAAGCTACTATTATGAGACCAGCTGAGGTTGGTTATAGTGCACCATATTATTCTTTTGAAGCATCTACACAAGGGCCATTTAAAACACCTATTGCAGCAGGACGGGGGGGAGCGCAAACAGATGAAAATCAAGCAGCAGATGGTGATCCAAGATATGCATTTGGTAGACAACATGGTCAAAAAACTACTACAACAGGAGAAACACCTGAGAGATTTACATATATAGCACATCAAGACACAGGAAGATATCCGGAAGGAGATTGGATTCAAAATATTAACTTTAACCTTCCTGTAACAAATGATAATGTAATGCTACCAACAGATCCAATTGGAGGTAAAACAGGAATTAACTATACTAATATATTTAATACTTATGGTCCTTTAACTGCATTAAATAATGTACCACCAGTTTATCCAAATGGTCAAATTTGGGATAAAGAATTTGATACTGACTTAAAACCAAGACTTCATGTAAATGCACCATTTGTTTGTCAAAATAATTGTCCTGGTCAATTATTTGTAAAAGTTGCGCCTAATTTAACAAATGAATATGATCCTGATGCATCTGCTAATATGTCAAGAATTGTAACTTACTCAGATTTTTGGTGGAAAGGTAAATTAGTATTTAAAGCTAAACTAAGAGCATCTCATACTTGGAATCCAATTCAACAAATGAGTATTAATGTAGATAACCAATTTAACTATGTACCAAATAATATTGGAGCTATGAAAATTGTATATGAAAAATCTCAACTAGCACCGAGAAAATTATATTAA
>OQ868559.1 Feline parvovirus isolate AH2007 VP2 gene complete cds
ATGAGTGATGGAGCAGTTCAACCAGACGGTGGTCAACCTGCTGTCAGAAATGAAAGAGCTACAGGATCTGGGAACGGGTCTGGAGGCGGGGGTGGTGGTGGTTCTGGGGGTGTGGGGATTTCTACGGGTACTTTCAATAATCAGACGGAATTTAAATTTTTGGAAAACGGGTGGGTGGAAATCACAGCAAACTCAAGCAGACTTGTACATTTAAATATGCCAGAAAGTGAAAATTATAAAAGAGTAGTTGTAAATAATATGGATAAAACTTCAGTTAAAGGAAACATGGCTTTAGATGATACTCATGTACAAATTGTAACACCTTGGTCATTGGTTGATGCAAATGCTTGGGGAGTTTGGTTTAATCCAGGAGATTGGCAACTAATTGTTAATACTATGAGTGAGTTGCATTTAGTTAGTTTTGAACAAGAAATTTTTAATGTTGTTTTAAAGACTGTTTCAGAATCTGCTACTCAGCCACCAACTAAAGTTTATAATAATGATTTAACTGCATCATTGATGGTTGCATTAGATAGTAATAATACTATGCCATTTACTCCAGCAGCTATGAGATCTGAGACATTGGGTTTTTATCCATGGAAACCAACCATACCAACTCCATGGAGATATTATTTTCAATGGGATAGAACATTAATACCATCTCATACTGGAACTAGTGGCACACCAACAAATGTATATCATGGTACAGATCCAGATGATGTTCAATTTTATACTATTGAAAATTCTGTACCAGTACACTTACTAAGAACAGGTGATGAATTTGCTACGGGAACATTTTTTTTTGATTGTAAACCATGTAGACTAACACATACATGGCAAACAAATAGAGCATTGGGCTTACCACCATTTTTAAATTCTCTGCCTCAATCTGAAGGAGCTACTAACTTTGGTGATATAGGAGTTCAACAAGATAAAAGACGTGGTGTAACTCAAATGGGAAATACAGACTATATTACTGAAGCTACTATTATGAGACCAGCTGAGGTTGGTTATAGTGCACCATATTATTCTTTTGAAGCATCTACACAAGGGCCATTTAAAACACCTATTGCAGCAGGACGGGGGGGAGCGCAAACAGATGAAAATCAAGCAGCAGATGGTGATCCAAGATATGCATTTGGTAGACAACATGGTCAAAAAACTACTACAACAGGAGAAACACCTGAAAGATTTACATATATAGCACATCAAGATACAGGAAGATATCCAGAAGGAGATTGGATTCAAAATATTAGCTTTAACCTTCCTGTAACAAATGATAATGTATTGCTACCAACAGATCCAATTGGAGGTAAAACAGGAATTAACTATACTAATATATTTAATACTTATGGTCCTTTAACTGCATTAAATAATGTACCACCAGTTTATCCAAATGGTCAAATTTGGGATAAAGAATTTGATACTGACTTAAAACCAAGACTTCATGTAAATGCACCATTTGTTTGTCAAAATAATTGTCCTGGTCAATTATTTGTAAAAGTTGCGCCTAATTTAACAAATGAATATGATCCTGATGCATCTGCTAATATGTCAAGAATTGTAACTTACTCAGATTTTTGGTGGAAAGGTAAATTAGTATTTAAAGCTAAACTAAGAGCATCTCATACTTGGAATCCAATTCAACAAATGAGTATTAATGTAGATAACCAATTTAACTATGTACCAAATAATATTGGAGCTATGAAAATTGTATATGAAAAATCTCAACTAGCACCTAGAAAATTATATTAA
>OQ868558.1 Feline parvovirus isolate AH2006 VP2 gene complete cds
ATGAGTGATGGAGCAGTTCAACCAGACGGTGGTCAACCTGCTGTCAGAAATGAAAGAGCTACAGGATCTGGGAACGGGTCTGGAGGCGGGGGTGGTGGTGGTTCTGGGGGTGTGGGGATTTCTACGGGTACTTTCAATAATCAGACGGAATTTAAATTTTTGGAAAACGGATGGGTGGAAATCACAGCAAACTCAAGCAGACTTGTACATTTAAATATGCCAGAAAGTGAAAATTATAAAAGAGTAGTTGTAAATAATATGGATAAAACTGCAGTTAAAGGAAACATGGCTTTAGATGATACTCATGTACAAATTGTAACACCTTGGTCATTGGTTGATGCAAATGCTTGGGGAGTTTGGTTTAATCCAGGGGATTGGCAACTAATTGTTAATACTATGAGTGAGTTGCATTTAGTTAGTTTTGAACAAGAAATTTTTAATGTTGTTTTAAAGACTGTTTCAGAATCTGCTACTCAGCCACCAACTAAAGTTTATAATAATGATTTAACTGCATCATTGATGGTTGCATTAGATAGTAATAATACTATGCCATTTACTCCAGCAGCTATGAGATCTGAGACATTGGGTTTTTATCCATGGAAACCAACCATACCAACTCCATGGAGATATTATTTTCAATGGGATAGAACATTAATACCATCTCATACTGGAACTAGTGGCACACCAACAAATGTATATCATGGTACAGATCCAGATGATGTTCAATTTTATACTATTGAAAATTCTGTGCCAGTACACTTACTAAGAACAGGTGATGAATTTGCTACAGGAACATTTTTTTTCGATTGTAAACCATGTAGACTAACACATACATGGCAAACAAATAGAGCATTGGGCTTACCACCATTTCTAAATTCTTTGCCTCAATCTGAAGGAGCTACTAACTTTGGTGATATAGGAGTTCAACAAGATAAAAGACGTGGTGTAACTCAAATGGGAAATACAGACTATATTACTGAAGCTACTATTATGAGACCAGCTGAGGTTGGTTATAGTGCACCATATTATTCTTTTGAAGCGTCTACACAAGGGCCATTTAAAACACCTATTGCAGCAGGACGGGGGGGAGCGCAAACAGATGAAAATCAAGCAGCAGATGGTGATCCAAGATATGCATTTGGTAGACAACATGGTCAAAAAACTACTACAACAGGAGAAACACCAGAGAGATTTACATATATAGCACATCAAGATACAGGAAGATATCCAGAAGGAGATTGGATTCAAAATATTAACTTTAACCTTCCTGTAACAAATGATAATGTATTGCTACCAACAGATCCAATTGGAGGTAAAACAGGAATTAACTATACTAATATATTTAATACTTATGGTCCTTTAACTGCATTAAATAATGTACCACCAGTTTATCCAAATGGTCAAATTTGGGATAAAGAATTTGATACTGACTTAAAACCAAGACTTCATGTAAATGCACCATTTGTTTGTCAAAATAATTGTCCTGGTCAATTATTTGTAAAAGTTGCGCCTAATTTAACAAATGAATATGATCCTGATGCATCTGCTAATATGTCAAGAATTGTAACTTACTCAGATTTTTGGTGGAAAGGTAAATTAGTATTTAAAGCTAAACTAAGAGCATCTCATACTTGGAATCCAATTCAACAAATGAGTATTAATGTAGATAACCAATTTAACTATGTACCAAATAATATTGGAGCTATGAAAATTGTATATGAAAAATCTCAACTAGCACCTAGAAAATTATATTAA
>OQ868557.1 Feline parvovirus isolate AH2004 VP2 gene complete cds
ATGAGTGATGGAGCAGTTCAACCAGACGGTGGTCAACCTGCTGTCAGAAATGAAAGAGCTACAGGATCTGGGAACGGGTCTAGAGGCGGGGGTGGTGGTGGTTCTGGGGGTGTGGGGATTTCTACGGGTACTTTCAATAATCAGACGGAATTTAAATTTTTGGAAAACGGGTGGGTGGAAATCACAGCAAACTCAAGCAGACTTGTACATTTAAATATGCCAGAAAGTGAAAATTATAAAAGAGTAGTTGTAAATAATATGGATAAAACTTCAGTTAAAGGAAACATGGCTTTAGATGATACTCATGTACAAATTGTAACACCTTGGTCATTGGTTGATGCAAATGCTTGGGGAGTTTGGTTTAATCCAGGAGATTGGCAACTAATTGTTAATACTATGAGTGAGTTGCATTTAGTTAGTTTTGAACAAGAAATTTTTAATGTTGTTTTAAAGACTGTTTCAGAATCTGCTACTCAGCCACCAACTAAAGTTTATAATAATGATTTAACTGCATCATCGATGGTTGCATTAGATAGTAATAATACTATGCCATTTACTCCAGCAGCTATGAGATCTGAGACATTGGGTTTTTATCCATGGAAACCAACCATACCAACTCCATGGAGATATTATTTTCAATGGGATAGAACATTAATACCATCCCATACTGGAACTAGTGGCACACCAACAAATGTATATCATGGTACAGATCCAGATGATGTTCAATTTTATACTATTGAAAATTCTGTACCAGTACACTTACTAAGAACAGGTGATGAATTTGCTACAGGAACATTTTTTTTTGATTGTAAACCATGTAGACTAACACATACATGGCAAACAAATAGAGCATTGGGCTTACCACCATTTTTAAATTCTTTGCCTCAATCTGAAGGAGCTACTAACTTTGGTGATATAGGAGTTCAACAAGATAAAAGACGTGGTGTAACTCAAATGGGAAATACAGACTATATTACTGAAGCTACTATTATGAGACCAGCTGAGGTTGGTTATAGTGCACCATATTATTCTTTTGAAGCATCTACACAAGGGCCATTTAAAACACCTATTGCAGCAGGACGGGGGGGAGCGCAAACAGATGAAAATCAAGCAGCAGATGGTGATCCAAGATATGCATTTGGTAGACAACATGGTCAAAAAACTACTACAACAGGAGAAACACCTGAGAGATTTACATATATAGCACATCAAGATACAGGAAGATATCCAGAAGGAGATTGGATTCAAAATATTAACTTTAACCTTCCTGTAACAAATGATAATGTATTGCTACCAACAGATCCAATTGGAGGTAAAACAGGAATTAACTATACTAATATATTTAATACTTATGGTCCTTTAACTGCATTAAATAATGTACCACCAGTTTATCCAAATGGTCAAATTTGGGATAAAGAATTTGATACTGACTTAAAACCAAGACTTCATGTAAATGCACCATTTGTTTGTCAAAATAATTGTCCTGGTCAATTATTTGTAAAAGTTGCGCCTAATTTAACAAATGAATATGATCCTGATGCATCTGCTAATATGCCAAGGATTGTAACTTACTCAGATTTTTGGTGGAAAGGTAAATTAGTATTTAAAGCTAAACTAAGAGCATCTCATACTTGGAATCCAATTCAACAAATGAGTATTAATGTAGATAACCAATTTAACTATGTGCCAAATAATATTGGAGCTATGAAAATTGTATATGAAAAATCTCAACTAGCACCTAGAAAATTATATTAA
>OQ868556.1 Feline parvovirus isolate AH2003 VP2 gene complete cds
ATGAGTGATGGAGCAGTTCAACCAGACGGTGGTCGACCTGCTGTCAGAAATGAAAGAGCTACAGGATCTGGGAACGGGTCTGGAGGCGGGGGTGGCGGTGGTTCTGGGGGTGTGGGGATTTCTACGGGTACTTTCAATAATCAGACGGAATTTAAATTTTTGGAAAACGGGTGGGTGGAAATCACAGCAAACTCAAGCAGACTTGTACATTTAAATATGCCAGAAAGTGAAAATTATAAAAGAGTAGTTGTAAATAATATGGATAAAACTTCAGTTAAAGGAAACATGGCTTTAGATGATACTCATGTACAAATTGTAACACCTTGGTCATTGGTTGATGCAAATGCTTGGGGAGTTTGGTTTAATCCAGGAGATTGGCAACTAATTGTTAATACTATGAGTGAGTTGCATTTAGTTAGTTTTGAACAAGAAATTTTTAATGTTGTTTTAAAGACTGTTTCAGAATCTGCTACTCAGCCACCAACTAAAGTTTATAATAATGATTTAACTGCATCATTGATGGTTGCATTAGATAGTAATAATACTATGCCATTTACTCCAGCAGCTATGAGATCTGAGACATTGGGTTTTTATCCATGGAAACCAACCATACCAACTCCATGGAGATATTATTTTCAATGGGATAGAACATTAATACCATCCCATACTGGAACTAGTGGCACACCAACAAATGTATATCATGGTACAGATCCAGATGATGTTCAATTTTATACTATTGAAAATTCTGTACCAGTACACTTACTAAGAACAGGTGATGAATTTGCTACAGGAACATTTTTTTTTGATTGTAAACCATGTAGACTAACACATACATGGCAAACAAATAGAGCATTGGGCTTACCACCATTTTTAAATTCTTTGCCTCAATCTGAAGGAGCTACTAACTTTGGTGATATAGGAGTTCAACAAGATAAAAGACGTGGTGTAACTCAAATGGGAAATACAGACTATATTACTGAAGCTACTATTATGAGACCAGCTGAGGTTGGTTATAGTGCACCATATTATTCTTTTGAAGCATCTACACAAGGGCCATTTAAAACACCTATTGCAGCAGGACGGGGGGGAGCGCAAACAGATGAAAATCAAGCAGCAGATGGTGATCCAAGATATGCATTTGGTAGACAACATGGTCAAAAAACTACTACAACAGGAGAAACACCTGAGAGATTTACATATATAGCACATCAAGATACAGGAAGATATCCAGAAGGAGATTGGATTCAAAATATTAACTTTAACCTTCCTGTAACAAATGATAATGTATTGCTACCAACAGATCCAATTGGAGGTAAAACAGGAATTAACTATACTAATATATTTAATACTTATGGTCCTTTAACTGCATTAAATAATGTACCACCAGTTTATCCAAATGGTCAAATTTGGGATAAAGAATTTGATACTGACTTAAAACCAAGACTTCATGTAAATGCACCATTTGTTTGTCAAAATAATTGTCCTGGTCAATTATTTGTAAAAGTTGCGCCTAATTTAACAAATGAATATGATCCTGATGCATCTGCTAATATGTCAAGAATTGTAACTTACTCAGATTTTTGGTGGAAAGGTAAATTAGTATTTAAAGCTAAACTAAGAGCATCTCATACTTGGAATCCAATTCAACAAATGAGTATTAATGTAAATAACCAATTTAACTATGTACCAAATAATATTGGAGCTATGAAAATTGTATATGAAAAATCTCAACTAGCACCTAGAAAATTATATTAA
>OQ868555.1 Feline parvovirus isolate AH2002 VP2 gene complete cds
ATGAGTGATGGAGCAGTTCAACCAGACGGTGGTCAACCTGCTGTCAGAAATGAAAGAGCTACAGGATCTGGGAACGGGTCTGGAGGCGGGGGTGGTGGTGGTTCTGGGGGTGTGGGGATTTCTACGGGTACTTTCAATAATCAGACGGAATTTAAATTTTTGGAAAACGGGTGGGTGGAAATCACAGCAAACTCAAGCAGACTTGTACATTTAAATATGCCAGAAAGTGAAAATTATAAAAGAGTAGTTGTAAATAATATGGATAAAACTTCAGTTAAAGGAAACATGGCTTTAGATGATACTCATGTACAAATTGTAACACCTTGGTCATTGGTTGATGCAAATGCTTGGGGAGTTTGGTTTAATCCAGGAGATTGGCAACTAATTGTTAATACTATGAGTGAGTTGCATTTAGTTAGTTTTGAACAAGAAATTTTTAATGTTGTTTTAAAGACTGTTTCAGAATCTGCTACTCAGCCACCAACTAAAGTTTATAATAATGATTTAACTGCATCATTGATGGTTGCATTAGATAGTAATAATACTATGCCATTTACTCCAGCAGCTATGAGATCTGAGACATTGGGTTTTTATCCATGGAAACCAACCATACCAACTCCATGGAGATATTATTTTCAATGGGATAGAACATTAATACCATCCCATACTGGAACTAGTGGCACACCAACAAATGTATATCATGGTACAGATCCAGATGATGTTCAATTTTATACTATTGAAAATTCTGTACCAGTACACTTACTAAGAACAGGTGATGAATTTGCTACAGGAACATTTTTTTTTGATTGTAAACCATGTAGACTAACACATACATGGCAAACAAATAGAGCATTGGGCTTACCACCATTTTTAAATTCTTTGCCTCAATCTGAAGGAGCTACTAACTTTGGTGATATAGGAGTTCAACAAGATAAAAGACGTGGTGTAACTCAAATGGGAAATACAGACTATATTACTGAAGCTACTATTATGAGACCAGCTGAGGTTGGTTATAGTGCACCATATTATTCTTTTGAAGCATCTACACAAGGGCCATTTAAAACACCTATTGCAGCAGGACGGGGGGGAGCGCAAACAGATGAAAATCAAGCAGCAGATGGTGATCCAAGATATGCATTTGGTAGACAACATGGTCAAAAAACTACTACAACAGGAGAAACACCTGAGAGATTTACATATATAGCACATCAAGATACAGGAAGATATCCAGAAGGAGATTGGATTCAAAATATTAACTTTAACCTTCCTGTAACAAATGATAATGTATTGCTACCAACAGATCCAATTGGAGGTAAAACAGGAATTAACTATACTAATATATTTAATACTTATGGTCCTTTAACTGCATTAAATAATGTACCACCAGTTTATCCAAATGGTCAAATTTGGGATAAAGAATTTGATACTGACTTAAAACCAAGACTTCATGTAAATGCACCATTTGTTTGTCAAAATAACTGTCCTGGTCAATTATTTGTAAAAGTTGCGCCTAATTTAACAAATGAATATGATCCTGATGCATCTGCTAATATGTCAAGAATTGTAACTTACTCAGATTTTTGGTGGAAAGGTAAATTAGTATTTAAAGCTAAACTAAGAGCATCTCATACTTGGAATCCAATTCAACAAATGAGTATTAATGTAGATAACCAATTTAACTATGTACCAAATAATATTGGAGCTATGAAAATTGTATATGAAAAATCTCAACTAGCACCTAGAAAATTATATTAA
>OQ868554.1 Feline parvovirus isolate AH2001 VP2 gene complete cds
ATGAGTGATGGAGCAGTTCAACCGGACGGTGGTCAACCTGCTGTCAGAAATGAAAGAGCTACAGGATCTGGGAACGGGTCTGGAGGCGGGGGTGGTGGTGGTTCTGGGGGTGTGGGGATTTCTACGGGTACTTTCAATAATCAGACGGAATTTAAATTTTTGGAAAACGGGTGGGTGGAAATCACAGCAAACTCAAGCAGACTTGTACATTTAAATATGCCAGAAAGTGAAAATTATAAAAGAGTAGTTGTAAATAATATGGATAAAACTTCAGTTAAAGGAAACATGGCTTTAGATGATACTCATGTACAAATTGTAACACCTTGGTCATTGGTTGATGCAAATGCTTGGGGAGTTTGGTTTAATCCAGGAGATTGGCAACTAATTGTTAATACTATGAGTGAGTTGCATTTAGTTAGTTTTGAACAAGAAATTTTTAATGTTGTTTTAAAGACTGTTTCAGAATCTGCTACTCAGCCACCAACTAAAGTTTATAATAATGATTTAACTGCATCATTGATGGTTGCATTAGATAGTAATAATACTATGCCATTTACTCCAGCAGCTATGAGATCTGAGACATTGGGTTTTTATCCATGGAAACCAACCATACCAACTCCATGGAGATATTATTTTCAATGGGATAGAACATTAATACCATCCCATACTGGAACTAGTGGCACACCAACAAATGTATATCATGGTACAGATCCAGATGATGTTCAATTTTATACTATTGAAAATTCTGTACCAGTACACTTACTAAGAACAGGTGATGAATTTGCTACAGGAACATTTTTTTTTGATTGTAAACCATGTAGACTAACACATACATGGCAAACAAATAGAGCATTGGGCTTACCACCATTTTTAAATTCCTTGCCTCAATCTGAAGGAGCTACTAACTTTGGTGATATAGGAGTTCAACAAGATAAAAGACGTGGTGTAACTCAAATGGGAAATACAGACTATATTACTGAAGCTACTATTATGAGACCAGCTGAGGTTGGTTATAGTGCACCATATTATTCTTTTGAAGCATCTACACAAGGGCCATTTAAAACACCTATTGCAGCAGGACGGGGGGGAGCGCAAACAGATGAAAATCAAGCAGCAGATGGTGATCCAAGATATGCATTTGGTAGACAACATGGTCAAAAAACTACTACAACAGGAGAAACACCTGAGAGATTTACATATATAGCACATCAAGATACAGGAAGATATCCAGAAGGAGATTGGATTCAAAATATTAACTTTAACCTTCCTGTAACAAATGATAATGTATTGCTACCAACAGATCCAATTGGAGGTAAAACAGGAATTAACTATACTAATATATTTAATACTTATGGTCCTTTAACTGCATTAAATAATGTACCACCAGTTTATCCAAATGGTCAAATTTGGGATAAAGAATTTGATACTGACTTAAAACCAAGACTTCATGTAAATGCACCATTTGTTTGTCAAAATAATTGTCCTGGTCAATTATTTGTAAAAGTTGCGCCTAATTTAACAAATGAATATGATCCTGATGCATCTGCTAATATGTCAAGAATTGTAACTTACTCAGATTTTTGGTGGAAAGGTAAATTAGTATTTAAAGCTAAACTAAGAGCATCTCATACTTGGAATCCAATTCAACAAATGAGTATTAATGTAGATAACCAATTTAACTATGTACCAAATAATATTGGAGCTATGAAAATTGTATATGAAAAATCTCAACTAGCACCTAGAAAATTATATTAA
>OQ868553.1 Feline parvovirus isolate AH1904 VP2 gene complete cds
ATGAGTGATGGAGCAGTTCAACCAGACGGTGGTCAACCTGCTGTCAGAAATGAAAGAGCTACAGGATCTGGGAACGGGTCTGGAGGCGGGGGTGGTGGTGGTTCTGGGGGTGTGGGGATTTCTACGGGTACTTTCAATAATCAGACGGAATTTAAATTTTTGGAAAACGGGTGGGTGGAAATCACAGCAAACTCAAGCAGACTTGTACATTTAAATATGCCAGAAAGTGAAAATTATAAAAGAGTAGTTGTAAATAATATGGATAAAACTTCAGTTAAAGGAAACATGGCTTTAGATGATACTCATGTACAAATTGTAACACCTTGGTCATTGGTTGATGCAAATGCTTGGGGAGTTTGGTTTAATCCAGGAGATTGGCAACTAATTGTTAATACTATGAGTGAGTCGCATTTAGTTAGTTTTGAACAAGAAATTTTTAATGTTGTTTTAAAGACTGTTTCAGAATCTGCTACTCAGCCACCAACTAAAGTTTATAATGATGATTTAACTGCATCATTGATGGTTGCATTAGATAGTAATAATACTATGCCATTTACTCCAGCAGCTATGAGATCTGAGACACTGGGTTTTTATCCATGGAAACCAACCATACCAACTCCATGGAGATATTATTTTCAATGGGATAGAACATTAATACCATCCCATACTGGAACTAGTGGCACACCAACAAATGTATATCATGGTACAGATCCAGATGATGTTCAATTTTATACTATTGAAAATTCTGTACCAGTACACTTACTAAGAACAGGTGATGAATTTGCTACAGGAACATTTTTTTTTGATTGTAAACCATGTAGACTAACACATACATGGCAAACAAATAGAGCATTGGGCTTACCACCATTTTTAAATTCTTTGCCTCAATCTGAAGGAGCTACTAACTTTGGTGATATAGGAGTTCAACAAGATAAAAGACGTGGTGTAACTCAAATGGGAAATACAGACTATATTACTGAAGCTACTATTATGAGACCAGCTGAGGTTGGTTATAGTGCACCATATTATTCTTTTGAAGCATCTACACAAGGGCCATTTAAAACACCTATTGCAGCAGGACGGGGGGGAGCGCAAACAGATGAAAATCAAGCAGCAGATGGTGATCCAAGATATGCATTTGGTAGACAACATGGTCAAAAAACTACTACAACAGGAGAAACACCTGAGAGATTTACATATATAGCACATCAAGATACAGGAAGATATCCAGAAGGAGATTGGATTCAAAATATTAACTTTAACCTTCCTGTAACAAATGATAATGTATTGCTACCAACAGATCCAATTGGAGGTAAAACAGGAATTAACTATACTAATATATTTAATACTTATGGTCCTTTAACTGCATTAAATAATGTACCACCAGTTTATCCAAATGGTCAAATTTGGGATAAAGAATTTGATACTGACTTAAAACCAAGACTTCATGTAAATGCACCATTTGTTTGTCAAAATAATTGTCCTGGTCAATTATTTGTAAAAGTTGCGCCTAATTTAACAAATGAATATGATCCTGATGCATCTGCTAATATGTCAAGAATTGTAACTTACTCAGATTTTTGGTGGAAAGGTAAATTAGTATTTAAAGCTAAACTAAGAGCATCTCATACTTGGAATCCAATTCAACAAATGAGTATTAATGTAGATAACCAATTTAACTATGTACCAAATAATATTGGAGCTATGAAAATTGTATATGAAAAATCTCAACTAGCACCTAGAAAATTATATTAA
>OQ868552.1 Feline parvovirus isolate AH1903 VP2 gene complete cds
ATGAGTGATGGAGCAGTTCAACCAGACGGTGGTCAACCTGCTGTCAGAAATGAAAGAGCTACAGGATCTGGGAACGGGTCTGGAGGCGGGGGTGGTGGTGGTTCTGGGGGTGTGGGGATTTCTACGGGTACTTTCAATAATCAGACGGAATTTAAATTTTTGGAAAACGGGTGGGTGGAAATCACAGCAAACTCAAGCAGACTTGTACATTTAAATATGCCAGAAAGTGAAAATTATAAAAGAGTAGTTGTAAATAATATGGATAAAACTTCAGTTAAAGGAAACATGGCTTTAGATGATACTCATGTACAAATTGTAACACCTTGGTCATTGGTTGATGCAAATGCTTGGGGAGTTTGGTTTAATCCAGGAGATTGGCAACTAATTGTTAATACTATGAGTGAGTTGCATTTAGTTAGTTTTGAACAAGAAATTTTTAATGTTGTTTTAAAGACTGTTTCAGAATCTGCTACTCAGCCACCAACTAAAGTTTATAATAATGATTTAACTGCATCATTGATGGTTGCATTAGATAGTAATAATACTATGCCATTTACTCCAGCAGCTATGAGATCTGAGACATTGGGTTTTTATCCATGGAAACCAACCATACCAACTCCATGGAGATATTATTTTCAATGGGATAGAACATTAATACCATCCCATACCGGAACTAGTGGCACACCAACAAATGTATATCATGGTACAGATCCAGATGATGTTCAATTTTATACTATTGAAAATTCTGTACCAGTACACTTACTAAGAACAGGTGATGAATTTGCTACAGGAACATTTTTTTTTGATTGTAAACCATGTAGACTAACACATACATGGCAAACAAATAGAGCATTGGGCTTACCACCATTTTTAAATTCTTTGCCTCAATCTGAAAGAGCTACTAACTTTGGTGATATAGGAGTTCAACAAGATAAAAGACGTGGTGTAACTCAAATGGGAAATACAGACTATATTACTGAAGCTACTATTATGAGACCAGCTGAGGTTGGTTATAGTGCACCATATTATTCTTTTGAAGCATCTACACAAGGGCCATTTAAAACACCTATTGCAGCAGGACGGGGGGGAGCGCAAACAGATGAAAATCAAGCAGCAGATGGTGATCCAAGATATGCATTTGGTAGACAACATGGTCAAAAAACTACTACAACAGGAGAAACACCTGAGAGATTTACATATATAGCACATCAAGATACAGGAAGATATCCAGAAGGAGATTGGATTCAAAATATTAACTTTAACCTTCCTGTAACAAATGATAATGTATTGCTACCAACAGATCCAATTGGAGGTAAAACAGGAATTAACTATACTAATATATTTAATACTTATGGTCCTTTAACTGCATTAAATAATGTACCACCAGTTTATCCAAATGGTCAAATTTGGGATAAAGAATTTGATACTGACTTAAAACCAAGACTTCATGTAAATGCACCATTTGTTTGTCAAAATAATTGTCCTGGTCAATTATTTGTAAAAGTTGCGCCTAATTTAACAAATGAATATGATCCTGATGCATCTGCTAATATGTCAAGAATTGTAACTTACTCAGATTTTTGGTGGAAAGGTAAATTAGTATTTAAAGCTAAACTAAGAGCATCTCATACTTGGAATCCAATTCAACAAATGAGTATTAATGTAGATAACCAATTTAACTATGTACCAAATAATATTGGAGCTATGAAAATTGTATATGAAAAATCTCAACTAGCACCTAGAAAATTATATTAA
>OQ868551.1 Feline parvovirus isolate AH1902 VP2 gene complete cds
ATGAGTGATGGAGCAGTTCAACCAGACGGTGGTCAACCTGCTGTCAGAAATGAAAGAGCTACAGGATCTGGGAACGGGTCTGGAGGCGGGGGTGGTGGTGGTTCTGGGGGTGTGGGGATTTCTACGGGTACTTTCAATAATCAGACGGAATTTAAATTTTTGGAAAACGGGTGGGTGGAAATCACAGCAAACTCAAGCAGACTTGTACATTTAAATATGCCAGAAAGTGAAAATTATAAAAGAGTAGTTGTAAATAATATGGATAAAACTTCAGTTAAAGGAAACATGGCTTTAGATGATACTCATGTACAAATTGTAACACCTTGGTCATTGGTTGATGCAAATGCTTGGGGAGTTTGGTTTAATCCAGGAGATTGGCAACTAATTGTTAATACTATGAGTGAGTTGCATTTAGTTAGTTTTGAACAAGAAATTTTTAATGTTGTTTTAAAGACTGTTTCAGAATCTGCTACTCAGCCACCAACTAAAGTTTATAATAATGATTTAACTGCATCATTGATGGTTGCATTAGATAGTAATAATACTATGCCATTTACTCCAGCAGCTATGGGATCTGAGACATTGGGTTTTTATCCATGGAAACCAACCATACCAACTCCATGGAGATATTATTTTCAATGGGATAGAACATTAATACCATCCCATACTGGAACTAGTGGCACACCAACAAATGTATATCATGGTACAGATCCAGATGATGTTCAATTTTATACTATTGAAAATTCTGTACCAGTACACTTACTAAGAACAGGTGATGAATTTGCTACAGGAACATTTTTTTTTGATTGTAAACCATGTAGACTAACACATACACGGCAAACAAATAGAGCATTGGGCTTACCACCATTTTTAAATTCTTTGCCTCAATCTGAAGGAGCTACTAACTTTGGTGATATAGGAGTTCAACAAGATAAAAGACGTGGTGTAACTCAAATGGGAAATACAGACTATATTACTGAAGCTACTATTATGAGACCAGCTGAGGTTGGTTATAGTGCACCATATTATTCTTTTGAAGCATCTACACAAGGGCCATTTAAAACACCTATTGCAGCAGGACGGGGGGGAGCGCAAACAGATGAAAATCAAGCAGCAGATGGTGATCCAAGATATGCATTTGGTAGACAACATGGTCAAAAAACTACTACAACAGGAGAAACACCTGAGAGATTTACATATATAGCACATCAAGATACAGGAAGATATCCAGAAGGAGATTGGATTCAAAATATTAACTTTAACCTTCCTGTAACAAATGATAATGTATTGCTACCAACAGATCCAATTGGAGGTAAAACAGGAATTAACTATACTAATATATTTAATACTTATGGTCCTTTAACTGCATTAAATAATGTACCACCAGTTTATCCAAATGGTCAAATTTGGGATAAAGAATTTGATACTGACTTAAAACCAGGACTTCATGTAAATGCACCATTTGTTTGTCAAAATAATTGTCCTGGTCAATTATTTGTAAAAGTTGCGCCTAATTTAACAAATGAATATGATCCTGATGCATCTGCTAATATGTCAAGAATTGTAACTTACTCAGATTTTTGGTGGAAAGGTAAATTAGTATTTAAAGCTAAACTAAGAGCATCTCATACTTGGAATCCAATTCAACAAATGAGTATTAATGTAGATAACCAATTTAACTATGTACCAAATAATATTGGAGCTATGAAAATTGTATATGAAAAATCTCAACTAGCACCTAGAAAATTATATTAA
>OQ868550.1 Feline parvovirus isolate AH1901 VP2 gene complete cds
ATGAGTGATGGAGCAGTTCAACCAGACGGTGGTCAACCTGCTGTCAGAAATGAAAGAGCTACAGGATCTGGGAACGGGTCTGGAGGCGGGGGTGGTGGTGGTTCTGGGGGTGTGGGGATTTCTACGGGTACTTTCAATAATCAGACGGAATTTAAATTTTTGGAAAACGGGTGGGTGGAAATCACAGCAAACTCAAGCAGACTTGTACATTTAAATATGCCAGAAAGTGAAAATTATAAAAGAGTAGTTGTAAATAATATGGATAAAACTTCAGTTAAAGGAAACATGGCTTTAGATAATACTCATGTACAAATTGTAACACCTTGGTCATTGGTTGATGCAAATGCTTGGGGAGTTTGGTTTAATCCAGGAGATTGGCAACTAATTGTTAATACTATGAGTGAGTTGCATTTAGTTAGTTTTGAACAAGAAATTTTTAATGTTGTTTTAAAGACTGTTTCAGAATCTGCTACTCAGCCACCAACTAAAGTTTATAATAATGATTTAACTGCATCATTGATGGTTGCATTAGATAGTAATAATACTATGCCATTTACTCCAGCAGCTATGGGATCTGAGACATTGGGTTTTTATCCATGGAAACCAACCATACCAACTCCATGGAGATATTATTTTCAATGGGATAGAACATTAATACCATCCCATACTGGAACTAGTGGCACACCAACAAATGTATATCATGGTACAGATCCAGATGATGTTCAATTTTATACTATTGAAAATTCTGTACCAGTACACTTACTAAGAACAGGTGATGAATTTGCTACAGGAACATTTTTTTTTGATTGTAAACCATGTAGACTAACACATACATGGCAAACAAATAGAGCATTGGGCTTACCACCATTTTTAAATTCTTTGCCTCAATCTGAAGGAGCTACTAACTTTGGTGATATAGGAGTTCAACAAGATAAAAGACGTGGTGTAACTCAAATGGGAAATACAGACTATATTACTGAAGCTACTATTATGAGACCAGCTGAGGTTGGTTATAGTGCACCATATTATTCTTTTGAAGCATCTACACAAGGGCCATTTAAAACACCTATTGCAGCAGGACGGGGGGGAGCGCAAACAGATGAAAATCAAGCAGCAGATGGTGATCCAAGATATGCATTTGGTAGACAACATGGTCAAAAAACTACTACAACAGGAGTAACACCTGAGAGATTTACATATATAGCACATCAAGATGCAGGAAGATATCCAGAAGGAGATTGGATTCAAAATATTAACTTTAACCTTCCTGTAACAAATGATAATGTATTGCTACCAACAGATCCAATTGGAGGTAAAACAGGAATTAACTATACTAATATATTTAATACTTATGGTCCTTTAACTGCATTAAATAATGTACCACCAGTTTATCCAAATGGTCAAATTTGGGATAAAGAATTTGATACTGACTTAAAACCAAGACTTCATGTAAATGCACCATTTGTTTGTCAAAATAATTGTCCTGGTCAATTATTTGTAAAAGTTGCGCCTAATTTAACAAATGAATATGATCCTGATGCATCTGCTAATATGTCAAGAATTGTAACTTACTCAGATTTTTGGTGGAAAGGTAAATTAGTATTTAAAGCTAAACTAAGAGCATCTCATACTTGGAATCCAATTCAACAAATGAGTATTAATGTAGATAACCAATTTAACTATGTACCAAATAATATTGGAGCTATGAAAATTGTATATGAAAAATCTCAACTAGCACCTAGAAAATTATATTAA
>OQ868549.1 Feline parvovirus isolate HB2002 VP2 gene complete cds
ATGAGTGATGGAGCAGTTCAACCAGACGGCGGTCAACCTGCTGTCAGAAATGAAAGAGCTACAGGATCTGGGAACGGGTCTGGAGGCGGGGGTGGTGGTGGTTCTGGGGGTGTGGGGATTTCTACGGGTACTTTCAATAATCAGACGGAATTTAAATTTTTGGAAAACGGGTGGGTGGAAATCACAGCAAACTCAAGCAGACTTGTACATTTAAATATGCCAGAAAGTGAAAATTATAAAAGAGTAGTTGTAAATAATATGGATAAAACTTCAGTTAAAGGAAACATGGCTTTAGATGATACTCATGTACAAATTGTAACACCTTGGTCATTGGTTGATGCAAATGCTTGGGGAGTTTGGTTTAATCCAGGAGATTGGCAACTAATTGTTAATACTATGAGTGAGTTGCATTTAGTTAGTTTTGAACAAGAAATTTTTAATGTTGTTTTAAAGACTGTTTCAGAATCTGCTACTCAGCCACCAACTAAAGTTTATAATAATGATTTAACTGCATCATTGATGGTTGCATTAGATAGTAATAATACTATGCCATTTACTCCAGCAGCTATGAGATCTGAGACATTGGGTTTTTATCCATGGAAACCAACCATACCAACTCCATGGAGATATTATTTTCAATGGGATAGAACATTAATACCATCCCATACTGGAACTAGTGGCACACCAACAAATGTATATCATGGTACAGATCCAGATGATGTTCAATTTTATACTATTGAAAATTCTGTACCAGTACACTTACTAAGAACAGGTGATGAATTTGCTACAGGAACATTTTTTTTTGATTGTAAACCATGTAGACTAACACATACATGGCAAACAAATAGAGCATTGGGCTTACCACCATTTTTAAATTCTTTGCCTCAATCTGAAGGAGCTACTAACTTTGGTGATATAGGAGTTCAACAAGATAAAAGACGTGGTGTAACTCAAATGGGAAATACAGACTATATTACTGAAGCTACTATTATGAGACCAGCTGAGGTTGGTTATAGTGCACCATATTATTCTTTTGAAGCATCTACACAAGGGCCATTTAAAACACCTATTGCAGCAGGACGGGGGGGAGCGCAAACAGATGAAAATCAAGCAGCAGATGGTGATCCAAGATATGCATTTGGTAGACAACATGGTCAAAAAACTACTACAACAGGAGAAACACCTGAGAGATTTACATATATAGCACATCAAGATACAGGAAGATATCCAGAAGGAGATTGGATTCAAAATATTAACTTTAACCTTCCTGTAACAAATGATAATGTATTGCTATCAACAGATCCAATTGGAGGTAAAACAGGAATTAACTATACTAATATATTTAATACTTATGGTCCTTTAACTGCATTAAATAATGTACCACCAGTTTATCCAAATGGTCAAATTTGGGATAAAGAATTTGATACTGACTTAAAACCAAGACTTCATGTAAATGCACCATTTGTTTGTCAAAATAATTGTCCTGGTCAATTATTTGTAAAAGTTGCGCCTAATTTAACAAATGAATATGATCCTGATGCATCTGCTAATATGTCAAGAATTGTAACTTACTCAGATTTTTGGTGGAAAGGTAAATTAGTATTTAAAGCTAAACTAAGAGCATCTCATACTTGGAATCCAATTCAACAAATGAGTATTAATGTAGATAACCAATTTAACTATGTACCAAATAATATTGGAGCTATGAAAATTGTATATGAAAAATCTCAACTAGCACCTAGAAAATTATATTAA
>OQ868548.1 Feline parvovirus isolate HB2001 VP2 gene complete cds
ATGAGTGATGGAGCAGTTCAACCAGACGGTGGTCAACCTGCTGTCAGAAATGAAAGAGCTACAGGATCTGGGAACGGGTCTGGAGGCGGGGGTGGTGGTGGTTCTGGGGGTGTGGGGATTTCTACGGGTACTTTCAATAATCAGACGGAATTTAAATTTTTGGAAAACGGGTGGGTGGAAATCACAGCAAACTCAAGCAGACTTGTACATTTAAATATGCCAGAAAGTGAAAATTATAAAAGAGTAGTTGTAAATAATATGGATAAAACTTCAGTTAAAGGAAACATGGCTTTAGATGATACTCATGTACAAATTGTAACACCTTGGTCATTGGTTGATGCAAATGCTTGGGGAGTTTGGTTTAATCCAGGAGATTGGCAACTAATTGTTAATACTATGAGTGAGTTGCATTTAGTTAGTTTTGAACAAGAAATTTTTAATGTTGTTTTAAAGACTGTTTCAGAATCTGCTACTCAGCCACCAACTAAAGTTTATAATAATGATTTAACTGCATCATTGATGGTTGCATTAGATAGTAATAATACTATGCCATTTACTCCAGCAGCTATGAGATCTGAGACATTGGGTTTTTATCCATGGAAACCAACCATACCAACTCCATGGAGATATTATTTTCAATGGGATAGAACATTAATACCATCCCATACTGGAACTAGTGGCACACCAACAAATGTATATCATGGTACAGATCCAGATGATGTTCAATTTTATACTATTGAAAATTCTGTACCAGTACACTTACTAAGAACAGGTGATGAATTTGCTACAGGAACATTTTTTTTTGATTGTAAACCATGTAGACTAACACATACATGGCAAACAAATAGAGCATTGGGCTTACCACCATTTTTAAATTCTTTGCCTCAATCTGAAGGAGCTACTAACTTTGGTGATATAGGAGTTCAACAAGATAAAAGACGTGGTGTAACTCAAATGGGAAATACAGACTATATTACTGAAGCTACTATTATGAGACCAGCTGAGGTTGGTTATAGTGCACCATATTATTCTTTTGAAGCATCTACACAAGGGCCATTTAAAACACCTATTGCAGCAGGACGGGGGGGAGCGCAAACAGATGAAAATCAAGCAGCAGATGGTGATCCAAGATATGCATTTGGTAGACAACATGGTCAAAAAACTACTACAACAGGAGAAACACCTGAGAGATTTACATATATAGCACATCAAGATACAGGAAGATATCCAGAAGGAGATTGGATTCAAAATATTAACTTTAACCTTCCTGTAACAAATGATAATGTATTGCTACCAACAGATCCAATTGGAGGTAAAACAGGAATTAACTATACTAATATATTTAATACTTATGGTCCTTTAACTGCATTAAATAATGTACCACCAGTTTATCCAAATGGTCAAATTTGGGATAAAGAATTTGATACTGACTTAAAACCAAGACTTCATGTAAATGCACCATTTGTTTGTCAAAATAATTGTCCTGGTCAATTATTTGTAAAAGTTGCGCCTAATTTAACAAATGAATATGATCCTGATGCATCTGCTAATATGTCAAGAATTGTAACTTACTCAGATTTTTGGTGGAAAGGTAAATTAGTATTTAAAGCTAAACTAAGAGCATCTCATACTTGGAATCCAATTCAACAAATGAGTATTAATGTAGATAACCAATTTAACTATGTGCCAAATAATATTGGAGCTATGAAAATTGTATATGAAAAATCTCAACTAGCACCTAGAAAATTATATTAA
>OQ868547.1 Feline parvovirus isolate HN1910 VP2 gene complete cds
ATGAGTGATGGAGCAGTTCAACCAGACGGTGGTCAACCTGCTGTCAGAAATGAAAGAGCTACAGGATCTGGGAACGGGTCTGGAGGCGGGGGTGGTGGTGGTTCTGGGGGTGTGGGGATTTCTACGGGTACTTTCAATAATCAGACGGAATTTAAATTTTTGGAAAACGGGTGGGTGGAAATCACAGCAAACTCAAGCAGACTTGTACATTTAAATATGCCAGAAAGTGAAAATTATAAAAGAGTAGTTGTAAATAATATGGATAAAACTTCAGTTAAAGGAAACATGGCTTTAGATGATACTCATGTACAAATTGTAACACCTTGGTCATTGGTTGATGCAAATGCTTGGGGAGTTTGGTTTAATCCAGGAGATTGGCAACTAATTGTTAATACTATGAGTGAGTTGCATTTAGTTAGTTTTGAACAAGAAATTTTTAATGTTGTTTTAAAGACTGTTTCAGAATCTGCTACTCAGCCACCAACTAAAGTTTATAATAATGATTTAACTGCATCATTGATGGTTGCATTAGATAGTAATAATACTATGCCATTTACTCCAGCAGCTATGAGATCTGAGACATTGGGTTTTTATCCATGGAAACCAACCATACCAACTCCATGGAGATATTATTTTCAATGGGATAGAACATTAATACCATCCCATACTGGAACTAGTGGCACACCAACAAATGTATATCATGGTACAGATCCAGATGATGTTCAATTTTATACTATTGAAAATTCTGTACCAGTACACTTACTAAGAACAGGTGATGAATTTGCTACAGGAACATTTTTTTTTGATTGTAAACCATGTAGACTAACACATACATGGCAAACAAATAGAGCATTGGGCTTACCACCATTTTTAAATTCTTTGCCTCAATCTGAAGGAGCTACTAACTTTGGTGATATAGGAGTTCAACAAGATAAAAGACGTGGTGTAACTCAAATGGGAAATACAGACTATATTACTGAAGCTACTATTATGAGACCAGCTGAGGTTGGTTATAGTGCACCATATTATTCTTTTGAAGCATCTACACAAGGGCCATTTAAAACACCTATTGCAGCAGGACGGGGGGGAGCGCAAACAGATGAAAATCAAGCAGCAGATGGTGATCCAAGATATGCATTTGGTAGACAACATGGTCAAAAAACTACTACAACAGGAGAAACACCTGAGAGATTTACATATATAGCACATCAAGATACAGGAAGATATCCAGAAGGAGATTGGATTCAAAATATTAACTTTAACCTTCCTGTAACAAATGATAATGTATTGCTACCAACAGATCCAATTGGAGGTAAAACAGGAATTAACTATACTAATATATTTAATACTTATGGTCCTTTAACTGCATTAAATAATGTACCACCAGTTTATCCAAATGGTCAAATTTGGGATAAAGAATTTGATACTGACTTAAAACCAAGACTTCATGTAAATGCACCATTTGTTTGTCAAAATAATTGTCCTGGTCAATTATTTGTAAAAGTTGCGCCTAATTTAACAAATGAATATGATCCTGATGCATCTGCTAATATGTCAAGAATTGTAACTTACTCAGATTTTTGGTGGAAAGGTAAATTAGTATTTAAAGCTAAACTAAGAGCATCTCATACTTGGAATCCAATTCAACAAATGAGTATTAATGTAGATAACCAATTTAACTATGTACCAAATAATATTGGAGCTATGAAAATTGTATATGAAAAATCTCAACTAGCACCTAGAAAGTTATATTAA
>OQ868546.1 Feline parvovirus isolate HN1909 VP2 gene complete cds
ATGAGTGATGGAGCAGTTCAACCAGACGGTGGTCAACCTGCTGTCAGAAATGAAAGAGCTACAGGATCTGGGAACGGGTCTGGAGGCGGGGGTGGTGGTGGTTCTGGGGGTGTGGGGATTTCTACGGGTACTTTCAATAATCAGACAGAATTTAAATTTTTGGAAAACGGATGGGTGGAAATCACAGCAAACTCAAGCAGACTTGTACATTTAAATATGCCAGAAAGTGAAAATTATAAAAGAGTAGTTGTAAATAATATGGATAAAACTGCAGTTAAAGGAAACATGGCTTTAGATGATACTCATGTACAAATTGTAACACCTTGGTCATTGGTTGATGCAAATGCTTGGGGAGTTTGGTTTAATCCAGGAGATTGGCAACTAATTGTTAATACTATGAGTGAGTTACATTTAGTTAGTTTTGAACAAGAAATTTTTAATGTTGTTTTAAAGACTGTTTCAGAATCTGCTACTCAACCACCAACTAAAGTTTATAATAATGATTTAACTGCATCATTGATGGTTGCATTAGATAGTAATAATACTATGCCATTTACTCCAGCAGCTATGAGATCTGAGACATTGGGTTTTTATCCATGGAAACCAACCATACCAACTCCATGGAGATATTATTTTCAATGGGATAGAACATTAATACCATCTCATACTGGAACTAGTGGCACACCAACAAATGTATATCATGGTACAGATCCAGATGATGTTCAATTTTATACTATTGAAAATTCTGTGCCAGTACACTTACTAAGAACAGGTGATGAATTTGCTACAGGAACATTTTTTTTTGATTGTAAACCATGTAGACTAACACATACATGGCAAACAAATAGAGCATTGGGCTTACCACCATTTCTAATTTCTTTGCCTCAATCTGAAGGAGCTACTAACTTTGGTGATATAGGAGTTCAACAAGATAAAAGACGTGGTGTAACACAAATGGGAAATACAGACTATATTACTGAAGCTACTATTATGAGACCAGCTGAGGTTGGTTATAGTGCACCATATTATTCTTTTGAAGCATCTACACAAGGACCATTTAAAACACCTATTGCAGCAGGACGGGGGGGAGCGCAAACAGATGAAAACCAAGCAGCAGATGGTGATCCAAGATATGCATTTGGTAGACAACATGGTCAAAAAACTACTACAACAGGAGAAACACCCGAGAGATTTACATATATAGCACATCAAGATACAGGAAGATATCCAGAAGGAGATTGGATTCAAAATATTAACTTTAACCTTCCTGTAACAAATGATAATGTATTGCTACCAACAGATCCAATTGGAGGTAAAACAGGAATTAACTATACTAATATATTTAATACTTATGGTCCTTTAACTGCATTAAATAATGTACCACCAGTTTATCCAAATGGTCAAATTTGGGATAAAGAATTTGATACTGACTTAAAACCAAGACTTCATGTAAATGCACCATTTGTTTGTCAAAATAATTGTCCTGGTCAATTATTTGTAAAAGTTGCGCCTAATTTAACAAATGAATATGATCCTGATGCATCTGCTAATATGTCAAGAATTGTAGCTTACTCAGATTTTTGGTGGAAAGGTAAATTAGTTTTTAAAGCTAAACTAAGAGCATCTCATACTTGGAATCCAATTCAACAAATGAGTATTAATGTAGATAACCAATTTAACTATGTACCAAATAATATTGGAGCTATGAAAATTGTATATGAAAAATCTCAACTAGCACCTAGAAAATTATATTAA
>OQ868545.1 Feline parvovirus isolate HN1908 VP2 gene complete cds
ATGAGTGATGGAGCAGTTCAACCAGACGGTGGTCAACCTGCTGTCAGAAATGAAAGAGCTACAGGATCTGGGAACGGGTCTGGAGGCGGGGGTGGTGGTGGTTCTGGGGGTATGGGGATTTCTACGGGTACTTTCAATAATCAGACGGAATTTAAATTTTTGGAAAACGGATGGGTGGAAATCACAGCAAACTCAAGCAGACTTGTACATTTAAATATGCCAGAAAGTGAAAATTATAAAAGAGTAGTTGTAAATAATATGGATAAAACTGCAGTTAAAGGAAACATGGCTTTAGATGATACTCATGTACAAATTGTAACACCTTGGTCATTGGTTGATGCAAATGCTTGGGGAGTTTGGTTTAATCCAGGAGATTGGCAACTAATTGTTAATACTATGAGTGAGTTACATTTAGTTAGTTTTGAACAAGAAATTTTTAATGTTGTTTTAAAGACTGTTTCAGAATCTGCTACTCAACCACCAACTAAAGTTTATAATAATGATTTAACTGCATCATTGATGGTTGCATTAGATAGTAATAATACTATGCCATTTACTCCAGCAGCTATGAGATCTGAGACATTGGGTTTTTATCCACGGAAACCAACCATACCAACTCCATGGAGATATTATTTTCAATGGGATAGAACATTAATACCATCTCATACTGGAACTAGTGGCACACCAACAAATGTATATCATGGTACAGATCCAGATGATGTTCAATTTTATACTATTGAAAATTCTGTGCCAGTACACTTACTAAGAACAGGTGATGAATTTGCTACAGGAACATTTTTTTTTGATTGTAAACCATGTAGACTAACACATACATGGCAAACAAATAGAGCATTGGGCTTACCACCATTTCTAAATTCTTTGCCTCAATCTGAAGGAGCTACTAACTTTGGTGATATAGGAGTTCAACAAGATAAAAGACGTGGTGTAACACAAATGGGAAATACAGACTATATTACTGAAGCTACTATTATGAGACCAGCTGAGGTTGGTTATAGTGCACCATATTATTCTTTTGAAGCATCTACACAAGGACCATTTAAAACACCTATTGCAGCAGGACGGGGGGGAGCGCAAACAGATGAAAACCAAGCAGCAGATGGTGATCCAAGATATGCATTTGGTAGACAACATGGTCAAAAAACTACTACAACAGGAGAAACACCCGAGAGATTTACATATATAGCACATCAAGATACAGGAAGATATCCAGAAGGAGATTGGATTCAAAATATTAACTTTAACCTTCCTGTAACAAATGATAATGTATTGCTACCAACAGATCCAATTGGAGGTAAAACAGGAATTAACTATACTAATATATTTAATACTTATGGTCCTTTAACTGCATTAAATAATGTACCACCAGTTTATCCAAATGGTCAAATTTGGGATAAAGAATTTGATACTGACTTAAAACCAAGACTTCATGTAAATGCACCATTTGTTTGTCAAAATAATTGTCCTGGTCAATTATTTGTAAAAGTTGCGCCTAATTTAACAAATGAATATGATCCTGATGCATCTGCTAATATGTCAAGAATTGTAACTTACTCAGATTTTTGGTGGAAAGGTAAATTAGTTTTTAAAGCTAAACTAAGAGCATCTCATACTTGGAATCCAATTCAACAAATGAGTATTAATGTAGATAACCAATTTAACTATGTACCAAATAATATTGGAGCTATGAAAATTGTATATGAAAAATCTCAACTAGCACCTAGAAAATTATATTAA
>OQ868544.1 Feline parvovirus isolate HN1906 VP2 gene complete cds
ATGAGTGATGGAGCAGTTCAACCAGACGGTGGTCAACCTGCTGTCAGAAATGAAAGAGCTACAGGATCTGGGAACGGGTCTGGAGGCGGGGGTGGTGGTGGTTCTGGGGGTGTGGGGATTTCTACGGGTACTTTCAATAATCAGACGGAATTTAAATTTTTGGAAAACGGATGGGTGGAAATCACAGCAAACTCAAGCAGACTTGTACATTTAAATATGCCAGAAAGTGAAAATTATAAAAGAGTAGTTGTAAATAATATGGATAAAACTGCAGTTAAAGGAAACATGGCTTTAGATGATACTCATGTACAAATTGTAACACCTTGGTCATTGGTTGATGCAAATGCTTGGGGAGTTTGGTTTAATCCAGGAGATTGGCAACTAATTGTTAATACTATGAGTGAGTTACATTTAGTTAGTTTTGAACAAGAAATTTTTAATGTTGTTTTAAAGACTGTTTCAGAATCTGCTACTCAACCACCAACTAAAGTTTATAATAATGATTTAACTGCATCATTGATGGTTGCATTAGATAGTAATAATACTATGCCATTTACTCCAGCAGCTATGAGATCTGAGACATTGGGTTTTTATCCATGGAAACCAACCATACCAACTCCATGGAGATATTATTTTCAATGGGATAGAACATTAATACCATCTCATACTGGAACTAGTGGCACACCAACAAATGTATATCATGGTACAGATCCAGATGATGTTCAATTTTATACTATTGAAAATTCTGTGCCAGTACACTTACTAAGAACAGGTAATGAATTTGCTACAGGAACATTTTTTTTTGATTGTAAACCATGTAGACTAACACATACATGGCAAACAAATAGAGCATTGGGCTTACCACCATTTCTAAATTCTTTGCCTCAATCTGAAGGAGCTACTAACTTTGGTGATATAGGAGTTCAACAAGATAAAAGACGTGGTGTAACACAAATGGGAAATACAGACTATATTACTGAAGCTACTATTATGAGACCAGCTGAGGTTGGTTATAGTGCACCATATTATTCTTTTGAAGCATCTACACAAGGACCATTTAAAACACCTATTGCAGCAGGACGGGGGGGAGCGCAAACAGATGAAAACCAAGCAGCAGATGGTGATCCAAGATATGCATTTGGTAGACAACATGGTCAAAAAACTACTACAACAGGAGAAACACCCGAGAGATTTACATATATAGCACATCAAGATACAGGAAGATATCCAGAAGGAGATTGGATTCAAAATATTAACTTTAACCTTCCTGTAACAAATGATAATGTATTGCTACCAACAGATCCAATTGGAGGTAAAACAGGAATTAACTATACTAATATATTTAATACTTATGGTCCTTTAACTGCATTAAATAATGTACCACCAGTTTATCCAAATGGTCAAATTTGGGATAAAGAATTTGATACTGACTTAAAACCAAGACTTCATGTAAATGCACCATTTGTTTGTCAAAATAATTGTCCTGGTCAATTATTTGTAAAAGTTGCGCCTAATTTAACAAATGAATATGATCCTGATGCATCTGCTAATATGTCAAGAATTGTAACTTACTCAGATTTTTGGTGGAAAGGTAAATTAGTTTTTAAAGCTAAACTAAGAGCATCTCATACTTGGAATCCAATTCAACAAATGAGTATTAATGTAGATAACCAATTTAACTATGTACCAAATAATATTGGAGCTATGAAAATTGTATATGAAAAATCTCAACTAGCACCTAGAAAATTATATTAA
>OQ868543.1 Feline parvovirus isolate HN1905 VP2 gene complete cds
ATGAGTGATGGAGCAGTTCAACCAGACGGTGGTCAACCTGCTGTCAGAAATGAAAGAGCTACAGGATCTGGGAACGGGTCTGGAGGCGGGGGTGGTGGTGGTTCTGGGGGTGTGGGGATTTCTACGGGTACTTTCAATAATCAGACGGAATTTAAATTTTTGGAAAACGGGTGGGTGGAAATCACAGCAAACTCAAGCAGACTTGTACATTTAAATATGCCAGAAAGTGAAAATTATAAAAGAGTAGTTGTAAATAATATGGATAAAACTTCAGTTAAAGGAAACATGGCTTTAGATGATACTCATGTACAAATTGTAACACCTTGGTCATTGGTTGATGCAAATGCTTGGGGAGTTTGGTTTAATCCAGGAGATTGGCAACTAATTGTTAATACTATGAGTGAGTTGCATTTAGTTAGTTTTGAACAAGAAATATTTAATGTTGTTTTAAAGACTGTTTCAGAATCTGCTACTCAGCCACCAACTAAAGTTTATAATAATGATTTAACTGCATCATTGATGGTTGCATTAGATAGTAATAATACTATGCCATTTACTCCAGCAGCTATGAGATCTGAGACATTGGGTTTTTATCCATGGAAACCAACCATACCAACTCCATGGAGATATTATTTTCAATGGGATAGAACATTAATACCATCCCATACTGGAACTAGTGGCACACCAACAAATGTATATCATGGTACAGATCCAAATGATGTTCAATTTTATACTATTGAAAATTCTGTACCAGTACACTTACTAAGAACAGGTGATGAATTTGCTACAGGAACATTTTTTTTTGATTGTAAACCATGTAGACTAACACATACATGGCAAACAAATAGAGCATTGGGCTTACCACCATTTTTAAATTCTTTGCCTCAATCTGAAAGAGCTACTAACTTTGGTGATATAGGAGTTCAACAAGATAAAAGACGTGGTGTAACTCAAATGGGAAATACAGACTATATTACTGAAGCTACTATTATGAGACCAGCTGAGGTTGGTTATAGTGCACCATATTATTCTTTTGAAGCATCTACACAAGGGCCATTTAAAACACCTATTGCAGCAGGACGGGGGGGAGCGCAAACAGATGAAAATCAAGCAGCAGATGGTGATCCAAGATATGCATTTGGTAGACAACATGGTCAAAAAACTACTACAACAGGAGAAACACCTGAGAGATTTACATATATAGCACATCAAGATACAGGAAGATATCCAGAAGGAGATTGGATTCAAAATATTAGCTTTAACCTTCCTGTAACAAATGATAATGTATTGCTACCAACAGATCCAATTGGAGGTAAAACAGGAATTAACTATACTAATATATTTAATACTTATGGTCCTTTAACTGCATTAAATAATGTACCACCAGTTTATCCAAATGGTCAAATTTGGGATAAAGAATTTGATACTGACTTAAAACCAAGACTTCATGTAAATGCACCATTTGTTTGTCAAAATAATTGTCCTGGTCAATTATTTGTAAAAGTTGCGCCTAATTTAACAAATGAATATGATCCTGATGCATCTGCTAATATGTCAAGAATTGTAACTTACTCAGATTTTTGGTGGAAAGGTAAATTAGTATTTAAAGCTAAACTAAGAGCATCTCATACTTGGAATCCAATTCAACAAATGAGTATTAATGTAGATAACCAATTTAACTATGTACCAAATAATATTGGAGCTATGGAAATTGTATATGAAAAATCTCAACTAGCACCTAGAAAATTATATTAA
>OQ868542.1 Feline parvovirus isolate HN1904 VP2 gene complete cds
ATGAGTGATGGAGCAGTTCAACCAGACGGTGGTCAACCTGCTGTCAGAAATGAAAGAGCTACAGGATCTGGGAACGGGTCTGGAGGCGGGGGTGGTGGTGGTTCTGGGGGTGTGGGGATTTCTACGGGTACTTTCAATAATCAGACGGAATTTAAATTTTTGGAAAACGGGTGGGTGGAAATCACAGCAAACTCAAGCAGACTTGTACATTTAAATATGCCAGAAAGTGAAAATTATAAAAGAGTAGTTGTAAATAATATGGATAAAACTTCAGTTAAAGGAAACATGGCTTTAGATGATACTCATGTACAAATTGTAACACCTTGGTCATTGGTTGATGCAAATGCTTGGGGAGTTTGGTTTAATCCAGGAGATTGGCAACTAATTGTTAATACTATGAGTGAGTTGCATTTAGTTAGTTTTGAACAAGAAATTTTTAATGTTGTTTTAAAGACTGTTTCAGAATCTGCTACTCAGCCACCAACTAAAGTTTATAATAATGATTTAACTGCATCATTGATGGTTGCATTAGATAGTAATAATACTATGCCATTTACTCCAGCAGCTATGAAATCTGAGACATTGGGTTTTTATCCATGGAAACCAACCATACCAACTCCATGGAGATATTATTTTCAATGGGATAGAACATTAATACCATCCCATACTGGAACTAGTGGCACACCAACAAATGTATATCATGGTACAGATCCAGATGATGTTCAATTTTATACTATTGAAAATTCTGTACCAGTACACTTACTAAGAACAGGTGATGAATTTGCTACAGGAACATTTTTTTTTGATTGTAAACCATGTAGACTAACACATACATGGCAAACAAATAGAGCATTGGGCTTACCACCATTTTTAAATTCTTTGCCTCAATCTGAAGGAGCTACTAACTTTGGTGATATAGGAGTTCAACAAGATAAAAGACGTGGTGTAACTCAAATGGGAAATACAGACTATATTACTGAAGCTACTATTATGAGACCAGCTGAGGTTGGTTATAGTGCACCATATTATTCTTTTGAAGCATCTACACAAGGGCCATTTAAAACACCTATTGCAGCAGGACGGGGGGGAGCGCAAACAGATGAAAATCAAGCAGCAGATGGTGATCCAAGATATGCATTTGGTAGACAACATGGTCAAAAAACTACTACAACAGGAGAAACACCTGAGAGATTTACATATATAGCACATCAAGATACAGGAAGATATCCAGAAGGAGATTGGATTCAAAATATTAACTTTAACCTTCCTGTAACAAATGATAATGTATTGCTACCAACAGATCCAATTGGAGGTAAAACAGGAATTAACTATACTAATATATTTAATACTTATGGTCCTTTAACTGCATTAAATAATGTACCACCAGTTTATCCAAATGGTCAAATTTGGGATAAAGAATTTGATACTGACTTAAAACCAAGACTTCATGTAAATGCACCATTTGTTTGTCAAAATAATTGTCCTGGTCAATTATTTGTAAAAGTTGCGCCTAATTTAACAAATGAATATGATCCTGATGCATCTGCTAATATGTCAAGAATTGTAACTTACTCAGATTTTTGGTGGAAAGGTAAATTAGTATTTAAAGCTAAACTAAGAGCATCTCATACTTGGAATCCAATTCAACAAATGAGTATTAATGTAGATAACCAATTTAACTATGTACCAAATAATATTGGAGCTATGAAAATTGTATATGAAAAATCTCAACTAGCACCTAGAAAATTATATTAA
>OQ868541.1 Feline parvovirus isolate HN1903 VP2 gene complete cds
ATGAGTGATGGAGCAGTTCAACCAGACGGTGGTCAACCTGCTGTCAGAAATGAAAGAGCTACAGGATCTGGGAACGGGTCTGGAGGCGGGGGTGGTGGTGGTTCTGGGGGTGTGGGGATTTCTACGGGTACTTTCAATAATCAGACGGAATTTAAATTTTTGGAAAACGGGTGGGTGGAAATCACAGCAAACTCAAGCAGACTTGTACATTTAAATATGCCAGAAAGTGAAAATTATAAAAGAGTAGTTGTAAATAATATGGATAAAACTTCAGTTAAAGGAAACATGGCTTTAGATGATACTCATGTACAAATTGTAACACCTTGGTCATTGGTTGATGCAAATGCTTGGGGAGTTTGGTTTAATCCAGGAGATTGGCAACTAATTGTTAATACTATGAGTGAGTTGCATTTAGTTAGTTTTGAACAAGAAATTTTTAATGTTGTTTTAAAGACTGTTTCAGAATCTGCTACTCAGCCACCAACTAAAGTTTATAATAATGATTTAACTGCATCATTGATGGTTGCATTAGATAGTAATAATACTATGCCATTTACTCCAGCAGCTATGAGATCTGAGACATTGGGTTTTTATCCATGGAAACCAACCATACCAACTCCATGGAGATATTATTTTCAATGGGATAGAACATTAATACCATCCCATACTGGAACTAGTGGCACACCAACAAATGTATATCATGGTACAGATCCAGATGATGTTCAATTTTATACTATTGAAAATTCTGTACCAGTACACTTACTAAGAACAGGTGATGAATTTGCTACAGGAACATTTTTTTTTGATTGTAAACCATGTAGACTAACACATACATGGCAAACAAATAGAGCATTGGGCTTACCACCATTTTTAAATTCTTTGCCTCAATCTGAAGGAGCTACTAACTTTGGTGATATAGGAGTTCAACAAGATAAAAGACGTGGTGTAACTCAAATGGGAAATACAGACTATATTACTGAAGCTACTATTATGAGACCAGCTGAGGTTGGTTATAGTGCACCATATTATTCTTTTGAAGCATCTACACAAGGGCCATTTAAAACACCTATTGCAGCAGGACGGGGGGGAGCGCAAACAGATGAAAATCAAGCAGCAGATGGTGATCCAAGATATGCATTTGGTAGACAACATGGTCAAAAAACTACTACAACAGGAGAAACACCTGAGAGATTTACATATATAGCACATCAAGATACAGGAAGATATCCAGAAGGAGATTGGATTCAAAATATTAACTTTAACCTTCCTGTAACAAATGATAATGTATTGCTACCAACAGATCCAATTGGAGGTAAAACAGGAATTAACTATACTAATATATTTAATACTTATGGTCCTTTAACTGCATTAAATAATGTACCACCAGTTTATCCAAATGGTCAAATTTGGGATAAAGAATTTGATACTGACTTAAAACCAAGACTTCATGTAAATGCACCATTTGTTTGTCAAAATAATTGTCCTGGTCAATTATTTGTAAAAGTTGCGCCTAATTTAACAAATGAATATGATCCTGATGCATCTGCTAATATGTCAAGAATTGTAACTTACTCAGATTTTTGGTGGAAAGGTAAATTAGTATTTAAAGCTAAACTAAGAGCATCTCATACTTGGAATCCAATTCAACAAATGAGTATTAATGTAGATAACCAATTTAACTATGTACCAAATAATATTGGAGCTATGAAAATTGTATATGAAAAATCTCAACTAGCACCTAGAAAATTATATTAA
>OQ868540.1 Feline parvovirus isolate HN1902 VP2 gene complete cds
ATGAGTGATGGAGCAGTTCAACCAGACGGTGGTCAACCTGCTGTCAGAAATGAAAGAGCTACAGGATCTGGGAACGGGTCTGGAGGCGGGGGTGGTGGTGGTTCTGGGGGTGTGGGGATTTCTACGGGTACTTTCAATAATCAGACGGAATTTAAATTTTTGGAAAACGGGTGGGTGGAAATCACAGCAAACTCAAGCAGACTTGTACATTTAAATATGCCAGAAAGTGAAAATTATAAAAGAGTAGTTGTAAATAATATGGATAAAACTTCAGTTAAAGGAAACATGGCTTTAGATGATACTCATGTACAAATTGTAACACCTTGGTCATTGGTTGATGCAAATGCTTGGGGAGTTTGGTTTAATCCAGGAGATTGGCAGCTAATTGTTAATACTATGAGTGAGTTGCATTTAGTTAGTTTTGAACAAGAAATTTTTAATGTTGTTTTAAAGACTGTTTCAGAATCTGCTACTCAGCCACCAACTAAAGTTTATAATAATGATTTAACTGCATCATTGATGGTTGCATTAGATAGTAATAATACTATGCCATTTACTCCAGCAGCTATGAGATCTGAGACATTGGGTTTTTATCCATGGAAACCAACCATACCAACTCCATGGAGATATTATTTTCAATGGGATAGAACATTAATACCATCTCATACTGGAACTAGTGGCACACCAACAAATGTATATCATGGTACAGATCCAGATGATGTTCAATTTTATACTATTGAAAATTCTGTACCAGTACACTTACTAAGAACAGGTGATGAATTTGCTACAGGAACATTTTTTTTTGATTGTAAACCATGTAGACTAACACATACATGGCAAACAAATAGAGCATTGGGCTTACCACCATTTCTAAATTCTTTGCCTCAATCTGAAGGAGCTACTAACTTTGGTGATATAGGAGTTCAACAAGATAAAAGACGTGGTGTAACTCAAATGGGAAATACAGACTATATTACTGAAGCTACTATTATGAGACCAGCTGAGGTTGGTTATAGTGCACCATATTATTCTTTTGAAGCATCTACACAAGGGCCATTTAAAACACCTATTGCAGCAGGACGGGGGGGAGCACAAACAGATGAAAATCAAGCAGCAGATGGTGATCCAAGATATGCATTTGGTAGACAACATGGTCAAAAAACTACTACAACAGGAGAAACACCTGAGAGATTTACATATATAGCACATCAAGATACAGGAAGATATCCAGAAGGAGATTGGATTCAAAATATTAACTTTAACCTTCCTGTAACAAATGATAATGTATTGCTACCAACAGATCCAATTGGAGGTAAAACAGGAATTAACTATACTAATATATTTAATACTTATGGTCCTTTAACTGCATTAAATAATGTACCACCAGTTTATCCAAATGGTCAAATTTGGGATAAAGAATTTGATACTGACTTAAAACCAAGACTTCATGTAAATGCACCATTTGTTTGTCAAAATAATTGTCCTGGTCAATTATTTGTAAAAGTTGCGCCTAATTTAACAAATGAATATGATCCTGATGCATCTGCTAATATGTCCAGAATTGTAACTTACTCAGATTTTTGGTGGAAAGGTAAATTAGTATTTAAAGCTAAACTAAGAGCATCTCATACTTGGAATCCAATTCAACAAATGAGTATTAATGTAGATAACCAATTTAACTATGTACCAAATAATATTGGAGCTATGAAAATTGTATATGAAAAATCTCAACTAGCACCTAGAAAATTATATTAA
>OQ868539.1 Feline parvovirus isolate HN1901 VP2 gene complete cds
ATGAGTGATGGAGCAGTTCAACCAGACGGTGGTCAACCTGCTGTCAGAAATGAAAGAGCTACAGGATCTGGGAACGGGTCTGGAGGCGGGGGTGGTGGTGGTTCTGGGGGTGTGGGGATTTCTACGGGTACTTTCAATAATCAGACGGAATTTAAATTTTTGGAAAACGGGTGGGTGGAAATCACAGCAAACTCAAGCAGACTTGTACATTTAAATATGCCAGAAAGTGAAAATTATAAAAGAGTAGTTGTAAATAATATGGATAAAACTTCAGTTAAAGGAAACATGGCTTTAGATGATACTCATGTACAAATTGTAACACCTTGGTCATTGGTTGGTGCAAATGCTTGGGGAGTTTGGTTTAATCCAGGAGATTGGCAGCTAATTGTTAATACTATGAGTGAGTTGCATTTAGTTAGTTTTGAACAAGAAATTTTTAATGTTGTTTTAAAGACTGTTTCAGAATCTGCTACTCAGCCACCAACTAAAGTTTATAATAATGATTTAACTGCATCATTGATGGTTGCATTAGATAGTAATAATACTATGCCATTTACTCCAGCAGCTATGAGATCTGAGACATTGGGTTTTTATCCATGGAAACCAACCATACCAACTCCATGGAGATATTATTTTCAATGGGATAGAACATTAATACCATCCCATACTGGAACTAGTGGCACACCAACAAATGTATATCATGGTACAGATCCAGATGATGTTCAATTTTATACTATTGAAAATTCTGTACCAGTACACTTACTAAGAACAGGTGATGAATTTGCTACAGGAACATTTTTTTTTGATTGTAAACCATGTAGACTAACACATACATGGCAAACAAATAGAGCATTGGGCTTACCACCATTTTTAAATTCTTTGCCTCAATCTGAAGGAGCTACTAACTTTGGTGATATAGGAGTTCAACAAGATAAAAGACGTGGTGTAACTCAAATGGGAAATACAGACTATATTACTGAAGCTACTATTATGAGACCAGCTGAGGTTGGTTATAGTGCACCATATTATTCTTTTGAAGCATCTACACAAGGACCATTTAAAACACCTATTGCAGCAGGACGGGGGGGAGCGCAAACAGATGAAAATCAAGCAGCAGATGGTGATCCAAGATATGCATTTGGTAGACAACATGGTCAAAAAACTACTACAACAGGAGAAACACCTGAGAGATTTACATATATAGCACATCAAGATACAGGAAGATATCCAGAAGGAGATTGGATTCAAAATATTAACTCTAACCTTCCTGTAACAAATGATAATGTATTGCTACCAACAGATCCAATTGGAGGTAAAACAGGAATTAACTATACTAATATATTTAATACTTATGGTCCTTTAACTGCATTAAATAATGTACCACCAGTTTATCCAAATGGTCAAATTTGGGATAAAGAATTTGATACTGACTTAAAACCAAGACTTCATGTAAATGCACCATTTGTTTATCAAAATAATTGTCCTGGTCAATTATTTGTAAAAGTTGCGCCTAATTTAACAAATGAATATGATCCTGATGCATCTGCTAATATGTCAAGAATTGTAACTTACTCAGATTTTTGGTGGAAAGGTAAATTAGTATTTAAAGCTAAACTAAGAGCATCTCATACTTGGAATCCAATTCAACAAATGAGTATTAATGTAGATAACCAATTTAACTATGTACCAAATAATATTGGAGCTATGAAAATTGTATATGAAAAATCTCAACTAGCACCTAGAAAATTATATTAA
>OQ868538.1 Feline parvovirus isolate HN1806 VP2 gene complete cds
ATGAGTGATGGAGCAGTTCAACCAGACGGTGGTCAACCTGCTGTCAGAAATGAAAGAGCTACAGGATCTGGGAACGGGTCTGGAGGCGGGGGTGGTGGTGGTTCTGGGGGTGTGGGGATTTCTACGGGTACTTTCAATAATCAGACGGAATTTAAATTTTTGGAAAACGGATGGGTGGAAATCACAGCAAACTCAAGCAGACTTGTACATTTAAATATGCCAGAAAGTGAAAATTATAAAAGAGTAGTTGTAAATAATATGGATAAAACTGCAGTTAAAGGAAACATGGCTTTAGATGATACTCATGTACAAATTGTAACACCTTGGTCATTGGTTGATGCAAATGCTTGGGGAGTTTGGTTTAATCCAGGAGATTGGCAACTAATTGTTAATACTATGAGTGAGTTGCATTTAGTTAGTTTTGAACAAGAAATTTTTAATGTTGTTTTAAAGACTGTTTCAGAATCTGCTACTCAGCCACCAACTAAAGTCTATAATAATGATTTAACTGCATCATTGATGGTTGCATTAGATAGTAATAATACTATGCCATTTACTCCAGCAGCTATGAGATCTGAGACATTAGGTTTTTATCCATGGAAACCAACCATACCAACTCCATGGAGATATTATTTTCAATGGGATAGAACATTAATACCATCTCATACTGGAACTAGTGGCACACCAACAAATGTATATCATGGTACAGATCCAGATGATGTTCAATTTTATACTATTGAAAATTCTGTGCCAGTGCACTTACTAAGAACAGGTGATGAATTTGCTACAGGAACATTTTTTTTTGATTGTAAACCATGTAGACTAACACATACATGGCAAACAAATAGAGCATTGGGCTTACCACCATTTCTAAATTCTTTGCCTCAATCTGAAGGAGCTACTAACTTTGGTGATATAGGAGTTCAACAAGATAAAAGACGTGGTGTAACTCAAATGGGAAATACAGACTATATTACTGAAGCTACTATTATGAGACCAGCTGAGGTTGGTTATAGTGCACCATATTATTCTTTTGAAGCATCTACACAAGGGCCATTTAAAACACCTATTGCAGCAGGACGGGGGGGAGCACAAACAGATGAAAATCAAGCAGCAGATGGTGATCCAAGATATGCATTTGGTAGACAACATGGTCAAAAAACTACTACAACAGGAGAAACACCCGAGAGATTTACATATATAGCACACCAAGATACAGGAAGATATCCAGAAGGAGATTGGATTCAAAATATTAACTTTAACCTTCCTGTAACAAATGATAATGTATTACTACCAACAGATCCAATTGGAGGTAAAACAGGAATTAACTATACTAATATATTTAATACTTATGGTCCTTTAACTGCATTAAATAATGTACCACCAGTTTATCCAAATGGTCAAATTTGGGATAAAGAATTTGATACTGACTTAAAACCAAGACTTCATGTAAATGCACCATTTGTTTGTCAAAATAATTGTCCTGGTCAATTATTTGTGAAAGTTGCGCCTAATTTAACAAATGAATATGATCCTGATGCATCTGCTAATATGTCAAGAATTGTGACTTACTCAGATTTTTGGTGGAAAGGTAAATTAGTATCTAAAGCTAAACTAAGAGCATCTCATACTTGGAATCCAATTCAACAAATGAGTATTAATGTAGATAACCAATTTAACTATGTACCAAATAATATTGGAGCTATGAAAATTGTATATGAAAAATCTCAACTAGCACCTAGAAAATTATATTAA
>OQ868537.1 Feline parvovirus isolate HN1805 VP2 gene complete cds
ATGAGTGATGGAGCAGTTCAACCAGACGGTGGTCAACCTGCTGTCAGAAATGAAAGAGCTACAGGATCTGGGAACGGGTCTGGAGGCGGGGGTGGTGGTGGTTCTGGGGGTGTGGGGATTTCTACGGGTACTTTCAATAATCAGACGGAATTTAAATTTTTGGAAAACGGGTGGGTGGAAATCACAGCAAACTCAAGCAGACTTGTACATTTAAATATGCCAGAAAGTGAAAATTATAAAAGAGTAGTTGTAAATAATATGGATAAAATTTCAGTTAAAGGAAACATGGCTTTAGATGATACTCATGTACAAATTGTAACACCTTGGTCATTGGTTGATGCAAATGCTTGGGGAGTTTGGTTTAATCCAGGAGATTGGCAACTAATTGTTAATACTATGAGTGAGTTGCATTTAGTTAGTTTTGAACAAGAAATTTTTAATGTTGTTTTAAAGACTGTTTCAGAATCTGCTACTCAGCCACCAACTAAAGTTTATAATAATGATTTAACTGCATCATTGATGGTTGCATTAGATAGTAATAATACTATGCCATTTACTCCAGCAGCTATGAGATCTGAGACATTGGGTTTTTATCCATGGAAACCAACCATACCAACTCCATGGAGATATTATTTTCAATGGGATAGAACATTAATACCATCCCATACTGGAACTAGTGGCACACCAACAAATGTATATCATGGTACAGATCCAGATGATGTTCAATTTTATACTATTGAAAATTCTGTACCAGTACACTTACTAAGAACAGGTGATGAATTTGCTACAGGAACATTTTTTTTTGATTGTAAACCATGTAGACTAACACATACATGGCAAACAAATAGAGCATTGGGCTTACCACCATTTTTAAATTCTTTGCCTCAATCTGAAGGAGCTACTAACTTTGGTGATATAGGAGTTCAACAAGATAAAAGACGTGGTGTAACTCAAATGGGAAATACAGACTATATTACTGAAGCTACTATTATGAGACCAGCTGAGGTTGGTCATAGTGCACCATATTATTCTTTTGAAGCATCTACACAAGGGCCATTTAAAACACCTATTGCAGCAGGACGGGGGGGAGCGCAAACAGATGAAAATCAAGCAGCAGATGGTGATCCAAGATATGCATTTGGTAGACAACATGGTCAAAAAACTACTACAACAGGAGAAACACCTGAGAGATTTACATATATAGCACATCAAGATACAGGAAGATATCCAGAAGGAGATTGGATCCAAAATATTAACTTTAACCTTCCTGTAACAAATGATAATGTATTGCTACCAACAGATCCAATTGGAGGTAAAACAGGAATTAACTATACTAATATATTTAATACTTATGGTCCTTTAACTGCATTAAATAATGTACCACCAGTTTATCCAAATGGTCAAATTTGGGATAAAGAATTCGATACTGACTTAAAACCAAGACTTCATGTAAATGCACCATTTGTTTGTCAAAATAATTGTCCTGGTCAATTATTTGTAAAAGTTGCGCCTAATTTAACAAATGAATATGATCCTGATGCATCTGCTAATATGTCAAGAATTGTAGCTTACTCAGATTTTTGGTGGAAAGGTAAATTAGTATTTAAAGCTAAACTAAGAGCATCTCATACTTGGAATCCAATTCAACAAATGAGTATTAATGTAGATAACCAATTTAACTATGTACCAAATAATATTGGAGCTATGAAAATTGTATATGAAAAATCTCAACTAGCACCTAGAAAATTATATTAA
>OQ868536.1 Feline parvovirus isolate HN1804 VP2 gene complete cds
ATGAGTGATGGAGCAGTTCAACCAGACGGTGGTCAACCTGCTGTCAGAAATGAAAGAGCTACAGGATCTGGGAACGGGTCTGGAGGCGGGGGTGGTGGTGGTTCTGGGGGTGTGGGGATTTCTACGGGTACTTTCAATAATCAGACGGAATTTAAATTTTTGGAAAACGGGTGGGTGGAAATCACAGCAAACTCAAGCAGACTTGTACATTTAAATATGCCAGAAAGTGAAAATTATAAAAGAGTAGTTGTAAATAATATGGATAAAACTTCAGTTAAAGGAAACATGGCTTTAGATGATACTCATGTACAAATTGTAACACCTTGGTCATTGGTTGATGCAAATGCTTGGGGAGTTTGGTTTAATCCAGGAGATTGGCAACTAATTGTTAATACTATGAGTGAGTTGCATTTAGTTAGTTTTGAACAAGAAATTTTTAATGTTGTTTTAAAGACTGTTTCAGAATCTGCTACTCAGCCACCAACTAAAGTTTATAATAATGATTTAACTGCATCATTGATGGTTGCATTAGATAGTAATAATACTATGCCATTTACTCCAGCAGCTATGAGATCTGAGACATTGGGTTTTTATCCATGGAAACCAACCATACCAACTCCATGGAGATATTATTTTCAATGGGATAGAACATTAATACCATCCCATACTGGAACTAGTGGCACACCAACAAATGTATATCATGGTACAGATCCAGATGATGTTCAATTTTATACTATTGAAAATTCTGTACCAGTACACTTACTAAGAACAGGTGATGAATTTGCTACAGGAACATTTTTTTTTGATTGTAAACCATGTAGACTAACACATACATGGCAAACAAATAGAGCATTGGGCTTACCACCATTTTTAAATTCTTTGCCTCAATCTGAAGAAGCTACTAGCTTTGGTGATATAGGAGTTCAACAAGATAAAAGACGTGGTGTAACTCAAATGGGAAATACAGACTATATTACTGAAGCTACTATTATGAGACCAGCTGAGGTTGGTTATAGTGCACCATATTATTCTTTTGAAGCATCTACACAAGGGCCATTTAAAACACCTATTGCAGCAGGACGGGGGGGAGCGCAAACAGATGAAAATCAAGCAGCAGATGGTGATCCAAGATATGCATTTGGTAGACAACATGGTCAAAAAACTACTACAACAGGAGAAACACCTGAGAGATTTACATATATAGCACATCAAGATACAGGAAGATATCCAGAAGGAGATTGGATTCAAAATATTAACTTTAACCTTCCTGTAACAAATGATAATGTATTGCTACCAACAGATCCAATTGGAGGTAAAACAGGAATTAACTATACTAATATATTTAATACTTATGGTCCTTTAACTGCATTAAATAATGTACCACCAGTTTATCCAAATGGTCAAATTTGGGATAAAGAATTTGATACTGACTTAAAACCAAGACTTCATGTAAATGCACCATTTGTTTGTCAAAATAATTGTCCTGGTCAATTATTTGTAAAAGTTGCGCCTAATTTAACAAATGAATATGATCCTGATGCATCTGCTAATATGTCAAGAATTGTAACTTACTCAGATTTTTGGTGGAAAGGTAAATTAGTATTTAAAGCTAAACTAAGAGCATCTCATACTTGGAATCCAATTCAACAAATGAGTATTAATGTAGATAACCAATTTAACTATGTACCAAATAATATTGGAGCTATGAAAATTGTATATGAAAAATCTCAACTAGCACCTAGAAAATTATATTAA
>OQ868535.1 Feline parvovirus isolate HN1803 VP2 gene complete cds
ATGAGTGATGGAGCAGTTCAACCAGACGGTGGTCAACCTGCTGTCAGAAATGAAAGAGCTACAGGATCTGGGAACGGGTCTGGAGGCGGGGGTGGTGGTGGTTCTGGGGGTGTGGGGATTTCTACGGGTACTTTCAATAATCAGACGGAATTTAAATTTTTGGAAAACGGGTGGGTGGAAATCACAGCAAACTCAAGCAGACTTGTACATTTAAATATGCCAGAAAGTGAAAATTATAAAAGAGTAGTTGTAAATAATATGGATAAAACTTCAGTTAAAGGAAACATGGCTTTAGATGATACTCATGTACAAATTGTAACACCTTGGTCATTGGTTGATGCAAATGCTTGGGGAGTTTGGTTTAATCCAGGAGATTGGCAACTAATTGTTAATACTATGAGTGAGTTGCATTTAGTTAGTTTTGAACAAGAAATTTTTAATGTTGTTTTAAAGACTGTTTCAGAATCTGCTACTCAGCCACCAACTAAAGTTTATAATAATGATTTAACTGCATCATTGATGGTTGCATTAGATAGTAATAATACTATGCCATTTACCCCAGCAGCTATGAGATCTGAGACATTGGGTTTTTATCCATGGAAACCAACCATACCAACTCCATGGAGATATTATTTTCAATGGGATAGAACATTAATACCATCCCATACTGGAACTAGTGGCACACCAACAAATGTATATCATGGTACAGATCCAGATGATGTTCAATTTTATACTATTGAAAATTCTGTACCAGTACACTTACTAAGAACAGGTGATGAATTTGCTACAGGAACATTTTTTTTTGATTGTAAACCATGTAGACTAACACATACATGGCAAACAAATAGAGCATTGGGCTTACCACCATTTTTAAATTCTTTGCCTCAATCTGAAGGAGCTACTAACTTTGGTGATATAGGAGTTCAACAAGATAAAAGACGTGGTGTAACTCAAATGGGAAATACAGACTATATTACTGAAGCTACTATTATGAGACCAGCTGAGGTTGGTTATAGTGCACCATATTATTCTTTTGAAGCATCTACACAAGGGCCATTTAAAACACCTATTGCAGCAGGACGGGGGGGAGCGCAAACAGATGAAAATCAAGCAGCAGATGGTGATCCAAGATATGCATTTGGTAGACAACATGGTCAAAAAACTACTACAACAGGAGAAACACCTGAGAGATTTACATATATAGCACATCAAGATACAGGAAGATATCCAGAAGGAGATTGGATTCAAAATATTAACTTTAACCTTCCTGTAACAAATGATAATGTATTGCTACCAACAGATCCAATTGGAGGTAAAACAGGAATTAACTATACTAATATATTTAATACTTATGGTCCTTTAACTGCATTAAATAATGTACCACCAGTTTATCCAAATGGTCAAATTTGGGATAAAGAATTTGATACTGACTTAAAACCAAGACTTCATGTAAATGCACCATTTGTTTGTCAAAATAATTGTCCTGGTCAATTATTTGTAAAAGTTGCGCCTAATTTAACAAATGAATATGATCCTGATGCATCTGCTAATATGTCAAGAATTGTAACTTACTCAGATTTTTGGTGGAAAGGTAAATTAGTATTTAAAGCTAAACTAAGAGCATCTCATACTTGGAATCCAATTCAACAAATGAGTATTAATGTAGATAACCAATTTAACTATGTACCAAATAATATTGGAGCTATGAAAATTGTATATGAAAAATCTCAACTAGCACCTAGAAAATTATATTAA
>OQ868534.1 Feline parvovirus isolate HN1802 VP2 gene complete cds
ATGAGTGATGGAGCAGTTCAACCAGACGGTGGTCAACCTGCTGTCAGAAATGAAAGAGCTACAGGATCTGGGAACGGGTCTGGAGGCGGGGGTGGTGGTGGTTCTGGGGGTGTGGGGATTTCTACGAGTACTTTCAATAATCAGACGGAATTTAAATTTTTGGAAAACGGGTGGGTGGAAATCACAGCAAACTCAAGCAGACTTGTACATTTAAATATGCCAGAAAGTGAAAATTATAAAAGAGTAGTTGTAAATAATATGGATAAAACTTCAGTTAAAGGAAACATGGCTTTAGATGATACTCATGTACAAATTGTAACACCTTGGTCATTGGTTGATGCAAATGCTTGGGGAGTTTGGTTTAATCCAGGAGATTGGCAACTAATTGTTAATACTATGAGTGAGCTGCATTTAGTTAGTTTTGAACAAGAAATTTTTAATGTTGTTTTAAAGACTGTTTCAGAATCTGCTACTCAGCCACCAACTAAAGTTTATAATAATGATTTAACTGCATCATTGATGGTTGCATTAGATAGTAATAATACTATGCCATTTACTCCAGCAGCTATGAGATCTGAGACATTGGGTTTTTATCCATGGAAACCAACCATACCAACTCCATGGAGATATTATTTTCAATGGGATAGAACATTAATACCATCCCATACTGGAACTAGTGGCACACCAACAAATGTATATCATGGTACAGATCCAGATGATGTTCAATTTTATACTATTGAAAATTCTGTACCAGTACACTTACTAAGAACAGGTGATGAATTTGCTACAGGAACATTTTTTTTTGATTGTAAACCATGTAGACTAACACATACATGGCAAACAAATAGAGCATTGGGCTTACCACCATTTTTAAATTCTTTGCCTCAATCTGAAGGAGCTACTAACTTTGGTGATATAGGAGTTCAACAAGATAAAAGACGTGGTGTAACTCAAATGGGAAATACAGACTATATTACTGAAGCTACTATTATGAGACCAGCTGAGGTTGGTTATAGTGCACCATATTATTCTTTTGAAGCATCTACACAAGGGCCATTTAAAACACCTATTGCAGCAGGACGGGGGGGAGCGCAAACAGATGAAAGTCAAGCAGCAGATGGTGATCCAAGATATGCATTTGGTAGACAACATGGTCAAAAAACTACTACAACAGGAGAAACACCTGAGAGATTTACATATATAGCACATCAAGATACAGGAAGATATCCAGAAGGAGATTGGATTCAAAATATTAACTTTAACCTTCCTGTAACAAATGATAATGTATTGCTACCAACAGATCCAATTGGAGGTAAAACAGGAATTAACTATACTAATATATTTAATACTTATGGTCCTTTAACTGCATTAAATAATGTACCACCAGTTTATCCAAATGGTCAAATTTGGGATAAAGAATTTGATACTGACTTAAAACCAAGACTTCATGTAAATGCACCATTTGTTTGTCAAAATAATTGTCCTGGTCAATTATTTGTAAAAGTTGCGCCTAATTTAACAAATGAATATGATCCTGATGCATCTGCTAATATGTCAAGAATTGTAACTTACTCAGATTTTTGGTGGAAAGGTAAATTAGTATTTAAAGCTAAACTAAGAGCATCTCATACTTGGAATCCAATTCAACAAATGAGTATTAATGTAGATAACCAATTTAACTATGTACCAAATAATATTGGAGCTATGAAAATTGTATATGAAAAATCTCAACTAGCACCTAGAAAATTATATTAA
>OQ868533.1 Feline parvovirus isolate HN1801 VP2 gene complete cds
ATGAGTGATGGAGGAGTTCAACCAGACGGTGGTCAACCTGCTGTCAGAAATGAAAGAGCTACAGGATCTGGGAACGGGTCTGGAGGCGGGGGTGGTGGTGGTTCTGGGGGTGTGGGGATTTCTACGGGTACTTTCAATAATCAGACGGAATTTAAATTTTTGGAAAACGGATGGGTGGAAATCACAGCAAACTCAAGCAGACTTGTACATTTAAATATGCCAGAAAGTGAAAATTATAAAAGAGTAGTTGTAAATAATATGGATAAAACTGCAGTTAAAGGAAACATGGCTTTAGATGATACTCATGTACAAATTGTAACACCTTGGTCATTGGTTGATGCAAATGCTTGGGGAGTTTGGTTTAATCCAGGAGATTGGCAACTAATTGTTAATACTATGAGTGAGTTACATTTAGTTAGTTTTGAACAAGAAATTTTTAATGTTGTTTTAAAGACTGTTTCAGAATCTGCTACTCAACCACCAACTAAAGTTTATAATAATGATTTAACTGCATCATTGATGGTTGCATTAGATAGTAATAATACTATGCCATTTACTCCAGCAGCTATGAGATCTGAGACATTGGGTTTTTATCCATGGAAACCAACCATACCAACTCCATGGAGATATTATTTTCAATGGGATAGAACATTAATACCATCTCATACTGGAACTAGTGGCACACCAACAAATGTATATCATGGTACAGATCCAGATGATGTTCAATTTTATACTATTGAAAATTCTGTGCCAGTACACTTACTAAGAACAGGTGATGAATTTGCTACAGGAACATTTTTTTTTGATTGTAAACCATGTAGACTAACACATACATGGCAAACAAATAGAGCATTGGGCTTACCACCATTTCTAAATTCTTTGCCTCAATCTGAAGGAGCTACTAACTTTGGTGATATAGGAGTTCAACAAGATAAAAGACGTGGTGTAACACAAATGGGAAATACAGACTATATTACTGAAGCTACTATTATGAGACCAGCTGAGGTTGGTTATAGTGCACCATATTATTCTTTTGAAGCATCTACACAAGGACCATTTAAAACACCTATTGCAGCAGGACGGGGGGGAGCGCAAACAGATGAAAACCAAGCAGCAGATGGTGATCCAAGATATGCATTTGGTAGACAACATGGTCAAAAAACTACTACAACAGGAGAAACACCCGAGAGATTTACATATATAGCACATCAAGATACAGGAAGATATCCAGAAGGAGATTGGATTCAAAATATTAACTTTAACCTTCCTGTAACAAATGATAATGTATTGCTACCAACAGATCCAATTGGAGGTAAAACAGGAATTAACTATACTAATATATTTAATACTTATGGTCCTTTAACTGCATTAAATAATGTACCACCAGTTTATCCAAATGGTCAAATTTGGGATAAAGAATTTGATACTGACTTAAAACCAAGACTTCATGTAAATGCACCATTTGTTTGTCAAAATAATTGTCCTGGTCAATTATTTGTAAAAGTTGCGCCTAATTTAACAAATGAATATGATCCTGATGCATCTGCTAATATGTCAAGAATTGTAACTTACTCAGATTTTTGGTGGAAAGGTAAATTAGTTTTTAAAGCTAAACTAAGAGCATCTCATACTTGGAATCCAATTCAACAAATGAGTATTAATGTAGATAACCAATTTAACTATGTACCAAATAATATTGGAGCTATGAAAATTGTATATGAAAAATCTCAACTAGCACCTAGAAAATTATATTAA
>OR194142.1 Feline parvovirus isolate AHWH56 VP2 protein gene complete cds
ATGAGTGATGGAGCAGTTCAACCAGACGGTGGTCAACCTGCTGTCAGAAATGAAAGAGCTACAGGATCTGGGAACGGGTCTGGAGGCGGGGGTGGTGGTGGTTCTGGGGGTGTGGGGATTTCTACGGGTACTTTCAATAATCAGACGGAATTTAAATTTTTGGAAAACGGGTGGGTGGAAATCACAGCAAACTCAAGCAGACTTGTACATTTAAATATGCCAGAAAGTGAAAATTATAAAAGAGTAGTTGTAAATAATATGGATAAAACTTCAGTTAAAGGAAACATGGCTTTAGATGATACTCATGTACAAATTGTAACACCTTGGTCATTGGTTGATGCAAATGCTTGGGGAGTTTGGTTTAATCCAGGAGATTGGCAACTAATTGTTAATACTATGAGTGAGTTGCATTTAGTTAGTTTTGAACAAGAAATTTTTAATGTTGTTTTAAAGACTGTTTCAGAATCTGCTACTCAGCCACCAACTAAAGTTTATAATAATGATTTAACTGCATCATTGATGGTTGCATTAGATAGTAATAATACTATGCCATTTACTCCAGCAGCTATGAGATCTGAGACATTGGGTTTTTATCCATGGAAACCAACCATACCAACTCCATGGAGATATTATTTTCAATGGGATAGAACATTAATACCATCCCATACTGGAACTAGTGGCACACCAACAAATGTATATCATGGTACAGATCCAGATGATGTTCAATTTTATACTATTGAAAATTCTGTACCAGTACACTTACTAAGAACAGGTGATGAATTTGCTACAGGAACATTTTTTTTTGATTGTAAACCATGTAGACTAACACATACATGGCAAACAAATAGAGCATTGGGCTTACCACCATTTTTAAATTCTTTGCCTCAATCTGAAGGAGCTACTAACTTTGGTGATATAGGAGTTCAACAAGATAAAAGACGTGGTGTAACTCAAATGGGAAATACAGACTATATTACTGAAGCTACTATTATGAGACCAGCTGAGGTTGGTTATAGTGCACCATATTATTCTTTTGAAGCATCTACACAAGGGCCATTTAAAACACCTATTGCAGCAGGACGGGGGGGAGCGCAAACAGATGAAAATCAAGCAGCAGATGGTGATCCAAGATATGCATTTGGTAGACAACATGGTCAAAAAACTACTACAACAGGAGAAACACCTGAGAGATTTACATATATAGCACATCAAGATACAGGAAGATATCCAGAAGGAGATTGGATTCAAAATATTAACTTTAACCTTCCTGTAACAAATGATAATGTATTGCTACCAACAGATCCAATTGGAGGTAAAACAGGAATTAACTATACTAATATATTTAATACTTATGGTCCTTTAACTGCATTAAATAATGTACCACCAGTTTATCCAAATGGTCAAATTTGGGATAAAGAATTTGATACTGACTTAAAACCAAGACTTCATGTAAATGCACCATTTGTTTGTCAAAATAATTGTCCTGGTCAATTATTTGTAAAAGTTGCGCCTAATTTAACAAATGAATATGATCCTGATGCATCTGCTAATATGTCAAGAATTGTAACTTACTCAGATTTTTGGTGGAAAGGTAAATTAGTATTTAAAGCTAAACTAAGAGCATCTCATACTTGGAATCCAATTCAACAAATGAGTATTAATGTAGATAACCAATTTAACTATGTACCAAATAATATTGGAGCTATGAAAATTGTATATGAAAAATCTCAACTAGCACCTAGAAAATTATATTAA
>OR194141.1 Feline parvovirus isolate SDYT2 VP2 protein gene complete cds
ATGAGTGATGGAGCAGTTCAACCAGACGGTGGTCAACCTGCTGTCAGAAATGAAAGAGCTACAGGATCTGGGAACGGGTCTGGAGGCGGGGGTGGTGGTGGTTCTGGGGGTGTGGGGATTTCTACGGGTACTTTCAATAATCAGACGGAATTTAAATTTTTGGAAAACGGGTGGGTGGAAATCACAGCAAACTCAAGCAGACTTGTACATTTAAATATGCCAGAAAGTGAAAATTATAAAAGAGTAGTTGTAAATAATATGGATAAAACTTCAGTTAAAGGAAACATGGCTTTAGATGATACTCATGTACAAATTGTAACACCTTGGTCATTGGTTGATGCAAATGCTTGGGGAGTTTGGTTTAATCCAGGAGATTGGCAACTAATTGTTAATACTATGAGTGAGTTGCATTTAGTTAGTTTTGAACAAGAAATTTTTAATGTTGTTTTAAAGACTGTTTCAGAATCTGCTACTCAGCCACCAACTAAAGTTTATAATAATGATTTAACTGCATCATTGATGGTTGCATTAGATAGTAATAATACTATGCCATTTACTCCAGCAGCTATGAGATCTGAGACATTGGGTTTTTATCCATGGAAACCAACCATACCAACTCCATGGAGATATTATTTTCAATGGGATAGAACATTAATACCATCCCATACTGGAACTAGTGGCACACCAACAAATGTATATCATGGTACAGATCCAGATGATGTTCAATTTTATACTATTGAAAATTCTGTACCAGTACACTTACTAAGAACAGGTGATGAATTTGCTACAGGAACATTTTTTTTTGATTGTAAACCATGTAGACTAACACATACATGGCAAACAAATAGAGCATTGGGCTTACCACCATTTTTAAATTCTTTGCCTCAATCTGAAGGAGCTACTAACTTTGGTGATATAGGAGTTCAACAAGATAAAAGACGTGGTGTAACTCAAATGGGAAATACAGACTATATTACTGAAGCTACTATTATGAGACCAGCTGAGGTTGGTTATAGTGCACCATATTATTCTTTTGAAGCATCTACACAAGGGCCATTTAAAACACCTATTGCAGCAGGACGGGGGGGAGCGCAAACAGATGAAAATCAAGCAGCAGATGGTGATCCAAGATATGCATTTGGTAGACAACATGGTCAAAAAACTACTACAACAGGAGAAACACCTGAGAGATTTACATATATAGCACATCAAGATACAGGAAGATATCCAGAAGGAGATTGGATTCAAAATATTAACTTTAACCTTCCTGTAACAAATGATAATGTATTGCTACCAACAGATCCAATTGGAGGTAAAACAGGAATTAACTATACTAATATATTTAATACTTATGGTCCTTTAACTGCATTAAATAATGTACCACCAGTTTATCCAAATGGTCAAATTTGGGATAAAGAATTTGATACTGACTTAAAACCAAGACTTCATGTAAATGCACCATTTGTTTGTCAAAATAATTGTCCTGGTCAATTATTTGTAAAGGTTGCGCCTAATTTAACAAATGAATATGATCCTGATGCATCTGCTAATATGTCAAGAATTGTAACTTACTCAGATTTTTGGTGGAAAGGTAAATTAGTATTTAAAGCTAAACTAAGAGCATCTCATACTTGGAATCCAATTCAACAAATGAGTATTAATGTAGATAACCAATTTAACTATGTACCAAATAATATTGGAGCTATGAAAATTGTATATGAAAAATCTCAACTAGCACCTAGAAAATTATATTAA
>OR194140.1 Feline parvovirus isolate JSWX5 VP2 protein gene complete cds
ATGAGTGATGGAGCAGTTCAACCAGACGGTGGTCAACCTGCTGTCAGAAATGAAAGAGCTACAGGATCTGGGAACGGGTCTGGAGGCGGGGGTGGTGGTGGTTCTGGGGGTGTGGGGATTTCTACGGGTACTTTCAATAATCAGACGGAATTTAAATTTTTGGAAAACGGGTGGGTGGAAATCACAGCAAACTCAAGCAGACTTGTACATTTAAATATGCCAGAAAGTGAAAATTATAAAAGAGTAGTTGTAAATAATATGGATAAAACTTCAGTTAAAGGAAACATGGCTTTAGATGATACTCATGTACAAATTGTAACACCTTGGTCATTGGTTGATGCAAATGCTTGGGGAGTTTGGTTTAATCCAGGAGATTGGCAACTAATTGTTAATACTATGAGTGAGTTGCATTTAGTTAGTTTTGAACAAGAAATTTTTAATGTTGTTTTAAAGACTGTTTCAGAATCTGCTACTCAGCCACCAACTAAAGTTTATAATAATGATTTAACTGCATCATTGATGGTTGCATTAGATAGTAATAATACTATGCCATTTACTCCAGCAGCTATGAGATCTGAGACATTGGGTTTTTATCCATGGAAACCAACCATACCAACTCCATGGAGATATTATTTTCAATGGGATAGAACATTAATACCATCCCATACTGGAACTAGTGGCACACCAACAAATGTATATCATGGTACAGATCCAGATGATGTTCAATTTTATACTATTGAAAATTCTGTACCAGTACACTTACTAAGAACAGGTGATGAATTTGCTACAGGAACATTTTTTTTTGATTGTAAACCATGTAGACTAACACATACATGGCAAACAAATAGAGCATTGGGCTTACCACCATTTTTAAATTCTTTGCCTCAATCTGAAGGAGCTACTAACTTTGGTGATATAGGAGTTCAACAAGATAAAAGACGTGGTGTAACTCAAATGGGAAATACAGACTATATTACTGAAGCTACTATTATGAGACCAGCTGAGGTTGGTTATAGTGCACCATATTATTCTTTTGAAGCATCTACACAAGGGCCATTTAAAACACCTATTGCAGCAGGACGGGGGGGAGCGCAAACAGATGAAAATCAAGCAGCAGATGGTGATCCAAGATATGCATTTGGTAGACAACATGGTCAAAAAACTACTACAACAGGAGAAACACCTGAGAGATTTACATATATAGCACATCAAGATACAGGAAGATATCCAGAAGGAGATTGGATTCAAAATATTAACTTTAACCTTCCTGTAACAAATGATAATGTATTGCTACCAACAGATCCAATTGGAGGTAAAACAGGAATTAACTATACTAATATATTTAATACTTATGGTCCTTTAACTGCATTAAATAATGTACCACCAGTTTATCCAAATGGTCAAATTTGGGATAAAGAATTTGATACTGACTTAAAACCAAGACTTCATGTAAATGCACCATTTGTTTGTCAAAATAATTGTCCTGGTCAATTATTTGTAAAAGTTGCGCCTAATTTAACAAATGAATATGATCCTGATGCATCTGCTAATATGTCAAGAATTGTAACTTACTCAGATTTTTGGTGGAAAGGTAAATTAGTATTTAAAGCTAAACTAAGAGCATCTCATACTTGGAATCCAATTCAACAAATGAGTATTAATGTAGATAACCAATTTAACTATGTACCAAATAATATTGGAGCTATGAAAATTGTATATGAAAAATCTCAACTAGCACCTAGAAAATTATATTAA
>OR194139.1 Feline parvovirus isolate JSWX4 VP2 protein gene complete cds
ATGAGTGATGGAGCAGTTCAACCAGACGGTGGTCAACCTGCTGTCAGAAATGAAAGAGCTACAGGATCTGGGAACGGGTCTGGAGGCGGGGGTGGTGGTGGTTCTGGGGGTGTGGGGATTTCTACGGGTACTTTCAATAATCAGACGGAATTTAAATTTTTGGAAAACGGGTGGGTGGAAATCACAGCAAACTCAAGCAGACTTGTACATTTAAATATGCCAGAAAGTGAAAATTATAAAAGAGTAGTTGTAAATAATATGGATAAAACTTCAGTTAAAGGAAACATGGCTTTAGATGATACTCATGTACAAATTGTAACACCTTGGTCATTGGTTGATGCAAATGCTTGGGGAGTTTGGTTTAATCCAGGAGATTGGCAACTAATTGTTAATACTATGAGTGAGTTGCATTTAGTTAGTTTTGAACAAGAAATTTTTAATGTTGTTTTAAAGACTGTTTCAGAATCTGCTACTCAGCCACCAACTAAAGTTTATAATAATGATTTAACTGCATCATTGATGGTTGCATTAGATAGTAATAATACTATGCCATTTACTCCAGCAGCTATGAGATCTGAGACATTGGGTTTTTATCCATGGAAACCAACCATACCAACTCCATGGAGATATTATTTTCAATGGGATAGAACATTAATACCATCCCATACTGGAACTAGTGGCACACCAACAAATGTATATCATGGTACAGATCCAGATGATGTTCAATTTTATACTATTGAAAATTCTGTACCAGTACACTTACTAAGAACAGGTGATGAATTTGCTACAGGAACATTTTTTTTTGATTGTAAACCATGTAGACTAACACATACATGGCAAACAAATAGAGCATTGGGCTTACCACCATTTTTAAATTCTTTGCCTCAATCTGAAGGAGCTACTAACTTTGGTGATATAGGAGTTCAACAAGATAAAAGACGTGGTGTAACTCAAATGGGAAATACAGACTATATTACTGAAGCTACTATTATGAGACCAGCTGAGGTTGGTTATAGTGCACCATATTATTCTTTTGAAGCATCTACACAAGGGCCATTTAAAACACCTATTGCAGCAGGACGGGGGGGAGCGCAAACAGATGAAAATCAAGCAGCAGATGGTGATCCAAGATATGCATTTGGTAGACAACATGGTCAAAAAACTACTACAACAGGAGAAACACCTGAGAGATTTACATATATAGCACATCAAGATACAGGAAGATATCCAGAAGGAGATTGGATTCAAAATATTAACTTTAACCTTCCTGTAACAAATGATAATGTATTGCTACCAACAGATCCAATTGGAGGTAAAACAGGAATTAACTATACTAATATATTTAATACTTATGGTCCTTTAACTGCATTAAATAATGTACCACCAGTTTATCCAAATGGTCAAATTTGGGATAAAGAATTTGATACTGACTTAAAACCAAGACTTCATGTAAATGCACCATTTGTTTGTCAAAATAATTGTCCTGGTCAATTATTTGTAAAAGTTGCGCCTAATTTAACAAATGAATATGATCCTGATGCATCTGCTAATATGTCAAGAATTGTAACTTACTCAGATTTTTGGTGGAAAGGTAAATTAGTATTTAAAGCTAAACTAAGAGCATCTCATACTTGGAATCCAATTCAACAAATGAGTATTAATGTAGATAACCAATTTAACTATGTACCAAATAATATTGGAGCTATGAAAATTGTATATGAAAAATCTCAACTAGCACCTAGAAAATTATATTAA
>OR194138.1 Feline parvovirus isolate JSWX3 VP2 protein gene complete cds
ATGAGTGATGGAGCAGTTCAACCAGACGGTGGTCAACCTGCTGTCAGAAATGAAAGAGCTACAGGATCTGGGAACGGGTCTGGAGGCGGGGGTGGTGGTGGTTCTGGGGGTGTGGGGATTTCTACGGGTACTTTCAATAATCAGACGGAATTTAAATTTTTGGAAAACGGGTGGGTGGAAATCACAGCAAACTCAAGCAGACTTGTACATTTAAATATGCCAGAAAGTGAAAATTATAAAAGAGTAGTTGTAAATAATATGGATAAAACTTCAGTTAAAGGAAACATGGCTTTAGATGATACTCATGTACAAATTGTAACACCTTGGTCATTGGTTGATGCAAATGCTTGGGGAGTTTGGTTTAATCCAGGAGATTGGCAACTAATTGTTAATACTATGAGTGAGTTGCATTTAGTTAGTTTTGAACAAGAAATTTTTAATGTTGTTTTAAAGACTGTTTCAGAATCTGCTACTCAGCCACCAACTAAAGTTTATAATAATGATTTAACTGCATCATTGATGGTTGCATTAGATAGTAATAATACTATGCCATTTACTCCAGCAGCTATGAGATCTGAGACATTGGGTTTTTATCCATGGAAACCAACCATACCAACTCCATGGAGATATTATTTTCAATGGGATAGAACATTAATACCATCCCATACTGGAACTAGTGGCACACCAACAAATGTATATCATGGTACAGATCCAGATGATGTTCAATTTTATACTATTGAAAATTCTGTACCAGTACACTTACTAAGAACAGGTGATGAATTTGCTACAGGAACATTTTTTTTTGATTGTAAACCATGTAGACTAACACATACATGGCAAACAAATAGAGCATTGGGCTTACCACCATTTTTAAATTCTTTGCCTCAATCTGAAGGAGCTACTAACTTTGGTGATATAGGAGTTCAACAAGATAAAAGACGTGGTGTAACTCAAATGGGAAATACAGACTATATTACTGAAGCTACTATTATGAGACCAGCTGAGGTTGGTTATAGTGCACCATATTATTCTTTTGAAGCATCTACACAAGGGCCATTTAAAACACCTATTGCAGCAGGACGGGGGGGAGCGCAAACAGATGAAAATCAAGCAGCAGATGGTGATCCAAGATATGCATTTGGTAGACAACATGGTCAAAAAACTACTACAACAGGAGAAACACCTGAGAGATTTACATATATAGCACATCAAGATACAGGAAGATATCCAGAAGGAGATTGGATTCAAAATATTAACTTTAACCTTCCTGTAACAAATGATAATGTATTGCTACCAACAGATCCAATTGGAGGTAAAACAGGAATTAACTATACTAATATATTTAATACTTATGGTCCTTTAACTGCATTAAATAATGTACCACCAGTTTATCCAAATGGTCAAATTTGGGATAAAGAATTTGATACTGACTTAAAACCAAGACTTCATGTAAATGCACCATTTGTTTGTCAAAATAATTGTCCTGGTCAATTATTTGTAAAGGTTGCGCCTAATTTAACAAATGAATATGATCCTGATGCATCTGCTAATATGTCAAGAATTGTAACTTACTCAGATTTTTGGTGGAAAGGTAAATTAGTATTTAAAGCTAAACTAAGAGCATCTCATACTTGGAATCCAATTCAACAAATGAGTATTAATGTAGATAACCAATTTAACTATGTACCAAATAATATTGGAGCTATGAAAATTGTATATGAAAAATCTCAACTAGCACCTAGAAAATTATATTAA
>OR194137.1 Feline parvovirus isolate JSWX2 VP2 protein gene complete cds
ATGAGTGATGGAGCAGTTCAACCAGACGGTGGTCAACCTGCTGTCAGAAATGAAAGAGCTACAGGATCTGGGAACGGGTCTGGAGGCGGGGGTGGTGGTGGTTCTGGGGGTGTGGGGATTTCTACGGGTACTTTCAATAATCAGACGGAATTTAAATTTTTGGAAAACGGGTGGGTGGAAATCACAGCAAACTCAAGCAGACTTGTACATTTAAATATGCCAGAAAGTGAAAATTATAAAAGAGTAGTTGTAAATAATATGGATAAAACTTCAGTTAAAGGAAACATGGCTTTAGATGATACTCATGTACAAATTGTAACACCTTGGTCATTGGTTGATGCAAATGCTTGGGGAGTTTGGTTTAATCCAGGAGATTGGCAACTAATTGTTAATACTATGAGTGAGTTGCATTTAGTTAGTTTTGAACAAGAAATTTTTAATGTTGTTTTAAAGACTGTTTCAGAATCTGCTACTCAGCCACCAACTAAAGTTTATAATAATGATTTAACTGCATCATTGATGGTTGCATTAGATAGTAATAATACTATGCCATTTACTCCAGCAGCTATGAGATCTGAGACATTGGGTTTTTATCCATGGAAACCAACCATACCAACTCCATGGAGATATTATTTTCAATGGGATAGAACATTAATACCATCCCATACTGGAACTAGTGGCACACCAACAAATGTATATCATGGTACAGATCCAGATGATGTTCAATTTTATACTATTGAAAATTCTGTACCAGTACACTTACTAAGAACAGGTGATGAATTTGCTACAGGAACATTTTTTTTTGATTGTAAACCATGTAGACTAACACATACATGGCAAACAAATAGAGCATTGGGCTTACCACCATTTTTAAATTCTTTGCCTCAATCTGAAGGAGCTACTAACTTTGGTGATATAGGAGTTCAACAAGATAAAAGACGTGGTGTAACTCAAATGGGAAATACAGACTATATTACTGAAGCTACTATTATGAGACCAGCTGAGGTTGGTTATAGTGCACCATATTATTCTTTTGAAGCATCTACACAAGGGCCATTTAAAACACCTATTGCAGCAGGACGGGGGGGAGCGCAAACAGATGAAAATCAAGCAGCAGATGGTGATCCAAGATATGCATTTGGTAGACAACATGGTCAAAAAACTACTACAACAGGAGAAACACCTGAGAGATTTACATATATAGCACATCAAGATACAGGAAGATATCCAGAAGGAGATTGGATTCAAAATATTAACTTTAACCTTCCTGTAACAAATGATAATGTATTGCTACCAACAGATCCAATTGGAGGTAAAACAGGAATTAACTATACTAATATATTTAATACTTATGGTCCTTTAACTGCATTAAATAATGTACCACCAGTTTATCCAAATGGTCAAATTTGGGATAAAGAATTTGATACTGACTTAAAACCAAGACTTCATGTAAATGCACCATTTGTTTGTCAAAATAATTGTCCTGGTCAATTATTTGTAAAAGTTGCGCCTAATTTAACAAATGAATATGATCCTGATGCATCTGCTAATATGTCAAGAATTGTAACTTACTCAGATTTTTGGTGGAAAGGTAAATTAGTATTTAAAGCTAAACTAAGAGCATCTCATACTTGGAATCCAATTCAACAAATGAGTATTAATGTAGATAACCAATTTAACTATGTACCAAATAATATTGGAGCTATGAAAATTGTATATGAAAAATCTCAACTAGCACCTAGAAAATTATATTAA
>OR194136.1 Feline parvovirus isolate JSWX1 VP2 protein gene complete cds
ATGAGTGATGGAGCAGTTCAACCAGACGGTGGTCAACCTGCTGTCAGAAATGAAAGAGCTACAGGATCTGGGAACGGGTCTGGAGGCGGGGGTGGTGGTGGTTCTGGGGGTGTGGGGATTTCTACGGGTACTTTCAATAATCAGACGGAATTTAAATTTTTGGAAAACGGGTGGGTGGAAATCACAGCAAACTCAAGCAGACTTGTACATTTAAATATGCCAGAAAGTGAAAATTATAAAAGAGTAGTTGTAAATAATATGGATAAAACTTCAGTTAAAGGAAACATGGCTTTAGATGATACTCATGTACAAATTGTAACACCTTGGTCATTGGTTGATGCAAATGCTTGGGGAGTTTGGTTTAATCCAGGAGATTGGCAACTAATTGTTAATACTATGAGTGAGTTGCATTTAGTTAGTTTTGAACAAGAAATTTTTAATGTTGTTTTAAAGACTGTTTCAGAATCTGCTACTCAGCCACCAACTAAAGTTTATAATAATGATTTAACTGCATCATTGATGGTTGCATTAGATAGTAATAATACTATGCCATTTACTCCAGCAGCTATGAGATCTGAGACATTGGGTTTTTATCCATGGAAACCAACCATACCAACTCCATGGAGATATTATTTTCAATGGGATAGAACATTAATACCATCCCATACTGGAACTAGTGGCACACCAACAAATGTATATCATGGTACAGATCCAGATGATGTTCAATTTTATACTATTGAAAATTCTGTACCAGTACACTTACTAAGAACAGGTGATGAATTTGCTACAGGAACATTTTTTTTTGATTGTAAACCATGTAGACTAACACATACATGGCAAACAAATAGAGCATTGGGCTTACCACCATTTTTAAATTCTTTGCCTCAATCTGAAGGAGCTACTAACTTTGGTGATATAGGAGTTCAACAAGATAAAAGACGTGGTGTAACTCAAATGGGAAATACAGACTATATTACTGAAGCTACTATTATGAGACCAGCTGAGGTTGGTTATAGTGCACCATATTATTCTTTTGAAGCATCTACACAAGGGCCATTTAAAACACCTATTGCAGCAGGACGGGGGGGAGCGCAAACAGATGAAAATCAAGCAGCAGATGGTGATCCAAGATATGCATTTGGTAGACAACATGGTCAAAAAACTACTACAACAGGAGAAACACCTGAGAGATTTACATATATAGCACATCAAGATACAGGAAGATATCCAGAAGGAGATTGGATTCAAAATATTAACTTTAACCTTCCTGTAACAAATGATAATGTATTGCTACCAACAGATCCAATTGGAGGTAAAACAGGAATTAACTATACTAATATATTTAATACTTATGGTCCTTTAACTGCATTAAATAATGTACCACCAGTTTATCCAAATGGTCAAATTTGGGATAAAGAATTTGATACTGACTTAAAACCAAGACTTCATGTAAATGCACCATTTGTTTGTCAAAATAATTGTCCTGGTCAATTATTTGTAAAAGTTGCGCCTAATTTAACAAATGAATATGATCCTGATGCATCTGCTAATATGTCAAGAATTGTAACTTACTCAGATTTTTGGTGGAAAGGTAAATTAGTATTTAAAGCTAAACTAAGAGCATCTCATACTTGGAATCCAATTCAACAAATGAGTATTAATGTAGATAACCAATTTAACTATGTACCAAATAATATTGGAGCTATGAAAATTGTATATGAAAAATCTCAACTAGCACCTAGAAAATTATATTAA
>OR194135.1 Feline parvovirus isolate FJFZ3 VP2 protein gene complete cds
ATGAGTGATGGAGCAGTTCAACCAGACGGTGGTCAACCTGCTGTCAGAAATGAAAGAGCTACAGGATCTGGGAACGGGTCTGGAGGCGGGGGTGGTGGTGGTTCTGGGGGTGTGGGGATTTCTACGGGTACTTTCAATAATCAGACGGAATTTAAATTTTTGGAAAACGGGTGGGTGGAAATCACAGCAAACTCAAGCAGACTTGTACATTTAAATATGCCAGAAAGTGAAAATTATAAAAGAGTAGTTGTAAATAATATGGATAAAACTTCAGTTAAAGGAAACATGGCTTTAGATGATACTCATGTACAAATTGTAACACCTTGGTCATTGGTTGATGCAAATGCTTGGGGAGTTTGGTTTAATCCAGGAGATTGGCAACTAATTGTTAATACTATGAGTGAGTTGCATTTAGTTAGTTTTGAACAAGAAATTTTTAATGTTGTTTTAAAGACTGTTTCAGAATCTGCTACTCAGCCACCAACTAAAGTTTATAATAATGATTTAACTGCATCATTGATGGTTGCATTAGATAGTAATAATACTATGCCATTTACTCCAGCAGCTATGAGATCTGAGACATTGGGTTTTTATCCATGGAAACCAACCATACCAACTCCATGGAGATATTATTTTCAATGGGATAGAACATTAATACCATCCCATACTGGAACTAGTGGCACACCAACAAATGTATATCATGGTACAGATCCAGATGATGTTCAATTTTATACTATTGAAAATTCTGTACCAGTACACTTACTAAGAACAGGTGATGAATTTGCTACAGGAACATTTTTTTTTGATTGTAAACCATGTAGACTAACACATACATGGCAAACAAATAGAGCATTGGGCTTACCACCATTTTTAAATTCTTTGCCTCAATCTGAAGGAGCTACTAACTTTGGTGATATAGGAGTTCAACAAGATAAAAGACGTGGTGTAACTCAAATGGGAAATACAGACTATATTACTGAAGCTACTATTATGAGACCAGCTGAGGTTGGTTATAGTGCACCATATTATTCTTTTGAAGCATCTACACAAGGGCCATTTAAAACACCTATTGCAGCAGGACGGGGGGGAGCGCAAACAGATGAAAATCAAGCAGCAGATGGTGATCCAAGATATGCATTTGGTAGACAACATGGTCAAAAAACTACTACAACAGGAGAAACACCTGAGAGATTTACATATATAGCACATCAAGATACAGGAAGATATCCAGAAGGAGATTGGATTCAAAATATTAACTTTAACCTTCCTGTAACAAATGATAATGTATTGCTACCAACAGATCCAATTGGAGGTAAAACAGGAATTAACTATACTAATATATTTAATACTTATGGTCCTTTAACTGCATTAAATAATGTACCACCAGTTTATCCAAATGGTCAAATTTGGGATAAAGAATTTGATACTGACTTAAAACCAAGACTTCATGTAAATGCACCATTTGTTTGTCAAAATAATTGTCCTGGTCAATTATTTGTAAAAGTTGCGCCTAATTTAACAAATGAATATGATCCTGATGCATCTGCTAATATGTCAAGAATTGTAACTTACTCAGATTTTTGGTGGAAAGGTAAATTAGTATTTAAAGCTAAACTAAGAGCATCTCATACTTGGAATCCAATTCAACAAATGAGTATTAATGTAGATAACCAATTTAACTATGTACCAAATAATATTGGAGCTATGAAAATTGTATATGAAAAATCTCAACTAGCACCTAGAAAATTATATTAA
>OR194134.1 Feline parvovirus isolate FJFZ2 VP2 protein gene complete cds
ATGAGTGATGGAGCAGTTCAACCAGACGGTGGTCAACCTGCTGTCAGAAATGAAAGAGCTACAGGATCTGGGAACGGGTCTGGAGGCGGGGGTGGTGGTGGTTCTGGGGGTGTGGGGATTTCTACGGGTACTTTCAATAATCAGACGGAATTTAAATTTTTGGAAAACGGGTGGGTGGAAATCACAGCAAACTCAAGCAGACTTGTACATTTAAATATGCCAGAAAGTGAAAATTATAAAAGAGTAGTTGTAAATAATATGGATAAAACTTCAGTTAAAGGAAACATGGCTTTAGATGATACTCATGTACAAATTGTAACACCTTGGTCATTGGTTGATGCAAATGCTTGGGGAGTTTGGTTTAATCCAGGAGATTGGCAACTAATTGTTAATACTATGAGTGAGTTGCATTTAGTTAGTTTTGAACAAGAAATTTTTAATGTTGTTTTAAAGACTGTTTCAGAATCTGCTACTCAGCCACCAACTAAAGTTTATAATAATGATTTAACTGCATCATTGATGGTTGCATTAGATAGTAATAATACTATGCCATTTACTCCAGCAGCTATGAGATCTGAGACATTGGGTTTTTATCCATGGAAACCAACCATACCAACTCCATGGAGATATTATTTTCAATGGGATAGAACATTAATACCATCCCATACTGGAACTAGTGGCACACCAACAAATGTATATCATGGTACAGATCCAGATGATGTTCAATTTTATACTATTGAAAATTCTGTACCAGTACACTTACTAAGAACAGGTGATGAATTTGCTACAGGAACATTTTTTTTTGATTGTAAACCATGTAGACTAACACATACATGGCAAACAAATAGAGCATTGGGCTTACCACCATTTTTAAATTCTTTGCCTCAATCTGAAGGAGCTACTAACTTTGGTGATATAGGAGTTCAACAAGATAAAAGACGTGGTGTAACTCAAATGGGAAATACAGACTATATTACTGAAGCTACTATTATGAGGCCAGCTGAGGTTGGTTATAGTGCACCATATTATTCTTTTGAAGCATCTACACAAGGGCCATTTAAAACACCTATTGCAGCAGGACGGGGGGGAGCGCAAACAGATGAAAATCAAGCAGCAGATGGTGATCCAAGATATGCATTTGGTAGACAACATGGTCAAAAAACTACTACAACAGGAGAAACACCTGAGAGATTTACATATATAGCACATCAAGATACAGGAAGATATCCAGAAGGAGATTGGATTCAAAATATTAACTTTAACCTTCCTGTAACAAATGATAATGTATTGCTACCAACAGATCCAATTGGAGGTAAAACAGGAATTAACTATACTAATATATTTAATACTTATGGTCCTTTAACTGCATTAAATAATGTACCACCAGTTTATCCAAATGGTCAAATTTGGGATAAAGAATTTGATACTGACTTAAAACCAAGACTTCATGTAAATGCACCATTTGTTTGTCAAAATAATTGTCCTGGTCAATTATTTGTAAAAGTTGCGCCTAATTTAACAAATGAATATGATCCTGATGCATCTGCTAATATGTCAAGAATTGTAACTTACTCAGATTTTTGGTGGAAAGGTAAATTAGTATTTAAAGCTAAACTAAGAGCATCTCATACTTGGAATCCAATTCAACAAATGAGTATTAATGTAGATAACCAATTTAACTATGTACCAAATAATATTGGAGCTATGAAAATTGTATATGAAAAATCTCAACTAGCACCTAGAAAATTATATTAA
>OR194133.1 Feline parvovirus isolate FJFZ1 VP2 protein gene complete cds
ATGAGTGATGGAGCAGTTCAACCAGACGGTGGTCAACCTGCTGTCAGAAATGAAAGAGCTACAGGATCTGGGAACGGGTCTGGAGGCGGGGGTGGTGGTGGTTCTGGGGGTGTGGGGATTTCTACGGGTACTTTCAATAATCAGACGGAATTTAAATTTTTGGAAAACGGGTGGGTGGAAATCACAGCAAACTCAAGCAGACTTGTACATTTAAATATGCCAGAAAGTGAAAATTATAAAAGAGTAGTTGTAAATAATATGGATAAAACTTCAGTTAAAGGAAACATGGCTTTAGATGATACTCATGTACAAATTGTAACACCTTGGTCATTGGTTGATGCAAATGCTTGGGGAGTTTGGTTTAATCCAGGAGATTGGCAACTAATTGTTAATACTATGAGTGAGTTGCATTTAGTTAGTTTTGAACAAGAAATTTTTAATGTTGTTTTAAAGACTGTTTCAGAATCTGCTACTCAGCCACCAACTAAAGTTTATAATAATGATTTAACTGCATCATTGATGGTTGCATTAGATAGTAATAATACTATGCCATTTACTCCAGCAGCTATGAGATCTGAGACATTGGGTTTTTATCCATGGAAACCAACCATACCAACTCCATGGAGATATTATTTTCAATGGGATAGAACATTAATACCATCCCATACTGGAACTAGTGGCACACCAACAAATGTATATCATGGTACAGATCCAGATGATGTTCAATTTTATACTATTGAAAATTCTGTACCAGTACACTTACTAAGAACAGGTGATGAATTTGCTACAGGAACATTTTTTTTTGATTGTAAACCATGTAGACTAACACATACATGGCAAACAAATAGAGCATTGGGCTTACCACCATTTTTAAATTCTTTGCCTCAATCTGAAGGAGCTACTAACTTTGGTGATATAGGAGTTCAACAAGATAAAAGACGTGGTGTAACTCAAATGGGAAATACAGACTATATTACTGAAGCTACTATTATGAGACCAGCTGAGGTTGGTTATAGTGCACCATATTATTCTTTTGAAGCATCTACACAAGGGCCATTTAAAACACCTATTGCAGCAGGACGGGGGGGAGCGCAAACAGATGAAAATCAAGCAGCAGATGGTGATCCAAGATATGCATTTGGTAGACAACATGGTCAAAAAACTACTACAACAGGAGAAACACCTGAGAGATTTACATATATAGCACATCAAGATACAGGAAGATATCCAGAAGGAGATTGGATTCAAAATATTAACTTTAACCTTCCTGAAACAAATGATAATGTATTGCTACCAACAGATCCAATTGGAGGTAAAACAGGAATTAACTATACTAATATATTTAATACTTATGGTCCTTTAACTGCATTAAATAATGTACCACCAGTTTATCCAAATGGTCAAATTTGGGATAAAGAATTTGATACTGACTTAAAACCAAGACTTCATGTAAATGCACCATTTGTTTGTCAAAATAATTGTCCTGGTCAATTATTTGTAAAAGTTGCGCCTAATTTAACAAATGAATATGATCCTGATGCATCTGCTAATATGTCAAGAATTGTAACTTACTCAGATTTTTGGTGGAAAGGTAAATTAGTATTTAAAGCTAAACTAAGAGCATCTCATACTTGGAATCCAATTCAACAAATGAGTATTAATGTAGATAACCAATTTAACTATGTACCAAATAATATTGGAGCTATGAAAATTGTATATGAAAAATCTCAACTAGCACCTAGAAAATTATATTAA
>OR194132.1 Feline parvovirus isolate GDGZ4 VP2 protein gene complete cds
ATGAGTGATGGAGCAGTTCAACCAGACGGTGGTCAACCTGCTGTCAGAAATGAAAGAGCTACAGGATCTGGGAACGGGTCTGGAGGCGGGGGTGGTGGTGGTTCTGGGGGTGTGGGGATTTCTACGGGTACTTTCAATAATCAGACGGAATTTAAATTTTTGGAAAACGGGTGGGTGGAAATCACAGCAAACTCAAGCAGACTTGTACATTTAAATATGCCAGAAAGTGAAAATTATAAAAGAGTAGTTGTAAATAATATGGATAAAACTTCAGTTAAAGGAAACATGGCTTTAGATGATACTCATGTACAAATTGTAACACCTTGGTCATTGGTTGATGCAAATGCTTGGGGAGTTTGGTTTAATCCAGGAGATTGGCAACTAATTGTTAATACTATGAGTGAGTTGCATTTAGTTAGTTTTGAACAAGAAATTTTTAATGTTGTTTTAAAGACTGTTTCAGAATCTGCTACTCAGCCACCAACTAAAGTTTATAATAATGATTTAACTGCATCATTGATGGTTGCATTAGATAGTAATAATACTATGCCATTTACTCCAGCAGCTATGAGATCTGAGACATTGGGTTTTTATCCATGGAAACCAACCATACCAACTCCATGGAGATATTATTTTCAATGGGATAGAACATTAATACCATCCCATACTGGAACTAGTGGCACACCAACAAATGTATATCATGGTACAGATCCAGATGATGTTCAATTTTATACTATTGAAAATTCTGTACCAGTACACTTACTAAGAACAGGTGATGAATTTGCTACAGGAACATTTTTTTTTGATTGTAAACCATGTAGACTAACACATACATGGCAAACAAATAGAGCATTGGGCTTACCACCATTTTTAAATTCTTTGCCTCAATCTGAAGGAGCTACTAACTTTGGTGATATAGGAGTTCAACAAGATAAAAGACGTGGTGTAACTCAAATGGGAAATACAGACTATATTACTGAAGTTACTATTATGAGACCAGCTGAGGTTGGTTATAGTGCACCATATTATTCTTTTGAAGCATCTACACAAGGGCCATTTAAAACACCTATTGCAGCAGGACGGGGGGGAGCGCAAACAGATGAAAATCAAGCAGCAGATGGTGATCCAAGATATGCATTTGGTAGACAACATGGTCAAAAAACTACTACAACAGGAGAAACACCTGAGAGATTTACATATATAGCACATCAAGATACAGGAAGATATCCAGAAGGAGATTGGATTCAAAATATTAACTTTAACCTTCCTGTAACAAATGATAATGTATTGCTACCAACAGATCCAATTGGAGGTAAAACAGGAATTAACTATACTAATATATTTAATACTTATGGTCCTTTAACTGCATTAAATAATGTACCACCAGTTTATCCAAATGGTCAAATTTGGGATAAAGAATTTGATACTGACTTAAAACCAAGACTTCATGTAAATGCACCATTTGTTTGTCAAAATAATTGTCCTGGTCAATTATTTGTAAAAGTTGCGCCTAATTTAACAAATGAATATGATCCTGATGCATCTGCTAATATGTCAAGAATTGTAACTTACTCAGATTTTTGGTGGAAAGGTAAATTAGTATTTAAAGCTAAACTAAGAGCATCTCATACTTGGAATCCAATTCAACAAATGAGTATTAATGTAGATAACCAATTTAACTATGTACCAAATAATATTGGAGCTATGAAAATTGTATATGAAAAATCTCAACTAGCACCTAGAAAATTATATTAA
>OR194131.1 Feline parvovirus isolate GDGZ3 VP2 protein gene complete cds
ATGAGTGATGGAGCAGTTCAACCAGACGGTGGTCAACCTGCTGTCAGAAATGAAAGAGCTACAGGATCTGGGAACGGGTCTGGAGGCGGGGGTGGTGGTGGTTCTGGGGGTGTGGGGATTTCTACGGGTACTTTCAATAATCAGACGGAATTTAAATTTTTGGAAAACGGGTGGGTGGAAATCACAGCAAACTCAAGCAGACTTGTACATTTAAATATGCCAGAAAGTGAAAATTATAAAAGAGTAGTTGTAAATAATATGGATAAAACTTCAGTTAAAGGAAACATGGCTTTAGATGATACTCATGTACAAATTGTAACACCTTGGTCATTGGTTGATGCAAATGCTTGGGGAGTTTGGTTTAATCCAGGAGATTGGCAACTAATTGTTAATACTATGAGTGAGTTGCGTTTAGTTAGTTTTGAACAAGAAATTTTTAATGTTGTTTTAAAGACTGTTTCAGAATCTGCTACTCAGCCACCAACTAAAGTTTATAATAATGATTTAACTGCATCATTGATGGTTGCATTAGATAGTAATAATACTATGCCATTTACTCCAGCAGCTATGAGATCTGAGACATTGGGTTTTTATCCATGGAAACCAACCATACCAACTCCATGGAGATATTATTTTCAATGGGATAGAACATTAATACCATCCCATACTGGAACTAGTGGCACACCAACAAATGTATATCATGGTACAGATCCAGATGATGTTCAATTTTATACTATTGAAAATTCTGTACCAGTACACTTACTAAGAACAGGTGATGAATTTGCTACAGGAACATTTTTTTTTGATTGTAAACCATGTAGACTAACACATACATGGCAAACAAATAGAGCATTGGGCTTACCACCATTTTTAAATTCTTTGCCTCAATCTGAAGGAGCTACTAACTTTGGTGATATAGGAGTTCAACAGGATAAAAGACGTGGTGTAACTCAAATGGGAAATACAGACTATATTACTGAAGCTACTATTATGAGACCAGCTGAGGTTGGTTATAGTGCACCATATTATTCTTTTGAAGCATCTACWCAAGGGCCATTTAAAACACCTATTGCAGCAGGACGGGGGGGAGTGCAAACAGATGAAAATCAAGCAGCAGATGGTGATCCAAGATATGCATTTGGTAGACAACATGGTCAAAAAACTACTACAACAGGAGAAACACCTGAGAGATTTACATATGTAGCACATCAAGATACAGGAAGATATCCAGAAGGAGATTGGATTCAAAATACTAACTTTAACCTTCCTGTAACAAATGATAATGTATTGCTACCAGCAGATCCAATTGGAGGTAAAACAGGAATTAACTATACTAATATATTTAATACTTATGGTCCTTTAACTGCATTAAATAATGTACCACCAGTTTATCCAAATGGTCAAATTTGGGATAAAGAATTTGATACTGACTTAAAACCAAGACTTCATGTAAATGCACCATTTGTTTGTCAAAATAATTGTCCTGGTCAATTATTTGTAAAAGTTGCGCCTAATTTAACAAATGAATATGATCCTGATGCATCTGCTAATATGTCAAGAATTGTAACTTACTCAGATTTTTGGTGGAAAGGTAAATTAGTATTTAAAGCTAAACTAAGAGCATCTCATACTTGGAATCCAATTCAACAAATGAGTATTAATGTAGATAACCAATTTAACTATGTACCAAATAATATTGGAGCTATGAAAATTGTATATGAAAAATCTCAACTAGCACCTAGAAAATTATATTAA
>OR194130.1 Feline parvovirus isolate GDGZ2 VP2 protein gene complete cds
ATGAGTGATGGAGCAGTTCAACCAGACGGTGGTCAACCTGCTGTCAGAAATGAAAGAGCTACAGGATCTGGGAACGGGTCTGGAGGCGGGGGTGGTGGTGGTTCTGGGGGTGTGGGGATTTCTACGGGTACTTTCAATAATCAGACGGAATTTAAATTTTTGGAAAACGGGTGGGTGGAAATCACAGCAAACTCAAGCAGACTTGTACATTTAAATATGCCAGAAAGTGAAAATTATAAAAGAGTAGTTGTAAATAATATGGATAAAACTTCAGTTAAAGGAAACATGGCTTTAGATGATACTCATGTACAAATTGTAACACCTTGGTCATTGGTTGATGCAAATGCTTGGGGAGTTTGGTTTAATCCAGGAGATTGGCAACTAATTGTTAATACTATGAGTGAGTTGCATTTAGTTAGTTTTGAACAAGAAATTTTTAATGTTGTTTTAAAGACTGATTCAGAATCTGCTACTCAGCCACCAACTAAAGTTTATAATAATGATTTAACTGCATCATTGATGGTTGCATTAGATAGTAATAATACTATGCCATTTACTCCAGCAGCTATGAGATCTGAGACATTGGGTTTTTATCCATGGAAACCAACCATACCAACTCCATGGAGATATTATTTTCAATGGGATAGAACATTAATACCATCCCATACTGGAACTAGTGGCACACCAACAAATGTATATCATGGTACAGATCCAGATGATGTTCAATTTTATACTATTGAAAATTCTGTACCAGTACACTTACTAAGAACAGGTGATGAATTTGCTACAGGAACATTTTTTTTTGATTGTAAACCATGTGGACTAACACATACATGGCAAACAAATAGAGCATTGGGCTTACCACCATTTTTAAATTCTTTGCCTCAATCTGAAGGAGCTACTAACTTTGGTGATATAGGAGTTCAACAAGATAAAAGACGTGGTGTAACTCAAATGGGAAATACAGACTATATTACTGAAGCTACTATTATGAGACCAGCTGAGGTTGGTTATAGTGCACCATATTATTCTTTTGAAGCATCTACACAAGGGCCATTTAAAACACCTATTGCAGCAGGACGGGGGGGAGCGCAAACAGATGAAAATCAAGCAGCAGATGGTGATCCAAGATATGCATTTGGTAGACAACATGGTCAAAAAACTACTACAACAGGAGAAACACCTGAGAGATTTACATATATAGCACATCAAGATACAGGAAGATATCCAGAAGGAGATTGGATTCAAAATATTAACTTTAACCTTCCTGTAACAAATGATAATGTATTGCTACCAACAGATCCAATTGGAGGTAAAACAGGAATTAACTATACTAATATATTTAATACTTATGGTCCTTTAACTGCATTAAATAATGTACCACCAGTTTATCCAAATGGTCAAATTTGGGATAAAGAATTTGATACTGACTTAAAACCAAGACTTCATGTAAATGCACCATTTGTTTGTCAAAATAATTGTCCTGGTCAATTATTTGTAAAAGTTGCGCCTAATTTAACAAATGAATATGATCCTGATGCATCTGCTAATATGTCAAGAATTGTAACTTACTCAGATTTTTGGTGGAAAGGTAAATTAGTATTTAAAGCTAAACTAAGAGCATCTCATACTTGGAATCCAATTCAACAAATGAGTATTAATGTAGATAACCAATTTAACTATGTACCAAATAATATTGGAGCTATGAAAATTGTATATGAAAAATCTCAACTAGCACCTAGAAAATTATATTAA
>OR194129.1 Feline parvovirus isolate GDGZ1 VP2 protein gene complete cds
ATGAGTGATGGAGCAGTTCAACCAGACGGTGGTCAACCTGCTGTCAGAAATGAAAGAGCTACAGGATCTGGGAACGGGTCTGGAGGCGGGGGTGGTGGTGGTTCTGGGGGTGTGGGGATTTCTACGGGTACTTTCAATAATCAGACGGAATTTAAATTTTTGGAAAACGGGTGGGTGGAAATCACAGCAAACTCAAGCAGACTTGTACATTTAAATATGCCAGAAAGTGAAAATTATAAAAGAGTAGTTGTAGATAATATGGATAAAACTTCAGTTAAAGGAAACATGGCTTTAGATGATACTCATGTACAAATTGTAACACCTTGGTCATTGGTTGATGCAAATGCTTGGGGAGTTTGGTTTAATCCAGGAGATTGGCAACTAATTGTTAATACTATGAGTGAGTTGCATTTAGTTAGTTTTGAACAAGAAATTTTTAATGTTGTTTTAAAGACTGTTTCAGAATCTGCTACTCAGCCACCAACTAAAGTTTATAATAATGATTTAACTGCATCATTGATGGTTGCATTAGATAGTAATAATACTATGCCATTTACTCCAGCAGCTATGAGATCTGAGACATTGGGTTTTTATCCATGGAAACCAACCATACCAACTCCATGGAGATATTATTTTCAATGGGATAGAGCATTAATACCATCCCATACTGGAACTAGTGGCACACCAACAAATGTATATCATGGTACAGATCCAGATGATGTTCAATTTTATACTATTGAAAATTCTGTACCAGTACACTTACTAAGAACAGGTGATGAATTTGCTACAGGAACATTTTTTTTTGATTGTAAACCATGTAGACTAACACATACATGGCAAACAAATAGAGCATTGGGCTTACCACCATTTTTAAATTCTTTGCCTCAATCTGAAGGAGCTACTAACTTTGGTGATATAGGAGTTCAACAAGATAAAAGACGTGGTGTAACTCAAATGGGAAATACAGACTATATTACTGAAGCTACTATTATGAGACCAGCTGAGGTTGGTTATAGTGCACCATATTATTCTTTTGAAGCATCTACACAAGGGCCATTTAAAACACCTATTGCAGCAGGACGGGGGGGAGCGCAAACAGATGAAAATCAAGCAGCAGATGGTGATCCAAGATATGCATTTGGTAGACAACATGGTCAAAAAACTACTACAACAGGAGAAACACCTGAGAGATTTACATATATAGCACATCAAGATACAGGAAGATATCCAGAAGGAGATTGGATTCAAAATATTAACTTTAACCTTCCTGTAACAAATGATAATGTATTGCTACCAACAGATCCAATTGGAGGTAAAACAGGAATTAACTATACTAATATATTTAATACTTATGGTCCTTTAACTGCATTAAATAATGTACCACCAGTTTATCCAAATGGTCAAATTTGGGATAAAGAATTTGATACTGACTTAAAACCAAGACTTCATGTAAATGCACCATTTGTTTGTCAAAATAATTGTCCTGGTCAATTATTTGTAAAAGTTGCGCCTAATTTAACAAATGAATATGATCCTGATGCATCTGCTAATATGTCAAGAATTGTAACTTACTCAGATTTTTGGTGGAAAGGTAAATTAGTATTTAAAGCTAAACTAAGAGCATCTCATACTTGGAATCCAATTCAACAAATGAGTATTAATGTAGATAACCAATTTAACTATGTACCAAATAATATTGGAGCTATGAAAATTGTATATGAAAAATCTCAACTAGCACCTAGAAAATTATATTAA
>OR194128.1 Feline parvovirus isolate HNZZ3 VP2 protein gene complete cds
ATGAGTGATGGAGCAGTTCAACCAGACGGTGGTCAACCTGCTGTCAGAAATGAAAGAGCTACAGGATCTGGGAACGGGTCTGGAGGCGGGGGTGGTGGTGGTTCTGGGGGTGTGGGGATTTCTACGGGTACTTTCAATAATCAGACGGAATTTAAATTTTTGGAAAACGGGTGGGTGGAAATCACAGCAAACTCAAGCAGACTTGTACATTTAAATATGCCAGAAAGTGAAAATTATAAAAGAGTAGTTGTAAATAATATGGATAAAACTTCAGTTAAAGGAAACATGGCTTTAGATGATACTCATGTACAAATTGTAACACCTTGGTCATTGGTTGATGCAAATGCTTGGGGAGTTTGGTTTAATCCAGGAGATTGGCAACTAATTGTTAATACTATGAGTGAGTTGCATTTAGTTAGTTTTGAACAAGAAATTTTTAATGTTGTTTTAAAGACTGTTTCAAAATCTGCTACTCAGCCACCAACTAAAGTTTATAATAATGATTTAACTGCATCATTGATGGCTGCATTAGATAGTAATAATACTATGCCATTTACTCCAGCAGCTATGAGATCTGAGACATTGGGTTTTTATCCATGGAAACCAACCATACCAACTCCATGGAGATATTATTTTCAATGGGATAGAACATTAATACCATCCCATACTGGAACTAGTGGCACACCAACAAATGTATATCATGGTACAGATCCAGATGATGTTCAATTTTATACTATTGAAAATTCTGTACCAGTACACTTACTAAGAACAGGTGATGAATTTGCTACAGGAACATTTTTTTTTGATTGTAAACCATGTAGACTAACACATACATGGCAAACAAATAGAGCATTGGGCTTACCACCATTTTTAAATTCTTTGCCTCAATCTGAAGGAGCTACTAACTTTGGTGATATAGGAGTTCAACAAGATAAAAGACGTGGTGTAACTCAAATGGGAAATACAGACTATATTACTGAAGCTACTATTATGAGACCAGCTGAGGTTGGTTATAGTGCACCATATTATTCTTTTGAAGCATCTACACAAGGGCCATTTAAAACACCTATTGCAGCAGGACGGGGGGGAGCGCAAACAGATGAAAATCAAGCAGCAGATGGTGATCCAAGATATGCATTTGGTAGACAACATGGTCAAAAAACTACTACAACAGGAGAAACACCTGAGAGATTTACATATATAGCACATCAAGATACAGGAAGATATCCAGAAGGAGATTGGATTCAAAATATTAACTTTAACCTTCCTGTAACAAATGATAATGTATTGCTACCAACAGATCCAATTGGAGGTAAAACAGGAATTAACTATACTAATATATTTAATACTTATGGTCCTTTAACTGCATTAAATAATGTACCACCAGTTTATCCAAATGGTCAAATTTGGGATAAAGAATTTGATACTGACTTAAAACCAAGACTTCATGTAAATGCACCATTTGTTTGTCAAAATAATTGTCCTGGTCAATTATTTGTAAAAGTTGCGCCTAATTTAACAAATGAATATGATCCTGATGCATCTGCTAATATGTCAAGAATTGTAACTTACTCAGATTTTTGGTGGAAAGGTAAATTAGTATTTAAAGCTAAACTAAGAGCATCTCATACTTGGAATCCAATTCAACAAATGAGTATTAATGTAGATAACCAATTTAACTATGTACCAAATAATATTGGAGCTATGAAAATTGTATATGAAAAATCTCAACTAGCACCTAGAAAATTATATTAA
>OR194127.1 Feline parvovirus isolate HNZZ2 VP2 protein gene complete cds
ATGAGTGATGGAGCAGTTCAACCAGACGGTGGTCAACCTGCTGTCAGAAATGAAAGAGCTACAGGATCTGGGAACGGGTCTGGAGGCGGGGGTGGTGGTGGTTCTGGGGGTGTGGGGATTTCTACGGGTACTTTCAATAATCAGACGGAATTTAAATTTTTGGAAAACGGGTGGGTGGAAATCACAGCAAACTCAAGCAGACTTGTACATTTAAATATGCCAGAAAGTGAAAATTATAAAAGAGTAGTTGTAAATAATATGGATAAAACTTCAGTTAAAGGAAACATGGCTTTAGATGATACTCATGTACAAATTGTAACACCTTGGTCATTGGTTGATGCAAATGCTTGGGGAGTTTGGTTTAATCCAGGAGATTGGCAACTAATTGTTAATACTATGAGTGAGTTGCATTTAGTTAGTTTTGAACAAGAAATTTTTAATGTTGTTTTAAAGACTGTTTCAGAATCTGCTACTCAGCCACCAACTAAAGTTTATAATAATGATTTAACTGCATCATTGATGGTTGCATTAGATAGTAATAATACTATGCCATTTACTCCAGCAGCTATGAGATCTGAGACATTGGGTTTTTATCCATGGAAACCAACCATACCAACTCCATGGAGATATTATTTTCAATGGGATAGAACATTAATACCATCCCATACTGGAACTAGTGGCACACCAACAAATGTATATCATGGTACAGATCCAGATGATGTTCAATTTTATACTATTGAAAATTCTGTACCAGTACACTTACTAAGAACAGGTGATGAATTTGCTACAGGAACATTTTTTTTTGATTGTAAACCATGTAGACTAACACATACATGGCAAACAAATAGAGCATTGGGCTTACCACCATTTTTAAATTCTTTGCCTCAATCTGAAGGAGCTACTAACTTTGGTGATATAGGAGTTCAACAAGATAAAAGACGTGGTGTAACTCAAATGGGAAATACAGACTATATTACTGAAGCTACTATTATGAGACCAGCTGAGGTTGGTTATAGTGCACCATATTATTCTTTTGAAGCATCTACACAAGGGCCATTTAAAACACCTATTGCAGCAGGACGGGGGGGAGCGCAAACAGATGAAAATCAAGCAGCAGATGGTGATCCAAGATATGCATTTGGTAGACAACATGGTCAAAAAACTACTACAACAGGAGAAACACCTGAGAGATTTACATATATAGCACATCAAGATACAGGAAGATATCCAGAAGGAGATTGGATTCAAAATATTAACTTTAACCTTCCTGTAACAAATGATAATGTATTGCTACCAACAGATCCAATTGGAGGTAAAACAGGAATTAACTATACTAATATATTTAATACTTATGGTCCTTTAACTGCATTAAATAATGTACCACCAGTTTATCCAAATGGTCAAATTTGGGATAAAGAATTTGATACTGACTTAAAACCAAGACTTCATGTAAATGCACCATTTGTTTGTCAAAATAATTGTCCTGGTCAATTATTTGTAAAAGTTGCGCCTAATTTAACAAATGAATATGATCCTGATGCATCTGCTAATATGTCAAGAATTGTAACTTACTCAGATTTTTGGTGGAAAGGTAAATTAGTATTTAAAGCTAAACTAAGAGCATCTCATACTTGGAATCCAATTCAACAAATGAGTATTAATGTAGATAACCAATTTAACTATGTACCAAATAATATTGGAGCTATGAAAATTGTATATGAAAAATCTCAACTAGCACCTAGAAAATTATATTAA
>OR194126.1 Feline parvovirus isolate HNZZ1 VP2 protein gene complete cds
ATGAGTGATGGAGCAGTTCAACCAGACGGTGGTCAACCTGCTGTCAGAAATGAAAGAGCTACAGGATCTGGGAACGGGTCTGGAGGCGGGGGTGGTGGTGGTTCTGGGGGTGTGGGGATTTCTACGGGTACTTTCAATAATCAGACGGAATTTAAATTTTTGGAAAACGGGTGGGTGGAAATCACAGCAAACTCAAGCAGACTTGTACATTTAAATATGCCAGAAAGTGAAAATTATAAAAGAGTAGTTGTAAATAATATGGATAAAACTTCAGTTAAAGGAAACATGGCTTTAGATGATACTCATGTACAAATTGTAACACCTTGGTCATTGGTTGATGCAAATGCTTGGGGAGTTTGGTTTAATCCAGGAGATTGGCAACTAATTGTTAATACTATGAGTGAGTTGCATTTAGTTAGTTTTGAACAAGAAATTTTTAATGTTGTTTTAAAGACTGTTTCAGAATCTGCTACTCAGCCACCAACTAAAGTTTATAATAATGATTTAACTGCATCATTGATGGTTGCATTAGATAGTAATAATACTATGCCATTTACTCCAGCAGCTATGAGATCTGAGACATTGGGTTTTTATCCATGGAAACCAACCATACCAACTCCATGGAGATATTATTTTCAATGGGATAGAACATTAATACCATCCCATACTGGAACTAGTGGCACACCAACAAATGTATATCATGGTACAGATCCAGATGATGTTCAATTTTATACTATTGAAAATTCTGTACCAGTACACTTACTAAGAACAGGTGATGAATTTGCTACAGGAACATTTTTTTTTGATTGTAAACCATGTAGACTAACACATACATGGCAAACAAATAGAGCATTGGGCTTACCACCATTTTTAAATTCTTTGCCTCAATCTGAAGGAGCTACTAACTTTGGTGATATAGGAGTTCAACAAGATAAAAGACGTGGTGTAACTCAAATGGGAAATACAGACTATATTACTGAAGCTACTATTATGAGACCAGCTGAGGTTGGTTATAGTGCACCATATTATTCTTTTGAAGCATCTACACAAGGGCCATTTAAAACACCTATTGCAGCAGGACGGGGGGGAGCGCAAACAGATGAAAATCAAGCAGCAGATGGTGATCCAAGATATGCATTTGGTAGACAACATGGTCAAAAAACTACTACAACAGGAGAAACACCTGAGAGATTTACATATATAGCACATCAAGATACAGGAAGATATCCAGAAGGAGATTGGATTCAAAATATTAACTTTAACCTTCCTGTAACAAATGATAATGTATTGCTACCAACAGATCCAATTGGAGGTAAAACAGGAATTAACTATACTAATATATTTAATACTTATGGTCCTTTAACTGCATTAAATAATGTACCACCAGTTTATCCAAATGGTCAAATTTGGGATAAAGAATTTGATACTGACTTAAAACCAAGACTTCATGTAAATGCACCATCTGTTTGTCAAAATAATTGTCCTGGTCAATTATTTGTAAAAGTTGCGCCTAATTTAACAAATGAATATGATCCTGATGCATCTGCTAATATGTCAAGAATTGTAACTTACTCAGATTTTTGGTGGAAAGGTAAATTAGTATTTAAAGCTAAACTAAGAGCATCTCATACTTGGAATCCAATTCAACAAATGAGTATTAATGTAGATAACCAATTTAACTATGTACCAAATAATATTGGAGCTATGAAAATTGTATATGAAAAATCTCAACTAGCACCTAGAAAATTATATTAA
>OR194125.1 Feline parvovirus isolate SH5 VP2 protein gene complete cds
ATGAGTGATGGAGCAGTTCAACCAGACGGTGGTCAACCTGCTGTCAGAAATGAAAGAGCTACAGGATCTGGGAACGGGTCTGGAGGCGGGGGTGGTGGTGGTTCTGGGGGTGTGGGGATTTCTACGGGTACTTTCAATAATCAGACGGAATTTAAATTTTTGGAAAACGGGTGGGTGGAAATCACAGCAAACTCAAGCAGACTTGTACATTTAAATATGCCAGAAAGTGAAAATTATAAAAGAGTAGTTGTAAATAATATGGATAAAACTTCAGTTAAAGGAAACATGGCTTTAGATGATACTCATGTACAAATTGTAACACCTTGGTCATTGGTTGATGCAAATGCTTGGGGAGTTTGGTTTAATCCAGGAGATTGGCAACTAATTGTTAATACTATGAGTGAGTTGCATTTAGTTAGTTTTGAACAAGAAATTTTTAATGTTGTTTTAAAGACTGTTTCAGAATCTGCTACTCAGCCACCAACTAAAGTTTATAATAATGATTTAACTGCATCATTGATGGTTGCATTAGATAGTAATAATACTATGCCATTTACTCCAGCAGCTATGAGATCTGAGACATTGGGTTTTTATCCATGGAAACCAACCATACCAACTCCATGGAGATATTATTTTCAATGGGATAGAACATTAATACCATCCCATACTGGAACTAGTGGCACACCAACAAATGTATATCATGGTACAGATCCAGATGATGTTCAATTTTATACTATTGAAAATTCTGTACCAGTACACTTACTAAGAACAGGTGATGAATTTGCTACAGGAACATTTTTTTTTGATTGTAAACCATGTAGACTAACACATACATGGCAAACAAATAGAGCATTGGGCTTACCACCATTTTTAAATTCTTTGCCTCAATCTGAAGGAGCTACTAACTTTGGTGGTATAGGAGTTCAACAAGATAAAAGACGTGGTGTAACTCAAATGGGAAATACAGACTATATTACTGGAGCTACTATTATGAGACCAGCTGAGGTTGGTTATAGTGCACCATATTATTCTTTTGAAGCATCTACACAAGGGCCATTTAAAACACCTATTGCAGCAGGACGGGGGGGAGCGCAAACAGATGAAAATCAAGCAGCAGATGGTGATCCAAGATATGCATTTGGTAGACAACATGGTCAAAAAACTACTACAACAGGAGAAACACCTGAGAGATTTACATATATAGCACATCAAGATACAGGAAGATATCCAGAAGGAGATTGGATTCAAAATATTAACTTTAACCTTCCTGTAACAAATGATAATGTATTGCTACCAACAGATCCAATTGGAGGTAAAACAGGAATTAACTATACTAATATATTTAATACTTATGGTCCTTTAACTGCATTAAATAATGTACCACCAGTTTATCCAAATGGTCAAATTTGGGATAAAGAATTTGATACTGACTTAAAACCAAGACTTCATGTAAATGCACCATTTGTTTGTCAAAATAATTGTCCTGGTCAATTATTTGTAAAAGTTGCGCCTAATTTAACAAATGAATATGATCCTGATGCATCTGCTAATATGTCAAGAATTGTAACTTACTCAGATTTTTGGTGGAAAGGTAAATTAGTATTTAAAGCTAAACTAAGAGCATCTCATACTTGGAATCCAATTCAACAAATGAGTATTAATGTAGATAACCAATTTAACTATGTACCAAATAATATTGGAGCTATGAAAATTGTATATGAAAAATCTCAACTAGCACCTAGAAAATTATATTAA
>OR194124.1 Feline parvovirus isolate SH4 VP2 protein gene complete cds
ATGAGTGATGGAGCAGTTCAACCAGACGGTGGTCAACCTGCTGTCAGAAATGAAAGAGCTACAGGATCTGGGAACGGGTCTGGAGGCGGGGGTGGTGGTGGTTCTGGGGGTGTGGGGATTTCTACGGGTACTTTCAATAATCAGACGGAATTTAAATTTTTGGAAAACGGGTGGGTGGAAATCACAGCAAACTCAAGCAGACTTGTACATTTAAATATGCCAGAAAGTGAAAATTATAAAAGAGTAGTTGTAAATAATATGGATAAAACTTCAGTTAAAGGAAACATGGCTTTAGATGATACTCATGTACAAATTGTAACACCTTGGTCATTGGTTGATGCAAATGCTTGGGGAGTTTGGTTTAATCCAGGAGATTGGCAACTAATTGTTAATACTATGAGTGAGTTGCATTTAGTTAGTTTTGAACAAGAAATTTTTAATGTTGTTTTAAAGACTGTTTCAGAATCTGCTACTCAGCCACCAACTAAAGTTTATAATAATGATTTAACTGCATCATTGATGGTTGCATTAGATAGTAATAATACTATGCCATTTACTCCAGCAGCTATGAGATCTGAGACATTGGGTTTTTATCCATGGAAACCAACCATACCAACTCCATGGAGATATTATTTTCAATGGGATAGAACATTAATACCATCCCATACTGGAACTAGTGGCACACCAACAAATGTATATCATGGTACAGATCCAGATGATGTTCAATTTTATACTATTGAAAATTCTGTACCAGTACACTTACTAAGAACAGGTGATGAATTTGCTACAGGAACATTTTTTTTTGATTGTAAACCATGTAGACTAACACATACATGGCAAACAAATAGAGCATTGGGCTTACCACCATTTTTAAATTCTTTGCCTCAATCTGAAGGAGCTACTAACTTTGGTGATATAGGAGTTCAACAAGATAAAAGACGTGGTGTAACTCAAATGGGAAATACAGACTATATTACTGAAGCTACTATTATGAGACCAGCTGAGGTTGGTTATAGTGCACCATATTATTCTTTTGAAGCATCTACACAAGGGCCATTTAAAACACCTATTGCAGCAGGACGGGGGGGAGCGCAAACAGATGAAAATCAAGCAGCAGATGGTGATCCAAGATATGCATTTGGTAGACAACATGGTCAAAAAACTACTACAACAGGAGAAACACCTGAGAGATTTACATATATAGCACATCAAGATACAGGAAGATATCCAGAAGGAGATTGGATTCAAAATATTAACTTTAACCTTCCTGTAACAAATGATAATGTATTGCTACCAACAGATCCAATTGGAGGTAAAACAGGAATTAACTATACTAATATATTTAATACTTATGGTCCTTTAACTGCATTAAATAATGTACCACCAGTTTATCCAAATGGTCAAATTTGGGATAAAGAATTTGATACTGACTTAAAACCAAGACTTCATGTAAATGCACCATTTGTTTGTCAAAATAATTGTCCTGGTCAATTATTTGTAAAAGTTGCGCCTAATTTAACAAATGAATATGATCCTGATGCATCTGCTAATATGTCAAGAATTGTAACTTACTCAGATTTTTGGTGGAAAGGTAAATTAGTATTTAAAGCTAAACTAAGAGCATCTCATACTTGGAATCCAATTCAACAAATGAGTATTAATGTAGATAACCAATTTAACTATGTACCAAATAATATTGGAGCTATGAAAATTGTATATGAAAAATCTCAACTAGCACCTAGAAAATTATATTAA
>OR194123.1 Feline parvovirus isolate SH3 VP2 protein gene complete cds
ATGAGTGATGGAGCAGTTCAACCAGACGGTGGTCAACCTGCTGTCAGAAATGAAAGAGCTACAGGATCTGGGAACGGGTCTGGAGGCGGGGGCGGTGGTGGTTCTGGGGGTGTGGGGATTTCTACGGGTACTTTCAATAATCAGACGGAATTTAAATTTTTGGAAAACGGGTTGGTGGAAATCACAGCAAACTCAAGCAGACTTGTACATTTAAATATGCCAGAAAGTGAAAATTATAAAAGAGTAGTTGTAAATAATATGGATAAAACTTCAGTTAAAGGAAACATGGCTTTAGATGATACTCATGTACAAATTGTAACACCTTGGTCATTGGTTGATGCAAATGCTTGGGGAGTTTGGTTTAATCCAGGAGATTGGCAACTAATTGTTAATACTATGAGTGAGTTGCATTTAGTTAGTTTTGAACAAGAAATTTTTAATGTTGTTTTAAAGACTGTTTCAGAATCTGCTACTCAGCCACCAACTAAAGTTTATAATAATGATTTAACTGCATCATTGATGGTTGCATTAGATAGTAATAATACTATGCCATTTACTCCAGCAGCTATGAGATCTGAGACATTGGGTTTTTATCCATGGAAACCAACCATACCAACTCCATGGAGATATTATTTTCAATGGGATAGAACATTAATACCATCCCATACTGGAACTAGTGGCACACCAACAAATGTATATCATGGTACAGATCCAGATGATGTTCAATTTTATACTATTGAAAATTCTGTACCAGTACACTTACTAAGAACAGGTGATGAATTTGCTACAGGAACATTTTTTTTTGATTGTAAACCATGTAGACTAACACATACATGGCAAACAAATAGAGCATTGGGCTTACCACCATTTTTAAATTCTTTGCCTCAATCTGAAGGAGCTACTAACTTTGGTGATATAGGAGTTCAACAAGATAAAAGACGTGGTGTAACTCAAATGGGAAATACAGACTATATTACTGAAGCTACTATTATGAGACCAGCTGAGGTTGGTTATAGTGCACCATATTATTCTTTTGAAGCATCTACACAAGGGCCATTTAAAACACCTATTGCAGCAGGACGGGGGGGAGCGCAAACAGATGAAAATCAAGCAGCAGATGGTGATCCAAGATATGCATTTGGTAGACAACATGGTCAAAAAACTACTACAACAGGAGAAACACCTGAGAGATTTACATATATAGCACATCAAGATACAGGAAGATATCCAGAAGGAGATTGGATTCAAAATATTAACTTTAACCTTCCTGTAACAAATGATAATGTATTGCTACCAACAGATCCAATTGGAGGTAAAACAGGAATTAACTATACTAATATATTTAATACTTATGGTCCTTTAACTGCATTAAATAATGTACCACCAGTTTATCCAAATGGTCAAATTTGGGATAAAGAATTTGATACTGACTTAAAACCAAGACTTCATGTAAATGCACCACTTGTTTGTCAAAATAATTGTCCTGGTCAATTATTTGTAAAAGTTGCGCCTAATTTAACAAATGAATATGATCCTGATGCATCTGCTAATATGTCAAGAATTGTAACTTACTCAGATTTTTGGTGGAAAGGTAAATTAGTATTTAAAGCTAAACTAAGAGCATCTCATACTTGGAATCCAATTCAACAAATGAGTATTAATGTAGATAACCAATTTAACTATGTACCAAATAATATTGGAGCTATGAAAATTGTATATGAAAAATCTCAACTAGCACCTAGAAAATTATATTAA
>OR194122.1 Feline parvovirus isolate SH2 VP2 protein gene complete cds
ATGAGTGATGGAGCAGTTCAACCAGACGGTGGTCAACCTGCTGTCAGAAATGAAAGAGCTACAGGATCTGGGAACGGGTCTGGAGGCGGGGGTGGTGGTGGTTCTGGGGGTGTGGGGATTTCTACGGGTACTTTCAATAATCAGACGGAATTTAAATTTTTGGAAAACGGGTGGGTGGAAATCACAGCAAACTCAAGCAGACTTGTACATTTAAATATGCCAGAAAGTGAAAATTATAAAGGAGTAGTTGTAAATAATATGGATAAAACTTCAGTTAAAGGAAACATGGCTTTAGATGATACTCATGTACAAATTGTAACACCTTGGTCATTGGTTGATGCAAATGCTTGGGGAGTTTGGTTTAATCCAGGAGATTGGCAACTAATTGTTAATACTATGAGTGAGTTGCATTTAGTTAGTTTTGAACAAGAAATTTTTAATGTTGTTTTAAAGACTGTTTCAGAATCTGCTACTCAGCCACCAACTAAAGTTTATAATAATGATTTAACTGCATCATTGATGGTTGCATTAGATAGTAATAATACTATGCCATTTACTCCAGCAGCTATGAGATCTGAGACATTGGGTTTTTATCCATGGAAACCAACCATACCAACTCCATGGAGATATTATTTTCAATGGGATAGAACATTAATACCATCCCATACTGGAACTAGTGGCACACCAACAAATATATATCATGGTACAGATCCAGATGATGTTCAATTTTATACTATTGAAAATTCTGTACCAGTACACTTACTAAGAACAGGTGATGAATTTGCTACAGGAACATTTTTTTTTGATTGTAAACCATGTAGACTAACACATACATGGCAAACAAATAGAGCATTGGGCTTACCACCATTTTTAAATTCTTTGCCTCAATCTGAAGGAGCTACTAACTTTGGTGATATAGGAGTTCAACAAGATAAAAGACGTGGTGTAACTCAAATGGGAAATACAGACTATATTACTGAAGCTACTATTATGAGACCAGCTGAGGTTGGTTATAGTGCACCATATTATTCTTTTGAAGCATCTACACAAGGGCCATTTAAAACACCTATTGCAGCAGGACGGGGGGGAGCGCAAACAGATGAAAATCAAGCAGCAGATGGTGATCCAAGATATGCATTTGGTAGACAACATGGTCAAAAAACTACTACAACAGGAGAAACACCTGAGAGATTTACATATATAGCACATCAAGATACAGGAAGATATCCAGAAGGAGATTGGATTCAAAATATTAACTTTAACCTTCCTGTAACAAATGATAATGTATTGCTACCAACAGATCCAATTGGAGGTAAAACAGGAATTAACTATACTAATATATTTAATACTTATGGTCCTTTAACTGCATTAAATAATGTACCACCAGTTTATCCAAATGGTCAAATTTGGGATAAAGAATTTGATACTGACTTAAAACCAAGACTTCATGTAAATGCACCATTTGTTTGTCAAAATAATTGTCCTGGTCAATTATTTGTAAAAGTTGCGCCTAATTTAACAAATGAATATGATCCTGATGCATCTGCTAATATGTCAAGAATTGTAACTTACTCAGATTTTTGGTGGAAAGGTAAATTAGTATTTAAAGCTAAACTAAGAGCATCTCATACTTGGAATCCAATTCAACAAATGAGTATTAATGTAGATAACCAATTTAACTATGTACCAAATAATATTGGAGCTATGAAAATTGTATATGAAAAATCTCAACTAGCACCTAGAAAATTATATTAA
>OR194121.1 Feline parvovirus isolate SH1 VP2 protein gene complete cds
ATGAGTGATGGAGCAGTTCAACCAGACGGTGGTCAACCTGCTGTCAGAAATGAAAGAGCTACAGGATCTGGGAACGGGTCTGGAGGCGGGGGTGGTGGTGGTTCTGGGGGTGTGGGGATTTCTACGGGTACTTTCAATAATCAGACGGAATTTAAATTTTTGGAAAACGGGTGGGTGGAAATCACAGCAAACTCAAGCAGACTTGTACATTTAAATATGCCAGAAAGTGAAAATTATAAAAGAGTAGTTGTAAATAATATGGATAAAACTTCAGTTAAAGGAAACATGGCTTTAGATGATACTCATGTACAAATTGTAACACCTTGGTCATTGGTTGATGCAAATGCTTGGGGAGTTTGGTTTAATCCAGGAGATTGGCAACTAATTGTTAATACTATGAGTGAGTTGCATTTAGTTAGTTTTGAACAAGAAATTTTTAATGTTGTTTTAAAGACTGTTTCAGAATCTGCTACTCAGCCACCAACTAAAGTTTATAATAATGATTTAACTGCATCATTGATGGTTGCATTAGATAGTAATAATACTATGCCATTTACTCCAGCAGCTATGAGATCTGAGACATTGGGTTTTTATCCATGGAAACCAACCATACCAACTCCATGGAGATATTATTTTCAATGGGATAGAACATTAATACCATCCCATACTGGAACTAGTGGCACACCAACAAATATATATCATGGTACAGATCCAGATGATGTTCAATTTTATACTATTGAAAATTCTGTACCAGTACACTTACTAAGAACAGGTGATGAATTTGCTACAGGAACATTTTTTTTTGATTGTAAACCATGTAGACTAACACATACATGGCAACCAAATAGAGCATTGGGCTTACCACCATTTTTAAATTCTTTGCCTCAATCTGAAGGAGCTACTAACTTTGGTGATATAGGAGTTCAACAAGATAAAAGACGTGGTGTAACTCAAATGGGAAATACAGACTATATTACTGAAGCTACTATTATGAGACCAGCTGAGGTTGGTTATAGTGCACCATATTATTCTTTTGAAGCATCTACACAAGGGCCATTTAAAACACCTATTGCAGCAGGACGGGGGGGAGCGCAAACAGATGAAAATCAAGCAGCAGATGGTGATCCAAGATATGCATTTGGTAGACAACATGGTCAAAAAACTACTACAACAGGAGAAACACCTGAGAGATTTACATATATAGCACATCAAGATACAGGAAGATATCCAGAAGGAGATTGGATTCAAAATATTAACTTTAACCTTCCTGTAACAAATGATAATGTATTGCTACCAACAGATCCAATTGGAGGTAAAACAGGAATTAACTATACTAATATATTTAATACTTATGGTCCTTTAACTGCATTAAATAATGTACCACCAGTTTATCCAAATGGTCAAATTTGGGATAAAGAATTTGATACTGACTTAAAACCAAGACTTCATGTAAATGCACCATTTGTTTGTCAAAATAATTGTCCTGGTCAATCATTTGTAAAAGTTGCGCCTAATTTAACAAATGAATATGATCCTGATGCATCTGCTAATATGTCAAGAATTGTAACTTACTCAGATTTTTGGTGGAAAGGTAAATTAGTATTTAAAGCTAAACTAAGAGCATCTCATACTTGGAATCCAATTCAACAAATGAGTATTAATGTAGATAACCAATTTAACTATGTACCAAATAATATTGGAGCTATGAAAATTGTATATGAAAAATCTCAACTAGCACCTAGAAAATTATATTAA
>OR194111.1 Feline parvovirus isolate JSZJ2 VP2 protein gene complete cds
ATGAGTGATGGAGCAGTTCAACCAGACGGTGGTCAACCTGCTGTCAGAAATGAAAGAGCTACAGGATCTGGGAACGGGTCTGGAGGCGGGGGTGGTGGTGGTTCTGGGGGTGTGGGGATTTCTACGGGTACTTTCAATAATCAGACGGAATTTAAATTTTTGGAAAACGGGTGGGTGGAAATCACAGCAAACTCAAGCAGACTTGTACATTTAAATATGCCAGAAAGTGAAAATTATAAAAGAGTAGTTGTAAATAATATGGATAAGACTTCAGTTAAAGGAAACATGGCTTTAGATGATACTCATGTACAAATTGTAACACCTTGGTCATTGGTTGATGCAAATGCTTGGGGAGTTTGGTTTAATCCAGGAGATTGGCAACTAATTGTTAATACTATGAGTGAGTTGCATTTAGTTAGTTTTGAACAAGAAATTTTTAATGTTGTTTTAAAGACTGTTTCAGAATCTGCTACTCAGCCACCAACTAAAGTTTATAATAATGATTTAACTGCATCATTGATGGTTGCATTAGATAGTAATAATACTATGCCATTTACTCCAGCAGCTATGAGATCTGAGACATTGGGTTTTTATCCATGGAAACCAACCATACCAACTCCATGGAGATATTATTTTCAATGGGATAGAACATTAATACCATCCCATACTGGAACTAGTGGCACACCAACAAATGTATATCATGGTACAGATCCAGATGATGTTCAATTTTATACTATTGAAAATTCTGTACCAGTACACTTACTAAGAACAGGTGATGAATTTGCTACAGGAACATTTTTTTTTGATTGTAAACCATGTAGACTAACACATACATGGCAAACAAATAGAGCATTGGGCTTACCACCATTTTTAAATTCTTTGCCTCAATCTGAAGGAGCTACTAACTTTGGTGATATAGGAGTTCAACAAGATAAAAGACGTGGTGTAACTCAAATGGGAAATACAGACTATATTACTGAAGCTACTATTATGAGACCAGCTGAGGTTGGTTATAGTGCACCATATTATTCTTTTGAAGCATCTACACAAGGGCCATTTAAAACACCTATCGCAGCAGGACGGGGGGGAGCGCAAACAGATGAAAATCAAGCAGCAGATGGTGATCCAAGATATGCATTTGGTAGACAACATGGTCAAAAAACTACTACAACAGGAGAAACACCTGAGAGATTTACATATATAGCACATCAAGATACAGGAAGATATCCAGAAGGAGATTGGATTCAAAATATTAACTTTAACCTTCCTGTAACAAATGATAATGTATTGCTACCAACAGATCCAATTGGAGGTAAAACAGGAATTAACTATACTAATATATTTAATACTTATGGTCCTTTAACTGCATTAAATAATGCACCACCAGTTTATCCAAATGGTCAAATTTGGGATAAAGAATTTGATACTGACTTAAAACCAAGACTTCATGTAAATGCACCATTTGTTTGTCAAAATAATTGTCCTGGTCAATTATTTGTAAAAGTTGCGCCTAATTTAACAAATGAATATGATCCTGATGCATCTGCTAATATGTCAAGAATTGTAACTTACTCAGATTTTTGGTGGAAAGGTAAATTAGTATTTAAAGCTAAACTAAGAGCATCTCATACTTGGAATCCAATTCAACAAATGAGTATTAATGTAGATAACCAATTTAACTATGTACCAAATAATATTGGAGCTATGAAAATTGTATATGAAAAATCTCAACTAGCACCTAGAAAATTATATTAA
>OR194110.1 Feline parvovirus isolate JSZJ1 VP2 protein gene complete cds
ATGAGTGATGGAGCAGTTCAACCAGACGGTGGTCAACCTGCTGTCAGAAATGAAAGAGCTACAGGATCTGGGAACGGGTCTGGAGGCGGGGGTGGTGGTGGTTCTGGGGGTGTGGGGATTTCTACGGGTACTTTCAATAATCAGACGGAATTTAAATTTTTGGAAAACGGGTGGGTGGAAATCACAGCAAACTCAAGCAGACTTGTACATTTAAATATGCCAGAAAGTGAAAATTATAAAAGAGTAGTTGTAAATAATATGGATAAAACTTCAGTTAAAGGAAACATGGCTTTAGATGATACTCATGTACAAATTGTAACACCTTGGTCATTGGTTGATGCAAATGCTTGGGGAGTTTGGTTTAATCCAGGAGATTGGCAACTAATTGTTAATACTATGAGTGAGTTGCATTTAGTTAGTTTTGAACAAGAAATTTTTAATGTTGTTTTAAAGACTGTTTCAGAATCTGCTACTCAGCCACCAACTAAAGTTTATAATAATGATTTAACTGCATCATTGATGGTTGCATTAGATAGTAATAATACTATGCCATTTACTCCAGCAGCTATGAGATCTGAGACATTGGGTTTTTATCCATGGAAACCAACCATACCAACTCCATGGAGATATTATTTTCAATGGGATAGAACATTAATACCATCCCATACTGGAACTAGTGGCACACCAACAAATGTATATCATGGTACAGATCCAGATGATGTTCAATTTTATACTATTGAAAATTCTGTACCAGTACACTTACTAAGAACAGGTGATGAATTTGCTACAGGAACATTTTTTTTTGATTGTAAACCATGTAGACTAACACATACATGGCAAACAAATAGAGCATTGGGCTTACCACCATTTTTAAATTCTTTGCCTCAATCTGAAGGAGCTACTAACTTTGGTGATATAGGAGTTCAACAAGATAAAAGACGTGGTGTAACTCAAATGGGAAATACAGACTATATTACTGAAGCTACTATTATGAGACCAGCTGAGGTTGGTTATAGTGCACCATATTATTCTTTTGAAGCATCTACACAAGGGCCATTTAAAACACCTATTGCAGCAGGACGGGGGGGAGCGCAAACAGATGAAAATCAAGCAGCAGATGGTGATCCAAGATATGCATTTGGTAGACAACATGGTCAAAAAACTACTACAACAGGAGAAACACCTGAGAGATTTACATATATAGCACATCAAGATACAGGAAGATATCCAGAAGGAGATTGGATTCAAAATATTAACTTTAACCTTCCTGTAACAAATGATAATGTATTGCTACCAACAGATCCAATTGGAGGTAAAACAGGAATTAACTATACTAATATATTTAATACTTATGGTCCTTTAACTGCATTAAATAATGTACCACCAGTTTATCCAAATGGTCAAATTTGGGATAAAGAATTTGATACTGACTTAAAACCAAGACTTCATGTAAATGCACCATTTGTTTGTCAAAATAATTGTCCTGGTCAATTATTTGTAAAAGTTGCGCCTAATTTAACAAATGAATATGATCCTGATGCATCTGCTAATATGTCAAGAATTGTAACTTACTCAGATTTTTGGTGGAAAGGTAAATTAGTATTTAAAGCTAAACTAAGAGCATCTCATACTTGGAATCCAATTCAACAAATGAGTATTAATGTAGATAACCAATTTAACTATGTACCAAATAATATTGGAGCTATGAAAATTGTATATGAAAAATCTCAACTAGCACCTAGAAAATTATATTAA
>OQ535507.1 Feline parvovirus isolate SDYT22 capsid protein VP2 gene complete cds
ATGAGTGATGGAGCAGTTCAACCAGACGGTGGTCAACCTGCTGTCAGAAATGAAAGAGCTACAGGATCTGGGAACGGGTCTGGAGGCGGGGGTGGTGGTGGTTCTGGGGGTGTGGGGATTTCTACGGGTACTTTTAATAATCAGACGGAATTTAAATTTTTGGAAAACGGATGGGTGGAAATCACAGCAAACTCAAGCAGACTTGTACATTTAAATATGCCAGAAAGTGAAAATTATAAAAGAGTAGTTGTAAATAATATGGATAAAACTGCAGTTAAAGGAAACATGGCTTTAGATGATACTCATGTACAAATTGTAACACCTTGGTCATTGGTTGATGCAAATGCTTGGGGAGTTTGGTTTAATCCAGGAGATTGGCAACTAATTGTTAATACTATGAGTGAGTTGCATTTAGTTAGTTTTGAACAAGAAATTTTTAATGTTGTTTTAAAGACTGTTTCAGAATCTGCTACTCAGCCACCAACTAAAGTTTATAATAATGATTTAACTGCATCATTGATGGTTGCATTAGATAGTAATAATACTATGCCATTTACTCCAGCAGCTATGAGATCTGAGACATTGGGTTTTTATCCATGGAAACCAACCATACCAACTCCATGGAGATATTATTTTCAATGGGATAGAACATTAATACCATCTCATACTGGAACTAGTGGCACACCAACAAATGTATATCATGGTACAGATCCAGATGATGTTCAATTTTATACTATTGAAAATTCTGTGCCAGTACACTTACTAAGAACAGGTGATGAATTTGCTACAGGAACATTTTTTTTTGATTGTAAACCATGTAGACTAACACATACATGGCAAACAAATAGAGCATTGGGCTTACCACCATTTCTAAATTCTTTGCCTCAATCTGAAGGAGCTACTAACTTTGGTGATATAGGAGTTCAACAAGATAAAAGACGTGGTGTAACTCAAATGGGAAATACAGACTATATTACTGAAGCTACTATTATGAGACCAGCTGAGGTTGGTTATAGTGCACCATATTATTCTTTTGAAGCATCTACACAAGGGCCATTTAAAACACCTATTGCAGCAGGACGGGGGGGAGCGCAAACAGATGAAAATCAAGCAGCAGATGGTGATCCAAGATATGCATTTGGTAGACAACATGGTCAAAAAACTACTACAACAGGAGAAACACCTGAGAGATTTACATATATAGCACATCAAGATACAGGAAGATATCCAGAAGGGGATTGGATTCAAAATATTAACTTTAACCTTCCTGTAACAAATGATAATGTATTGCTACCAACAGATCCAATTGGAGGTAAAACAGGAATTAACTATACTAATATATTTAATACTTATGGTCCTTTAACTGCATTAAATAATGTACCACCAGTTTATCCAAATGGTCAAATTTGGGATAAAGAATTTGATACTGACTTAAAACCAAGACTTCATGTAAATGCACCATTTGTTTGTCAAAATAATTGTCCTGGTCAATTATTTGTAAAAGTTGCGCCTAATTTAACAAATGAATATGATCCTGATGCATCTGCTAATATGTCAAGAATTGTAACTTACTCAGATTTTTGGTGGAAAGGTAAATTAGTATTTAAAGCTAAACTAAGAGCATCTCATACTTGGAATCCAATTCAACAAATGAGTATTAATGTAGATAACCAATTTAACTATGTACCAAATAATATTGGAGCTATGAAAATTGTATATGAAAAATCTCAACTAGCACCTAGAAAATTATATTAA
>OQ535505.1 Feline parvovirus isolate SDQD23 capsid protein VP2 gene complete cds
ATGAGTGATGGAGCAGTTCAACCAGACGGTGGTCAACCTGCTGTCAGAAATGAAAGAGCTACAGGATCTGGGAACGGGTCTGGAGGCGGGGGTGGTGGTGGTTCTGGGGGTGTGGGGATTTCTACGGGTACTTTCAATAATCAGACGGAATTTAAATTTTTGGAAAACGGGTGGGTGGAAATCACAGCAAACTCAAGCAGACTTGTACATTTAAATATGCCAGAAAGTGAAAATTATAAAAGAGTAGTTGTAAATAATATGGATAAAACTTCAGTTAAAGGAAACATGGCTTTAGATGATACTCATGTACAAATTGTAACACCTTGGTCATTGGTTGATGCAAATGCTTGGGGAGTTTGGTTTAATCCAGGAGATTGGCAACTAATTGTTAATACTATGAGTGAGTTGCATTTAGTTAGTTTTGAACAAGAAATTTTTAATGTTGTTTTAAAGACTGTTTCAGAATCTGCTACTCAGCCACCAACTAAAGTTTATAATAATGATTTAACTGCATCATTGATGGTTGCATTAGATAGTAATAATACTATGCCATTTACTCCAGCAGCTATGAGATCTGAGACATTGGGTTTTTATCCATGGAAACCAACCATACCAACTCCATGGAGATATTATTTTCAATGGGATAGAACATTAATACCATCCCATACTGGAACTAGTGGCACACCAACAAATGTATATCATGGTACAGATCCAGATGATGTTCAATTTTATACTATTGAAAATTCTGTACCAGTACACTTACTAAGAACAGGTGATGAATTTGCTACAGGAACATTTTTTTTTGATTGTAAACCATGTAGACTAACACATACATGGCAAACAAATAGAGCATTGGGCTTACCACCATTTTTAAATTCTTTGCCTCAATCTGAAGGAGCTACTAACTTTGGTGATATAGGAGTTCAACAAGATAAAAGACGTGGTGTAACTCAAATGGGAAATACAGACTATATTACTGAAGCCACTATTATGAGACCAGCTGAGGTTGGTTATAGTGCACCATATTATTCTTTTGAAGCATCTACACAAGGGCCATTTAAAACACCTATTGCAGCAGGACGGGGGGGAGCGCAAACAGATGAAAATCAAGCAGCAGATGGTGATCCAAGATATGCATTTGGTAGACAACATGGTCAAAAAACTACTACAACAGGAGAAACACCTGAGAGATTTACATATATAGCACATCAAGATACAGGAAGATATCCAGAAGGAGATTGGATTCAAAATATTAACTTTAACCTTCCTGTAACAAATGATAATGTATTGCTACCAACAGATCCAATTGGAGGTAAAACAGGAATTAACTATACTAATATATTTAATACTTATGGTCCTTTAACTGCATTAAATAATGTACCACCAGTTTATCCAAATGGTCAAATTTGGGATAAAGAATTTGATACTGACTTAAAACCAAGACTTCATGTAAATGCACCATTTGTTTGTCAAAATAATTGTCCTGGTCAATTATTTGTAAAAGTTGCGCCTAATTTAACAAATGAATATGATCCTGATGCATCTGCTAATATGTCAAGAATTGTAACTTACTCAGATTTTTGGTGGAAAGGTAAATTAGTATTTAAAGCTAAACTAAGAGCATCTCATACTTGGAATCCAATTCAACAAATGAGTATTAATGTAGATAACCAATTTAACTATGTACCAAATAATATTGGAGCTATGAAAATTGTATATGAAAAATCTCAACTAGCACCTAGAAAATTATATTAA
>OQ535504.1 Feline parvovirus isolate SDQD21 capsid protein VP2 gene complete cds
ATGAGTGATGGAGCAGTTCAACCAGACGGTGGTCAACCTGCTGTCAGAAATGAAAGAGCTACAGGATCTGGGAACGGGTCTGGAGGCGGGGGTGGTGGTGGTTCTGGGGGTGTGGGGATTTCTACGGGTACTTTCAATAATCAGACGGAATTTAAATTTTTGGAAAACGGGTGGGTGGAAATCACAGCAAACTCAAGCAGACTTGTACATTTAAATATGCCAGAAAGTGAAAATTATAAAAGAGTAGTTGTAAATAATATGGATAAAACTTCAGTTAAAGGAAACATGGCTTTAGATGATACTCATGTACAAATTGTAACACCTTGGTCATTGGTTGATGCAAATGCTTGGGGAGTTTGGTTTAATCCAGGAGATTGGCAACTAATTGTTAATACTATGAGTGAGTTGCATTTAGTTAGTTTTGAACAAGAAATTTTTAATGTTGTTTTAAAGACTGTTTCAGAATCTGCTACTCAGCCACCAACTAAAGTTTATAATAATGATTTAACTGCATCATTGATGGTTGCATTAGATAGTAATAATACTATGCCATTTACTCCAGCAGCTATGAGATCTGAGACATTGGGTTTTTATCCATGGAAACCAACCATACCAACTCCATGGAGATATTATTTTCAATGGGATAGAACATTAATACCATCCCATACTGGAACTAGTGGCACACCAACAAATGTATATCATGGTACAGATCCAGATGATGTTCAATTTTATACTATTGAAAATTCTGTACCAGTACACTTACTAAGAACAGGTGATGAATTTGCTACAGGAACATTTTTTTTTGATTGTAAACCATGTAGACTAACACATACATGGCAAACAAATAGAGCATTGGGCTTACCACCATTTTTAAATTCTTTGCCTCAATCTGAAGGAGCTACTAACTTTGGTGATATAGGAGTTCAACAAGATAAAAGACGTGGTGTAACTCAAATGGGAAATACAGACTATATTACTGAAGCCACTATTATGAGACCAGCTGAGGTTGGTTATAGTGCACCATATTATTCTTTTGAAGCATCTACACAAGGGCCATTTAAAACACCTATTGCAGCAGGACGGGGGGGAGCGCAAACAGATGAAAATCAAGCAGCAGATGGTGATCCAAGATATGCATTTGGTAGACAACATGGTCAAAAAACTACTACAACAGGAGAAACACCTGAGAGATTTACATATATAGCACATCAAGATACAGGAAGATATCCAGAAGGAGATTGGATTCAAAATATTAACTTTAACCTTCCTGTAACAAATGATAATGTATTGCTACCAACAGATCCAATTGGAGGTAAAACAGGAATTAACTATACTAATATATTTAATACTTATGGTCCTTTAACTGCATTAAATAATGTACCACCAGTTTATCCAAATGGTCAAATTTGGGATAAAGAATTTGATACTGACTTAAAACCAAGACTTCATGTAAATGCACCATTTGTTTGTCAAAATAATTGTCCTGGTCAGTTATTTGTAAAAGTTGCGCCTAATTTAACAAATGAATATGATCCTGATGCATCTGCTAATATGTCAAGAATTGTAACTTACTCAGATTTTTGGTGGAAAGGTAAATTAGTATTTAAAGCTAAACTAAGAGCATCTCATACTTGGAATCCAATTCAACAAATGAGTATTAATGTAGATAACCAATTTAACTATGTACCAAATAATATTGGAGCTATGAAAATTGTATATGAAAAATCTCAACTAGCACCTAGAAAATTATATTAA
>OQ535501.1 Feline parvovirus isolate SDQD14 capsid protein VP2 gene complete cds
ATGAGTGATGGAGCAGTTCAACCAGACGGTGGTCAACCTGCTGTCAGAAATGAAAGAGCTACAGGATCTGGGAACGGGTCTGGAGGCGGGGGTGGTGGTGGTTCTGGGGGTGTGGGGATTTCTACGGGTACTTTCAATAATCAGACGGAATTTAAATTTTTGGAAAACGGGTGGGTGGAAATCACAGCAAACTCAAGCAGACTTGTACATTTAAATATGCCAGAAAGTGAAAATTATAAAAGAGTAGTTGTAAATAATATGGATAAAACTTCAGTTAAAGGAAACATGGCTTTAGATGATACTCATGTACAAATTGTAACACCTTGGTCATTGGTTGATGCAAATGCTTGGGGAGTTTGGTTTAATCCAGGAGATTGGCAACTAATTGTTAATACTATGAGTGAGTTGCATTTAGTTAGTTTTGAACAAGAAATTTTTAATGTTGTTTTAAAGACTGTTTCAGAATCTGCTACTCAGCCACCAACTAAAGTTTATAATAATGATTTAACTGCATCATTGATGGTTGCATTAGATAGTAATAATACTATGCCATTTACTCCAGCAGCTATGAGATCTGAGACATTGGGTTTTTATCCATGGAAACCAACCATACCAACTCCATGGAGATATTATTTTCAATGGGATAGAACATTAATACCATCCCATACTGGAACTAGTGGCACACCAACAAATGTATATCATGGTACAGATCCAGATGATGTTCAATTTTATACTATTGAAAATTCTGTACCAGTACACTTACTAAGAACAGGTGATGAATTTGCTACAGGAACATTTTTTTTTGATTGTAAACCATGTAGACTAACACATACATGGCAAACAAATAGAGCATTGGGCTTACCACCATTTTTAAATTCTTTGCCTCAATCTGAAGGAGCTACTAACTTTGGTGATATAGGAGTTCAACAAGATAAAAGACGTGGTGTAACTCAAATGGGAAATACAGACTATATTACTGAAGCCACTATTATGAGACCAGCTGAGGTTGGTTATAGTGCACCATATTATTCTTTTGAAGCATCTACACAAGGGCCATTTAAAACACCTATTGCAGCAGGACGGGGGGGAGCGCAAACAGATGAAAATCAAGCAGCAGATGGTGATCCAAGATATGCATTTGGTAGACAACATGGTCAAAAAACTACTACAACAGGAGAAACACCTGAGAGATTTACATATATAGCACATCAAGATACAGGAAGATATCCAGAAGGAGATTGGATTCAAAATATTAACTTTAACCTTCCTGTAACAAATGATAATGTATTGCTACCAACAGATCCAATTGGAGGTAAAACAGGAATTAACTATACTAATATATTTAATACTTATGGTCCTTTAACTGCATTAAATAATGTACCACCAGTTTATCCAAATGGTCAAATTTGGGATAAAGAATTTGATACTGACTTAAAACCAAGACTTCATGTAAATGCACCATTTGTTTGTCAAAATAATTGTCCTGGTCAATTATTTGTAAAAGTTGCGCCTAATTTAACAAATGAATATGATCCTGATGCATCTGCTAATATGTCAAGAATTGTAACTTACTCAGATTTTTGGTGGAAAGGTAAATTAGTATTTAAAGCTAAACTAAGAGCATCTCATACTTGGAATCCAATTCAACAAATGAGTATTAATGTAGATAACCAATTTAACTATGTACCAAATAATATTGGAGCTATGAAAATTGTATATGAAAAATCTCAACTAGCACCTAGAAAATTATATTAA
>OQ535496.1 Feline parvovirus isolate SDQD6 capsid protein VP2 gene complete cds
ATGAGTGATGGAGCAGTTCAACCAGACGGTGGTCAACCTGCTGTCAGAAATGAAAGAGCTACAGGATCTGGGAACGGGTCTGGAGGCGGGGGTGGTGGTGGTTCTGGGGGTGTGGGGATTTCTACGGGTACTTTCAATAATCAGACGGAATTTAAATTTTTGGAAAACGGGTGGGTGGAAATCACAGCAAACTCAAGCAGACTTGTACATTTAAATATGCCAGAAAGTGAAAATTATAAAAGAGTAGTTGTAAATAATATGGATAAAACTTCAGTTAAAGGAAACATGGCTTTAGATGATACTCATGTACAAATTGTAACACCTTGGTCATTGGTTGATGCAAATGCTTGGGGAGTTTGGTTTAATCCAGGAGATTGGCAACTAATTGTTAATACTATGAGTGAGTTGCATTTAGTTAGTTTTGAACAAGAAATTTTTAATGTTGTTTTAAAGACTGTTTCAGAATCTGCTACTCAGCCACCAACTAAAGTTTATAATAATGATTTAACTGCATCATTGATGGTTGCATTAGATAGTAATAATACTATGCCATTTACTCCAGCAGCTATGAGATCTGAGACATTGGGTTTTTATCCATGGAAACCAACCATACCAACTCCATGGAGATATTATTTTCAATGGGATAGAACATTAATACCATCCCATACTGGAACTAGTGGCACACCAACAAATGTATATCATGGTACAGATCCAGATGATGTTCAATTTTATACTATTGAAAATTCTGTACCAGTACACTTACTAAGAACAGGTGATGAATTTGCTACAGGAACATTTTTTTTTGATTGTAAACCATGTAGACTAACACATACATGGCAAACAAATAGAGCATTGGGCTTACCACCATTTTTAAATTCTTTGCCTCAATCTGAAGGAGCTACTAACTTTGGTGATATAGGAGTTCAACAAGATAAAAGACGTGGTGTAACTCAAATGGGAAATACAGACTATATTACTGAAGCTACTATTATGAGACCAGCTGAGGTTGGTTATAGTGCACCATATTATTCTTTTGAAGCATCTACACAAGGGCCATTTAAAACACCTATTGCAGCAGGACGGGGGGGAGCGCAAACAGATGAAAATCAAGCAGCAGATGGTGATCCAAGATATGCATTTGGTAGACAACATGGTCAAAAAACTACTACAACAGGAGAAACACCTGAGAGATTTACATATATAGCACATCAAGATACAGGAAGATATCCAGAAGGAGATTGGATTCAAAATATTAACTTTAACCTTCCTGTAACAAATGATAATGTATTGCTACCAACAGATCCAATTGGAGGTAAAACAGGAATTAACTATACTAATATATTTAATACTTATGGTCCTTTAACTGCATTAAATAATGTACCACCAGTTTATCCAAATGGTCAAATTTGGGATAAAGAATTTGATACTGACTTAAAACCAAGACTTCATGTAAATGCACCATTTGTTTGTCAAAATAATTGTCCTGGTCAATTATTTGTAAAAGTTGCGCCTAATTTAACAAATGAATATGATCCTGATGCATCTGCTAATATGTCAAGAATTGTAACTTACTCAGATTTTTGGTGGAAAGGTAAATTAGTATTTAAAGCTAAACTAAGAGCATCTCATACTTGGAATCCAATTCAACAAATGAGTATTAATGTAGATAACCAATTTAACTATGTACCAAATAATATTGGAGCTATGAAAATTGTATATGAAAAATCTCAACTAGCACCTAGAAAATTATATTAA
>OM918785.1 Feline parvovirus isolate Yanji37 VP2 gene complete cds
ATGAGTGATGGAGCAGTTCAACCAGACGGTGGTCAACCTGCTGTCAGAAATGAAAGAGCTACAGGATCTGGGAACGGGTCTGGAGGCGGGGGTGGTGGTGGTTCTGGGGGTGTGGGGATTTCTACGGGTACTTTCAATAATCAGACGGAATTTAAATTTTTGGAAAACGGGTGGGTGGAAATCACAGCAAACTCAAGCAGACTTGTACATTTAAATATGCCAGAAAGTGAAAATTATAAAAGAGTAGTTGTAAATAATATGGATAAAACTTCAGTTAAAGGAAACATGGCTTTAGATGATACTCATGTACAAATTGTAACACCTTGGTCATTGGTTGATGCAAATGCTTGGGGAGTTTGGTTTAATCCAGGAGATTGGCAACTAATTGTTAATACTATGAGTGAGTTGCATTTAGTTAGTTTTGAACAAGAAATTTTTAATGTTGTTTTAAAGACTGTTTCAAAATCTGCTACTCAGCCTCCATCTAAAGTTTATAATAATGATTTAACTGCATCATTGATGGTTGCATTAGATAGTAATAATACTATGCCATTTACTCCAGCAGCTATGAGATCTGAGACATTGGGTTTTTATCCATGGAAACCAACCATACCAACTCCATGGAGATATTATTTTCAATGGGATAGAACATTAATACCATCCCATACTGGAACTAGTGGCACACCAACAAATGTATATCATGGTACAGATCCAGATGATGTTCAATTTTATACTATTGAAAATTCTGTACCAGTACACTTACTAAGAACAGGTGATGAATTTGCTACAGGAACATTTTTTTTTGATTGTAAACCATGTAGACTAACACATACATGGCAAACAAATAGAGCATTGGGCTTACCACCATTTTTAAATTCTTTGCCTCAATCTGAAGGAGCTACTAACTTTGGTGATTTAGGAGTTCAACAAGATAAAAGACGTGGTGTAACTCAAATGGGAAATACAGACTATATTACTGAAGCTACTATTATGAGACCAGCTGAGGTTGGTTATAGTGCACCATATTATTCTTTTGAAGCATCTACACAAGGGCCATTTAAAACACCTATTGCAGCAGGACGGGGGGGAGCGCAAACAGATGAAAATCAAGCAGCAGATGGTGATCCAAGATATGCATTTGGTAGACAACATGGTCAAAAAACTACTACAACAGGAGAAACACCTGAGAGATTTACATATATAGCACATCAAGATACAGGAAGATATCCAGAAGGAGATTGGATTCAAAATATTAACTTTAACCTTCCTGTAACAAATGATAATGTATTGCTACCAACAGATCCAATTGGAGGTAAAACAGGAATTAACTATACTAATATATTTAATACTTATGGTCCTTTAACTGCATTAAATAATGTACCACCAGTTTATCCAAATGGTCAAATTTGGGATAAAGAATTTGATACTGACTTAAAACCAAGACTTCATGTAAATGCACCATTTGTTTGTCAAAATAATTGTCCTGGTCAATTATTTGTAAAAGTTGCGCCTAATTTAACAAATGAATATGATCCTGATGCATCTGCTAATATGTCAAGAATTGTAACTTACTCAGATTTTTGGTGGAAAGGTAAATTAGTATTTAAAGCTAAACTAAGAGCATCTCATACTTGGAATCCAATTCAACAAATGAGTATTAATGTAGATAACCAATTTAACTATGTACCAAATAATATTGGAGCTATGAAAATTGTATATGAAAAATCTCAACTAGCACCTAGAAAATTATATTAA
>OM918784.1 Feline parvovirus isolate Yanji26 VP2 gene complete cds
ATGAGTGATGGAGCAGTTCAACCAGACGGTGGTCAACCTGCTGTCAGAAATGAAAGAGCTACAGGATCTGGGAACGGGTCTGGAGGCGGGGGTGGTGGTGGTTCTGGGGGTGTGGGGATTTCTACGGGTACTTTCAATAATCAGACGGAATTTAAATTTTTGGAAAACGGGTGGGTGGAAATCACAGCAAACTCAAGCAGACTTGTACATTTAAATATGCCAGAAAGTGAAAATTATAAAAGAGTAGTTGTAAATAATATGGATAAAACTTCAGTTAAAGGAAACATGGCTTTAGATGATACTCATGTACAAATTGTAACACCTTGGTCATTGGTTGATGCAAATGCTTGGGGAGTTTGGTTTAATCCAGGAGATTGGCAACTAATTGTTAATACTATGAGTGAGTTGCATTTAGTTAGTTTTGAACAAGAAATTTTTAATGTTGTTTTAAAGACTGTTTCAGAATCTGCTACTCAGCCACCAACTAAAGTTTATAATAATGATTTAACTGCATCATTGATGGTTGCATTAGATAGTAATAATACTATGCCATTTACTCCAGCAGCTATGAGATCTGAGACATTGGGTTTTTATCCATGGAAACCAACCATACCAACTCCATGGAGATATTATTTTCAATGGGATAGAACATTAATACCATCCCATACTGGAACTAGTGGCACACCAACAAATGTATATCATGGTACAGATCCAGATGATGTTCAATTTTATACTATTGAAAATTCTGTACCAGTACACTTACTAAGAACAGGTGATGAATTTGCTACAGGAACATTTTTTTTTGATTGTAACCCATGTAGACTAACACATACATGGCAAACAAATAGAGCATTGGGCTTACCACCATTTTTAAATTCTTTGCCTCAATCTGAAGGAGCTACTAACTTTGGTGATATAGGAGTTCAACAAGATAAAAGACGTGGTGTAACTCAAATGGGAAATACAGACTATATTACTGAAGCTACTATTATGAGACCAGCTGAGGTTGGTTATAGTGCACCATATTATTCTTTTGAAGCATCTACACAAGGGCCATTTAAAACACCTATTGCAGCAGGACGGGGGGGAGCGCAAACAGATGAAAATCAAGCAGCAGATGGTGATCCAAGATATGCATTTGGTAGACAACATGGTCAAAAAACTACTACAACAGGAGAAGCACCTGAGAGATTTACATATATAGCACATCAAGATACAGGAAGATATCCAGAAGGAGATTGGATTCAAAATATTAACTTTAACCTTCCTGTAACAAATGATAATGTATTGCTACCAACAGATCCAATTGGAGGTAAAACAGGAATTAACTATACTAATATATTTAATACTTATGGTCCTTTAACTGCATTAAATAATGTACCACCAGTTTATCCAAATGGTCAAATTTGGGATAAAGAATTTGATACTGACTTAAAACCAAGACTTCATGTAAATGCACCATTTGTTTGTCAAAATAATTGTCCTGGTCAATTATTTGTAAAAGTTGCGCCTAATTTAACAAATGAATATGATCCTGATGCATCTGCTAATATGTCAAGAATTGTAACTTACTCAGATTTTTGGTGGAAAGGTAAATTAGTATTTAAAGCTAAACTAAGAGCATCTCATACTTGGAATCCAATTCAACAAATGAGTATTAATGTAGATAACCAATTTAACTATGTACCAAATAATATTGGAGCTATGAAAATTGTATATGAAAAATCTCAACTAGCACCTAGAAAATTATATTAA
>OM918783.1 Feline parvovirus isolate Yanji17 VP2 gene complete cds
ATGAGTGATGGAGCAGTTCAACCAGACGGTGGTCAACCTGCTGTCAGAAATGAAAGAGCTACAGGATCTGGGAACGGGTCTGGAGGCGGGGGTGGTGGTGGTTCTGGGGGTGTGGGGATTTCTACGGGTACTTTCAATAATCAGACGGAATTTAAATTTTTGGAAAACGGGTGGGTGGAAATCACAGCAAACTCAAGCAGACTTGTACATTTAAATATGCCAGAAAGTGAAAATTATAAAAGAGTAGTTGTAAATAATATGGATAAAACTTCAGTTAAAGGAAACATGGCTTTAGATGATACTCATGTACAAATTGTAACACCTTGGTCATTGGTTGATGCAAATGCTTGGGGAGTTTGGTTTAATCCAGGAGATTGGCAACTAATTGTTAATACTATGAGTGAGTTGCATTTAGTTAGTTTTGAACAAGAAATTTTTAATGTTGTTTTAAAGACTGTTTCAGAATCTGCTACTCAGCCACCAACTAAAGTTTATAATAATGATTTAACTGCATCATTGATGGTTGCATTAGATAGTAATAATACTATGCCATTTACTCCAGCAGCTATGAGATCTGAGACATTGGGTTTTTATCCATGGAAACCAACCATACCAACTCCATGGAGATATTATTTTCAATGGGATAGAACATTAATACCATCCCATACTGGAACTAGTGGCACACCAACAAATGTATATCATGGTACAGATCCAGATGATGTTCAATTTTATACTATTGAAAATTCTGTACCAGTACACTTACTAAGAACAGGTGATGAATTTGCTACAGGAACATTTTTTTTTGATTGTAAACCATGTAGACTAACACATACATGGCAAACAAATAGAGCATTGGGCTTACCACCATTTTTAAATTCTTTGCCTCAATCTGAAGGAGCTACTAACTTTGGTGATATAGGAGTTCAACAAGATAAAAGACGTGGTGTAACTCAAATGGGAAATACAGACTATATTACTGAAGCTACTATTATGAGACCAGCTGAGGTTGGTTATAGTGCACCATATTATTCTTTTGAAGCATCTACACAAGGGCCATTTAAAACACCTATTGCAGCAGGACGGGGGGGAGCGCAAACAGATGAAAATCAAGCAGCAGATGGTGATCCAAGATATGCATTTGGTAGACAACATGGTCAAAAAACTACTACAACAGGAGAAACACCTGAGAGATTTACATATATAGCACATCAAGATACAGGAAGATATCCAGAAGGAGATTGGATTCAAAATATTAACTTTAACCTTCCTGTAACAAATGATAATGTATTGCTACCAACAGATCCAATTGGAGGTAAAACAGGAATTAACTATACTAATATATTTAATACTTATGGTTCGTTAACTGCATTAAATAATGTACCACCAGTTTATCCAAATGGTCAAATTTGGGATAAAGAATTTGATACTGACTTAAAACCAAGACTTCATGTAAATGCACCATTTGTTTGTCAAAATAATTGTCCTGGTCAATTATTTGTAAAAGTTGCGCCTAATTTAACAAATGAATATGATCCTGATGCATCTGCTAATATGTCAAGAATTGTAACTTACTCAGATTTTTGGTGGAAAGGTAAATTAGTATTTAAAGCTAAACTAAGAGCATCTCATACTTGGAATCCAATTCAACAAATGAGTATTAATGTAGATAACCAATTTAACTATGTACCAAATAATATTGGAGCTATGAAAATTGTATATGAAAAATCTCAACTAGCACCTAGAAAATTATATTAA
>OM918782.1 Feline parvovirus isolate Yanji38 VP2 gene complete cds
ATGAGTGATGGAGCAGTTCAACCAGACGGTGGTCAACCTGCTGTCAGAAATGAAAGAGCTACAGGATCTGGGAACGGGTCTGGAGGCGGGGGTGGTGGTGGTCCTGGAGGTGTGGGGATTTCTACGGGTACTTTCAATAATCAGACGGAATTTAAATTTTTGGAAAACGGGTGGGTGGAAATCACAGCAAACTCAAGCAGACTCGTACATTTAAATATGCCAGAAAGTGAAAATTATAAAAGAGTAGTTGTAAATAATATGGATAAAACTTCAGTTAAAGGAAACATGGCTTTAGATGATACTCATGTACAAATTGTAACACCTTGGTCATTGGTTGATGCAAATGCTTGGGGAGTTTGGTTTAATCCAGGAGATTGGCGACTAATTGTTAATACTATGAGTGAGTTGCATTTAGTTAGTTTTGAACAAGAAATTTTTAATGTTGTTTTAAAGACTGTTTCAGAATCTGCTACTCAGCCACCAACTAAAGTTTATAATAATGATTTAACTGCATCATTGATGGTTGCATTAGATAGTAATAATACTATGCCATTTACTCCAGCAGCTATGAGATCTGAGACATTGGGTTTTTATCCATGGAAACCAACCATACCAACTCCATGGAGATATTATTTTCAATGGGATAGAACATTAATACCATCCCATACTGGAACTAGTGGCACACCAACAAATGTATATCATGGTACAGATCCAGATGATGTTCAATTTTATACTATTGAAAATTCTGTACCAGTACACTTACTAAGAACAGGTGATGAATTTGCTACAGGAACATTTTTTTTTGATTGTAAACCATGTAGACTAACACATACATGGCAAACAAATAGAGCATTGGGCTTACCACCATTTTTAAATTCTTTGCCTCAATCTGAAGGAGCTACTAACTTTGGTGATATAGGAGTTCAACAAGATAAAAGACGTGGTGTAACTCAAATGGGAAATACAGACTATATTACTGAAGCTACTATTATGAGACCAGCTGAGGTTGGTTATAGTGCACCAAATTATTCTTTTGAAGCATCTACACAAGGGCCATTTAAAACACCTATTGCAGCAGGACGGGGGGGAGCGCAAACAGATGAAAATCAAGCAGCAGATGGTGATCCAAGATATGCATTTGGTAGACAACATGGTCAAAAAACTACTACAACAGGAGAAACACCTGAGAGATTTACATATATAGCACATCAAGATACGGGAAGATATCCAGAAGGAGATTGGATTCAAAGTATTAACTTTAACCTTCCTGTAACAAATGATAATGTATTGCTACCAACAGATCCAATTGGAGGTAAAACAGGAATTAACTATACTAATATATTTAATACTTATGGTCCTTTAACTGCATTAAATAATGTACCACCAGTTTATCCAAATGGTCAAATTTGGGATAAAGAATTTGATACTGACTTAAAACCAAGACTTCATGTAAATGCACCATTTGTTTGTCAAAATAATTGTCCTGGTCAATTATTTGTAAAAGTTGCGCCTAATTTAACAAATGAATATGATCCTGATGCATCTGCTAATATGTCAAGAATTGTAACTTACTCAGATTTTTGGTGGAAAGGCAAATTAGTATTTAAAGCTAAACTAAGAGCATCTCATACTTGGAATCCAATTCAACAAATGAGTATTAATGTAGATAACCAATTTAACTATGTACCAAATAATATTGGAGCTATGAAAATTGTATATGAAAAATCTCAACTAGCACCTAGAAAATTATATTAA
>OM918781.1 Feline parvovirus isolate Yanji36 VP2 gene complete cds
ATGAGTGATGGAGCAGTTCAACCAGACGGTGGTCAACCTGCTGTCAGAAATGAAAGAGCTACAGGATCTGGGAACGGGTCTGGAGGCGGGGGTGGTGGTGGTTCTGGGGGTGTGGGGATTTCTACGGGTACTTTTAATAATCAGACGGAATTTAAATTTTTGGAAAACGGATGGGTGGAAATCACAGCAAACTCAAGCAGACTTGTGCATTTAAATATGCCAGAAAGTGAAAATTATAGAAGAGTGGTTGTAAATAATTTGGATAAAACTGCAGTTAACGGAAACATGGCTTTAGATGATACTCATGCACAAATTGTAACACCTTGGTCATTGGTTGATGCAAATGCTTGGGGAGTTTGGTTTAATCCAGGAGATTGGCAACTAATTGTTAATACTATGAGAGAGTTGCATTTAGTTAGTTTTGAACAAGAAATTTTTAATGTTGTTTTAAAGACTGTTTCAGAATCTGCTACTCAGCCACCAACTAAAGTTTATAATAATGATTTAACTGCATCATTGATGGTTGCATTAGATAGTAATAATACTATGCCATTTACTCCAGCAGCTATGAGATCTGAGACATTGGGTTTTTATCCATGGAAACCAACCATACCAACTCCATGGAGATACTATTTTCAATGGGATAGAACATTAATACCATCTCATACTGGAACTAGTGGCACACCAACAAATATATACCATGGTACAGATCCAGATGATGTTCAATTTTACACTATTGAAAATTCTGTGCCAGTACACTTACTAAGAACAGGTGATGAATTTGCTACAGGAACATTTTATTTTGATTGTAAACCATGTAGACTAACACATACATGGCAAACAAATAGAGCATTGGGCTTACCACCATTTCTAAATTCTTTGCCTCAAGCTGAAGGAGGTACTAACTTTGGTTATATAGGAGTTCAACAAGATAAAAGACGTGGTGTAACTCAAATGGGAAACACAAACATTATTACTGAAGCTACTATTATGAGACCAGCTGAGGTTGGTTATAGTGCACCATATTATTCTTTTGAGGCGTCTACACAAGGGCCATTTAAAACACCTATTGCAGCAGGACGGGGGGGAGCGCAAACAGATGAAAATCGAGCAGCAGATGGTGATCCAAGATATGCATTTGGTAGACAACATGGTCAAAAAACTACCACAACAGGAGAAACACCTGAGAGATTTACATATATAGCACATCAAGATACAGGAAGATATCCAGAAGGAGATTGGATTCAAAATATTAACTTTAGCCTTCCTGTAACAGAAGATAATGTATTGCTACCAACAGATCCAATTGGAGGTAAAACAGGAATTAACTATACTAATATGTTTAATACTTATGGTCCTTTAACTGCATTAAATAATGTACCACCAGTTTATCCAAATGGTCAAATTTGGGATAAAGAATTTGATACTGACTTAAAACCAAGACTTCATGTAAATGCACCATTTGTTTGTCAAAATAATTGTCCTGGTCAATTATTTGTAAAAGTTGCACCTAATTTAACAAATGAATATGATCCTGATGCATCTGCTAATATGTCAAGAATTGTAACTTACTCAGATTTTTGGTGGAAAGGTAAATTAGTATTTAAAGCTAAACTAAGAGCCTCTCATACTTGGAATCCAATTCAACAAATGAGTATCAATGTAGATAACCAATTTAACTATGTACCAAGTAATATTGGAGGTATGAAAATTGTATATGAAAAATCTCAACTAGCACCTAGAAAATTATATTAA
>OM918780.1 Feline parvovirus isolate Yanji35 VP2 gene complete cds
ATGAGTGATGGAGCAGTTCAACCAGACGGTGGTCAACCTGCTGTCAGAAATGAAAGAGCTACAGGATCTGGGAACGGGTCTGGAGGCGGGGGTGGTGGTGGTCCTGGAGGTGTGGGGATTTCTACGGGTACTTTCAATAATCAGACGGAATTTAAATTTTTGGAAAACGGGTGGGTGGAAATCACAGCAAACTCAAGCAGACTCGTACATTTAAATATGCCAGAAAGTGAAAATTATAAAAGAGTAGTTGTAAATAATATGGATAAAACTTCAGTTAAAGGAAACATGGCTTTAGATGATACTCATGTACAAATTGTAACACCTTGGTCATTGGTTGATGCAAATGCTTGGGGAGTTTGGTTTAATCCAGGAGATTGGCGACTAATTGTTAATACTATGAGTGAGTTGCATTTAGTTAGTTTTGAACAAGAAATTTTTAATGTTGTTTTAAAGACTGTTTCAGAATCTGCTACTCAGCCACCAACTAAAGTTTATAATAATGATTTAACTGCATCATTGATGGTTGCATTAGATAGTAATAATACTATGCCATTTACTCCAGCAGCTATGAGATCTGAGACATTGGGTTTTTATCCATGGAAACCAACCATACCAACTCCATGGAGATATTATTTTCAATGGGATAGAACATTAATACCATCCCATACTGGAACTAGTGGCACACCAACAAATGTATATCATGGTACAGATCCAGATGATGTTCAATTTTATACTATTGAAAATTCTGTACCAGTACACTTACTAAGAACAGGTGATGAATTTGCTACAGGAACATTTTTTTTTGATTGTAAACCATGTAGACTAACACATACATGGCAAACAAATAGAGCATTGGGCTTACCACCATTTTTAAATTCTTTGCCTCAATCTGAAGGAGCTACTAACTTTGGTGATATAGGAGTTCAACAAGATAAAAGACGTGGTGTAACTCAAATGGGAAATACAGACTATATTACTGAAGCTACTATTATGAGACCAGCTGAGGTTGGTTATAGTGCACCATATTATTCTTTTGAAGCATCTACACAAGGGCCATTTAAAACACCTATTGCAGCAGGACGGGGGGGAGCGCAAACAGATGAAAATCAAGCAGCAGATGGTGATCCAAGATATGCATTTGGTAGACAACATGGTCAAAAAACTACTACAACAGGAGAAACACCTGAGAGATTTACATATATAGCACATCAAGATACAGGAAGATATCCAGAAGGAGATTGGATTCAAAATATTAACTTTAACCTTCCTGTAACAAATGATAATGTATTGCTACCAACAGATCCAATTGGAGGTAAAACAGGAATTAACTATACTAATATATTTAATACTTATGGTCCTTTAACTGCATTAAATAATGTACCACCAGTTTATCCAAATGGTCAAATTTGGGATAAAGAATTTGATACTGACTTAAAACCAAGACTTCATGTAAATGCACCATTTGTTTGTCAAAATAATTGTCCTGGTCAATTATTTGTAAAAGTTGCGCCTAATTTAACAAATGAATATGATCCTGATGCATCTGCTAATATGTCAAGAATTGTAACTTACTCAGATTTTTGGTGGAAAGGTAAATTAGTATTTAAAGCTAAACTAAGAGCATCTCATACTTGGAATCCAATTCAACAAATGAGTATTAATGTAGATAACCAATTTAACTATGTACCAAATAATATTGGAGCTATGAAAATTGTATATGAAAAATCTCAACTAGCACCTAGAAAATTATATTAA
>OM918779.1 Feline parvovirus isolate Yanji33 VP2 gene complete cds
ATGAGTGATGGAGCAGTTCAACCAGACGGTGGTCAACCTGCTGTCAGAAATGAAAGAGCTACAGGATCTGGGAACGGGTCTGGAGGCGGGGGTGGTGGTGGTTCTGGGGGTGTGGGGATTTCTACGGGTACTTTCAATAATCAGACGGAATTTAAATTTTTGGAAAACGGGTGGGTGGAAATCACAGCAAACTCAAGCAGACTTGTACATTTAAATATGCCAGAAAGTGAAAATTATAAAAGAGTAGTTGTAAATAATATGGATAAAACTTCAGTTAAAGGAAACATGGCTTTAGATGATACTCATGTACAAATTGTAACACCTTGGTCATTGGTTGATGCAAATGCTTGGGGAGTTTGGTTTAATCCAGGAGATTGGCAACTAATTGTTAATACTATGAGTGAGTTGCATTTAGTTAGTTTTGAACAAGAAATTTTTAATGTTGTTTTAAAGACTGTTTCAGAATCTGCTACTCAGCCACCAACTAAAGTTTATAATAATGATTTAACTGCATCATTGATGGTTGCATTAGATAGTAATAATACTATGCCATTTACTCCAGCAGCTATGAGATCTGAGACATTGGGTTTTTATCCATGGAAACCAACCATACCAACTCCATGGAGATATTATTTTCAATGGGATAGAACATTAATACCATCCCATACTGGAACTAGTGGCACACCAACAAATGTATATCATGGTACAGATCCAGATGATGTTCAATTTTATACTATTGAAAATTCTGTACCAGTACACTTACTAAGAACAGGTGATGAATTTGCTACAGGAACATTTTTTTTTGATTGTAAACCATGTAGACTAACACATACATGGCAAACAAATAGAGCATTGGGCTTACCACCATTTTTAAATTCTTTGCCTCAATCTGAAGGAGCTACTAACTTGGGTGATATAGGAGTTCAACAAGATAAAAGACGTGGTGTAACTCAAATGGGAAATACAGACTATATTACTGAAGCTACTATTATGAGACCAGCTGAGGTTGGTTATAGTGCACCATATTATTCTTTTGAAGCATCTACACAAGGGCCATTTAAAACACCTATTGCAGCAGGACGGGGGGGAGCGCAAACAGATGAAAATCAAGCAGCAGATGGTGATCCAAGATATGCATTTGGTAGACAACATGGTCAAAAAACTACTACAACAGGAGAAACACCTGAGAGATTTACATATATAGCACATCAAGATACAGGAAGATATCCAGAAGGAGATTGGATTCAAAATATTAACTTTAACCTTCCTGTAACAAATGATAATGTATTGCTACCAACAGATCCAATTGGAGGTAAAACAGGAATTAACTATACTAATATATTTAATACTTATGGTCCTTTAACTGCATTAAATAATGTACCACCAGTTTATCCAAATGGTCAAATTTGGGATAAAGAATTTGATACTGACTTAAAACCAAGACTTCATGTAAATGCACCATTTGTTTGTCAAAATAATTGTCCTGGTCAATTATTTGTAAAAGTTGCGCCTAATTTAACAAATGAATATGATCCTGATGCATCTGCTAATATGTCAAGAATTGTAACTTACTCAGATTTTTGGTGGAAAGGTAAATTAGTATTTAAAGCTAAACTAAGAGCATCTCATACTTGGAATCCAATTCAACAAATGAGTATTAATGTAGATAACCAATTTAACTATGTACCAAATAATATTGGAGCTATGAAAATTGTATATGAAAAATCTCAACTAGCACCTAGAAAATTATATTAA
>OM918778.1 Feline parvovirus isolate Yanji32 VP2 gene complete cds
ATGAGTGATGGAGCAGTTCAACCAGACGGTGGTCAACCTGCTGTCAGAAATGAAAGAGCTACAAGATCTGGGAACGGGTCTGGAGGCGGGGGTGGTGGTGGTTCTGGGGGTGTGGGGATTTCTACGGGTACTTTCAATAATCAGACGGAATTTAAATTTTTGGAAAACGGGTGGGTGGAAATCACAGCAAACTCAAGCAGACTTGTACATTTAAATATGCCAGAAAGTGAAAATTATAAAAGAGTAGTTGTAAATAATATGGATAAAACTTCAGTTAAAGGAAACATGGCTTTAGATGATACTCATGTACAAATTGTAACACCTTGGTCATTGGTTGATGCAAATGCTTGGGGAGTTTGGTTTAATCCAGGAGATTGGCAACTAATTGTTAATACTATGAGTGAGTTGCATTTAGTTAGTTTTGAACAAGAAATTTTTAATGTTGTTTTAAAGACTGTTTCAGAATCTGCTACTCAGCCACCAACTAAAGTTTATAATAATGATTTAACTGCATCATTAATGGTTGCATTAGATAGTAATAATACTATGCCATTTACTCCAGCAGCTATGAGATCTGAGACATTGGGTTTTTATCCATGGAAACCAACCATACCAACTCCATGGAGATATTATTTTCAATGGGATAGAACATTAATACCATCCCATACTGGAACTAGTGGCACACCAACAAATGTATATCATGGTACAGATCCAGATGATGTTCAATTTTATACTATTGAAAATTCTGTACCAGTACACTTACTAAGAACAGGTGATGAATTTGCTACAGGAACATTTTTTTTTGATTGTAAACCATGTAGACTAACACATACATGGCAAACAAATAGAGCATTGGGCTTACCACCATTTTTAAATTCTTTGCCTCAATCTGAAGGAGCTACTAACTTTGGTGATATAGGAGTTCAACAAGATAAAAGACGTGGTGTAACTCAAATGGGAAATACAGACTATATTACTGAAGCTACTATTATGAGACCAGCTGAGGTTGGTTATAGTGCACCATATTATTCTTTTGAAGCATCTACACAAGGGCCATTTAAAACACCTATTACAGCAGGACGGGGGGGAGCGCAAACAGATGAAAATCAAGCAGCAGATGGTGATCCAAGATATGCATTTGGTAGACAACATGGTCAAAAAACTACTACAACAGGAGAAACACCTGAGAGATTTACATATATAGCACATCAAGATACAGGAAGATATCCAGAAGGAGATTGGATTCAAAATATTAACTTTAACCTTCCTGTAACAAATGATAATGTATTGCTACCAACAGATCCAATTGGAGGTAAAACAGGAATTAACTATACTAATATATTTAATACTTATGGTCCTTTAACTGCATTAAATAATGTACCACCAGTTTATCCAAATGGTCAAATTTGGGATAAAGAATTTGATACTGACTTAAAACCAAGACTTCATGTAAATGCACCATTTGTTTGTCAAAATAATTGTCCTGGTCAATTATTTGTAAAAGTTGCGCCTAATTTAACAAATGAATATGATCCTGATGCATCTGCTAATATGTCAAGAATTGTAACTTACTCAGATTTTTGGTGGAAAGGTAAATTAGTATTTAAAGCTAAACTAAGAGCATCTCATACTTGGAATCCAATTCAACAAATGAGTATTAATGTAGATAACCAATTTAACTATGTACCAAATAATATTGGAGCTATGAAAATTGTATATGAAAAATCTCAACTAGCACCTAGAAAATTATATTAA
>OM918777.1 Feline parvovirus isolate Yanji31 VP2 gene complete cds
ATGAGTGATGGAGCAGTTCAACCAGACGGTGGTCAACCTGCTGTCAGAAATGAAAGAGCTACAGGATCTGGGAACGGGTCTGGAGGCGGGGGTGGTGGTGGTTCTGGGGGTGTGGGGATTTCTACGGGTACTTTCAATAATCAGACGGAATTTAAATTTTTGGAAAACGGGTGGGTGGAAATCACAGCAAACTCAAGCAGACTTGTACATTTAAATATGCCAGAAAGTGAAAATTATAAAAGAGTAGTTGTAAATAATATGGATAAAACTTCAGTTAAAGGAAACATGGCTTTAGATGATACTCATGTACAAATTGTAACACCTTGGTCATTGGTTGATGCAAATGCTTGGGGAGTTTGGTTTAATCCAGGAGATTGGCAACTAATTGTTAATACTATGAGTGAGTTGCATTTAGTTAGTTTTGAACAAGAAATTTTTAATGTTGTTTTAAAGACTGTTTCAGAATCTGCTACTCAGCCACCAACTAAAGTTTATAATAATGATTTAACTGCATCATTAATGGTTGCATTAGATAGTAATAATACTATGCCATTTACTCCAGCAGCTATGAGATCTGAGACATTGGGTTTTTATCCATGGAAACCAACCATACCAACTCCATGGAGATATTATTTTCAATGGGATAGAACATTAATACCATCCCATACTGGAACTAGTGGCACACCAACAAATGTATATCATGGTACAGATCCAGATGATGTTCAATTTTATACTATTGAAAATTCTGTACCAGTACACTTACTAAGAACAGGTGATGAATTTGCTACAGGAACATTTTTTTTTGATTGTAAACCATGTAGACTAACACATACATGGCAAACAAATAGAGCATTGGGCTTACCACCATTTTTAAATTCTTTGCCTCAATCTGAAGGAGCTACTAACTTTGGTGATATAGGAGTTCAACAAGATAAAAGACGTGGTGTAACTCAAATGGGAAATACAGACTATATTACTGAAGCTACTATTATGAGACCAGCTGAGGTTGGTTATAGTGCACCATATTATTCTTTTGAAGCATCTACACAAGGGCCATTTAAAACACCTATTACAGCAGGACGGGGGGGAGCGCAAACAGATGAAAATCAAGCAGCAGATGGTGATCCAAGATATGCATTTGGTAGACAACATGGTCAAAAAACTACTACAACAGGAGAAACACCTGAGAGATTTACATATATAGCACATCAAGATACAGGAAGATATCCAGAAGGAGATTGGATTCAAAATATTAACTTTAACCTTCCTGTAACAAATGATAATGTATTGCTACCAACAGATCCAATTGGAGGTAAAACAGGAATTAACTATACTAATATATTTAATACTTATGGTCCTTTAACTGCATTAAATAATGTACCACCAGTTTATCCAAATGGTCAAATTTGGGATAAAGAATTTGATACTGACTTAAAACCAAGACTTCATGTAAATGCACCATTTGTTTGTCAAAATAATTGTCCTGGTCAATTATTTGTAAAAGTTGCGCCTAATTTAACAAATGAATATGATCCTGATGCATCTGCTAATATGTCAAGAATTGTAACTTACTCAGATTTTTGGTGGAAAGGTAAATTAGTATTTAAAGCTAAACTAAGAGCATCTCATACTTGGAATCCAATTCAACAAATGAGTATTAATGTAGATAACCAATTTAACTATGTACCAAATAATATTGGAGCTATGAAAATTGTATATGAAAAATCTCAACTAGCACCTAGAAAATTATATTAA
>OM918776.1 Feline parvovirus isolate Yanji30 VP2 gene complete cds
ATGAGTGATGGAGCAGTTCAACCAGACGGTGGTCAACCTGCTGTCAGAAATGAAAGAGCTACAGGATCTGGGAACGGGTCTGGAGGCGGGGGTGGTGGTGGTTCTGGGGGTGTGGGGATTTCTACGGGTACTTTCAATAATCAGACGGAATTTAAATTTTTGGAAAACGGGTGGGTGGAAATCACAGCAAACTCAAGCAGACTTGTACATTTAAATATGCCAGAAAGTGAAAATTATAAAAGAGTAGTTGTAAATAATATGGATAAAACTTTAGTTAAAGGAAACATGGCTTTAGATGATACTCATGTACAAATTGTAACACCTTGGTCATTGGTTGATGCAAATGCTTGGGGAGTTTGGTTTAATCCAGGAGATTGGCAACTAATTGTTAATACTATGAGTGAGTTGCATTTAGTTAGTTTTGAACAAGAAATTTTTAATGTTGTTTTAAAGACTGTTTCAGAATCTGCTACTCAGCCACCAACTAAAGTTTATAATAATGATTTAACTGCATCATTGATGGTTGCATTAGATAGTAATAATACTATGCCATTTACTCCAGCAGCTATGAGATCTGAGACATTGGGTTTTTATCCATGGAAACCAACCATACCAACTCCATGGAGATATTATTTTCAATGGGATAGAACATTAATACCATCCCATACTGGAACTAGTGGCACACCAACAAATGTATATCATGGTACAGATCCAGATGATGTTCAATTTTATACTATTGAAAATTCTGTACCAGTACACTTACTAAGAACAGGTGATGAATTTGCTACAGGAACATTTTTTTTTGATTGTAAACCATGTAGACTAGCACATACATGGCAAACAAATAGAGCATTGGGCTTACCACCATTTTTAAATTCCTTGCCTCAATCTGAAGGAGCTACTAACTTTGGTGATATAGGAGTTCAACAAGATAAAAGACGTGGTGTAACTCAAATGGGAAATACAGACTATATTACTGAAGCTACTATTATGAGACCAGCTGAGGTTGGTTATAGTGCACCATATTATTCTTTTGAAGCATCTACACAAGGGCCATTTAAAACACCTATTGCAGCAGGACGGGGGGGAGCGCAAACAGATGAAAATCAAGCAGCAGGTGGTGATCCAAGATATGCATTTGGTAGACAACATGGTCAAAAAACTACTACAACAGGAGAAACACCTGAGAGATTTACATATATAGCACATCAAGATACAGGAAGATATCCAGAAGGAGATTGGATTCAAAATATTAACTTTAACCTTCCTGTAACAAATGATAATGTATTGCTACCAACAGATCCAATTGGAGGTAAAACAGGAATTAACTATACTAATATATTTAATACTTATGGTCCTTTAACTGCATTAAATAATGTACCACCAGTTTATCCAAATGGTCAAATTTGGGATAAAGAATTTGATACTGACTTAAAACCAAGACTTCATGTAAATGCACCATTTGTTTGTCAAAATAATTGTCCTGGTCAATTATTTGTAAAAGTTGCGCCTAATTTAACAAATGAATATGATCCTGATGCATCTGCTAATATGTCAAGAATTGTAACTTACTCAGATTTTTGGTGGAAAGGTAAATTAGTATTTAAAGCTAAACTAAGAGCATCTCATACTTGGAATCCAATTCAACAAATGAGTATTAATGTAGATAACCAATTTAACTATGTACCAAATAATATTGGAGCTATGAAAATTGTATATGAAAAATCTCAACTAGCACCTAGAAAATTATATTAA
>OM918775.1 Feline parvovirus isolate Yanji29 VP2 gene complete cds
ATGAGTGATGGAGCAGTTCAACCAGACGGTGGTCAACCTGCTGTCAGAAATGAAAGAGCTACAGGATCTGGGAACGGGTCTGGAGGCGGGGGTGGTGGTGGTTCTGGGGGTGTGGGGATTTCTACGGGTACTTTCAATAATCAGACGGAATTTAAATTTTTGGAAAACGGGTGGGTGGAAATCACAGCAAACTCAAGCAGACTTGTACATTTAAATATGCCAGAAAGTGAAAATTATAAAAGAGTAGTTGTAAATAATATGGATAAAACTTCAGTTAAAGGAAACATGGCTTTAGATGATACTCATGTACAAATTGTAACACCTTGGTCATTGGTTGATGCAAATGCTTGGGGAGTTTGGCTTAATCCAGGAGATTGGCAACTAATTGTTAATACTATGAGTGAGTTGCATTTAGTTAGTTTTGAACAAGAAATTTTTAATGTTGTTTTAAAGACTGTTTCAGAATCTGCTACTCAGCCACCAACTAAAGTTTATAATAATGATTTAACTGCATCATTGATGGTTGCATTAGATAGTAATAATACTATGCCATTTACTCCAGCAGCTATGAGATCTGAGACATTGGGTTTTTATCCATGGAAACCAACCATACCAACTCCATGGAGATATTATTTTCAATGGGATAGAACATTAATACCATCCCATACCGGAACTAGTGGCACACCAACAAATGTATATCATGGTACAGATCCAGATGATGTTCAATTTTATACTATTGAAAATTCTGTACCAGTACACTTACTAAGAACAGGTGATGAATTTGCTACAGGAACATTTTTTTTTGATTGTAAACCATGTAGACTAACACATACATGGCAAACAAATAGAGCATTGGGCTTACCACCATTTTTAAATTCTTTGCCTCAATCTGAAGGAGCTACTAACTTTGGTGATATAGGAGTTCAACAAGATAAAAGACGTGGTGTAACTCAAATGGGAAATACAGACTATATTACTGAAGCTACTATTATGAGACCAGCTGAGGTTGGTTATAGTGCACCATATTATTCTTTTGAAGCATCTACACAAGGGCCATTTAAAACACCTATTGCAGCAGGACGGGGGGGAGCGCAAACAGATGAAAATCAAGCAGCAGATGGTGATCCAAGATATGCATTTGGTAGACAACATGGTCAAAAAACTACTACAACAGGAGAAACACCTGAGAGATTTACATATATAGCACATCAAGATACAGGAAGATATCCAGAAGGAGATTGGATTCAAAATATTAACTTTAACCTTCCTGTAACAAATGATAATGTATTGCTACCAGCAGATCCAATTGGAGGTAAAACAGGAATTAACTATACTAATATATTTAATACTTATGGTCCTTTAACTGCATTAAATAATGTACCACCAGTTTATCCAAATGGTCAAATTTGGGATAAAGAATTTGATACTGACTTAAAACCAAGACTTCATGTAAATGCACCATTTGTTTGTCAAAATAATTGTCCTGGTCAATTATTTGTAAAAGTTGCGCCTAATTTAACAAATGAATATGATCCTGATGCATCTGCTAATATGTCAAGAATTGTAACTTACTCAGATTTTTGGTGGAAAGGTAAATTAGTATTTAAAGCTAAACTAAGAGCATCTCATACTTGGAATCCAATTCAACAAATGAGTATTAATGTAGATAACCAATTTAACTATGTACCAAATAATATTGGAGCTATGAAAATTGTATATGAAAAATCTCAACTAGCACCTAGAAAATTATATTAA
>OM918774.1 Feline parvovirus isolate Yanji28 VP2 gene complete cds
ATGAGTGATGGAGCAGTTCAACCAGACGGTGGTCAACCTGCTGTCAGAAATGAAAGAGCTACAGGATCTGGGAACGGGTCTGGAGGCGGGGGTGGTGGTGGTTCTGGGGGTGTGGGGATTTCTACGGGTACTTTCAATAATCAGACGGAATTTAAATTTTTGGAAAACGGGTGGGTGGAAATCACAGCAAACTCAAGCAGACTTGTACATTTAAATATGCCAGAAAGTGAAAATTATAAAAGAGTAGTTGTAAATAATATGGATAAAACTTCAGTTAAAGGAAACATGGCTTTAGATGATACTCATGTACAAATTGTAACACCTTGGTCATTGGTTGATGCAAATGCTTGGGAAGTTTGGCTTAATCCAGGAGATTGGCAACTAATTGTTAATACTATGAGTGAGTTGCATTTAGTTAGTTTTGAACAAGAAATTTTTAATGTTGTTTTAAAGACTGTTTCAGAATCTGCTACTCAGCCACCAACTAAAGTTTATAATAATGATTTAACTGCATCATTGATGGTTGCATTAGATAGTAATAATACTATGCCATTTACTCCAGCAGCTATGAGATCTGAGACATTGGGTTTTTATCCATGGAAACCAACCATACCAACTCCATGGAGATATTATTTTCAATGGGATAGAACATTAATACCATCCCATACCGGAACTAGTGGCACACCAACAAATGTATATCATGGTACAGATCCAGATGATGTTCAATTTTATACTATTGAAAATTCTGTACCAGTACACTTACTAAGAACAGGTGATGAATTTGCTACAGGAACATTTTTTTTTGATTGTAAACCATGTAGACTAACACATACATGGCAAACAAATAGAGCATTGGGCTTACCACCATTTTTAAATTCTTTGCCTCAATCTGAAGGAGCTACTAACTTTGGTGATATAGGAGTTCAACAAGATAAAAGACGTGGTGTAACTCAAATGGGAAATACAGACTATATTACTGAAGCTACTATTATGAGACCAGCTGAGGTGGGTTATAGTGCACCATATTATTCTTTTGAAGCATCTACACAAGGGCCATTTAAAACACCTATTGCAGCAGGACGGGGGGGAGCGCAAACAGATGAAAATCAAGCAGCAGATGGTGATCCAAGATATGCATTTGGTAGACAACATGGTCAAAAAACTACTACAACAGGAGAAACACCTGAGAGATTTACATATATAGCACATCAAGATACAGGAAGATATCCAGAAGGAGATTGGATTCAAAATATTAACTTTAACCTTCCTGTAACAAATGATAATGTATTGCTACCAGCAGATCCAATTGGAGGTAAAACAGGAATTAACTATACTAATATATTTAATACTTATGGTCCTTTAACTGCATTAAATAATGTACCACCAGTTTATCCAAATGGTCAAATTTGGGATAAAGAATTTGATACTGACTTAAAACCAAGACTTCATGTAAATGCACCATTTGTTTGTCAAAATAATTGTCCTGGTCAATTATTTGTAAAAGTTGCGCCTAATTTAACAAATGAATATGATCCTGATGCATCTGCTAATATGTCAAGAATTGTAACTTACTCAGATTTTTGGTGGAAAGGTAAATTAGTATTTAAAGCTAAACTAAGAGCATCTCATACTTGGAATCCAATTCAACAAATGAGTATTAATGTAGATAACCAATTTAACTATGTACCAAATAATATTGGAGCTATGAAAATTGTATATGAAAAATCTCAACTAGCACCTAGAAAATTATATTAA
>OM918773.1 Feline parvovirus isolate Yanji27 VP2 gene complete cds
ATGAGTGATGGAGCAGTTCAACCAGACGGTGGTCAACCTGCTGTCAGAAATGAAAGAGCTACAGGATCTGGGAACGGGTCTGGAGGCGGGGGTGGTGGTGGTTCTGGGGGTGTGGGGATTTCTACGGGTACTTTCAATAATCAGACGGAATTTAAATTTTTGGAAAACGGATGGGTGGAAATCACAGCAAACTCAAGCAGACTTGTACATTTAAATATGCCAGAAAGTGAAAATTATAAAAGAGTAGTTGTAAATAATATGGATAAAACTGCAGTTAAAGGAAACATGGCTTTAGATGATACTCATGTACAAATTGTAACACCTTGGTCATTGGTTGATGCAAATGCTTGGGGAGTTTGGTTTAATCCAGGAGATTGGCAACTAATTGTTAATACTATGAGTGAGTTGCATTTAGTTAGTTTTGAACAAGAAATTTTTAATGTTGTTTTAAAGACTGTTTCAGAATCTGCTACTCAGCCACCAACTAAAGTCTATAATAATGATTTAACTGCATCATTGATGGTTGCATTAGATAGTAATAATACTATGCCATTTACTCCAGCAGCTATGAGATCTGAGACATTAGGTTTTTATCCATGGAAACCAACCATACCAACTCCATGGAGATATTATTTTCAATGGGATAGAACATTAATACCATCTCATACTGGAACTAGTGGCACACCAACAAATGTATATCATGGTACAGATCCAGATGATGTTCAATTTTATACTATTGAAAATTCTGTGCCAGTGCACTTACTAAGAACAGGTGATGAATTTGCTACAGGAACATTTTTTTTTGATTGTAAACCATGTAGACTAACACATACATGGCAAACAAATAGAGCATTGGGCTTACCACCATTTCTAAATTCTTTGCCTCAATCTGAAGGAGCTACTAACTTTGGTGATATAGGAGTTCAACAAGATAAAAGACGTGGTGTAACTCAAATGGGAAATACAGACTATATTACTGAAGCTACTATTATGAGACCAGCTGAGGTTGGTTATAGTGCACCATATTATTCTTTTGAAGCATCTACACAAGGGCCATTTAAAACACCTATTGCAGCAGGACGGGGGGGAGCACAAACAGATGAAAATCAAGCAGCAGATGGTGATCCAAGATATGCATTTGGTAGACAACATGGTCAAAAAACTACTACGACAGGAGAAACACCCGAGAGATTTACATATATAGCACACCAAGATACAGGAAGATATCCAGAAGGAGATTGGATTCAAAATATTAACTTTAACCTTCCTGTAACAAATGATAATGTATTACTACCAACAGATCCAATTGGAGGTAAAACAGGAATTAACTATACTAATATATTTAATACTTATGGTCCTTTAACTGCATTAAATAATGTACCACCAGTTTATCCAAATGGTCAAATTTGGGATAAAGAATTTGATACTGACTTAAAACCAAGACTTCATGTAAATGCACCATTTGTTTGTCAAAATAATTGTCCTGGTCAATTATTTGTGAAAGTTGCGCCTAATTTAACAAATGAATATGATCCTGATGCATCTGCTAATATGTCAAGAATTGTGACTTACTCAGATTTTTGGTGGAAAGGTAAATTAGTATTTAAAGCTAAACTAAGAGCATCTCATACTTGGAATCCAATTCAACAAATGAGTATTAATGTAGATAACCAATTTAACTATGTACCAAATAATATTGGAGCTATGAAAATTGTATATGAAAAATCTCAACTAGCACCTAGAAAATTATATTAA
>OM918772.1 Feline parvovirus isolate Yanji25 VP2 gene complete cds
ATGAGTGATGGAGCAGTTCAACCAGACGGTGGTCAACCTGCTGTCAGAAATGAAAGAGCTACAGGATCTGGGAACGGGTCTGGAGGCGGGGGTGGTGGTGGTTCTGGGGGTGTGGGGATTTCTACGGGTACTTTCAATAATCAGACGGAATTTAAATTTTTGGAAAACGGGTGGGTGGAAATCACAGCAAACTCAAGCAGACTTGTACATTTAAATATGCCAGAAAGTGAAAATTATAAAAGAGTAGTTGTAAATAATATGGATAAAACTTCAGTTAAAGGAAACATGGCTTTAGATGATACTCATGTACAAATTGTAACACCTTGGTCATTGGTTGATGCAAATGCTTGGGGAGTTTGGTTTAATCCAGGAGATTGGCAACTAATTGTTAATACTATGAGTGAGTTGCATTTAGTTAGTTTTGAACAAGAAATTTTTAATGTTGTTTTAAAGACTGTTTCAGAATCTGCTACTCAGCCACCAACTAAAGTTTATAATAATGATTTAACTGCATCATTGATGGTTGCATTAGATAGTAATAATACTATGCCATTTACTCCAGCAGCTATGAGATCTGAGACATTGGGTTTTTATCCATGGAAACCAACCATACCAACTCCATGGAGATATTATTTTCAATGGGATAGAACATTAATACCATCCCATACTGGAACTAGTGGCACACCAACAAATGTATATCATGGTACAGATCCAGATGATGTTCAATTTTATACTATTGAAAATTCTGTACCAGTACACTTACTAAGAACAGGTGATGAATTTGCTACAGGAACATTTTTTTTTGATTGTAAACCATGTAGACTAACACATACATGGCAAACAAATAGAGCATTGGGCTTACCACCATTTTTAAATTCTTTGCCTCAATCTGAAGGAGCTACTAACTTTGGTGATATAGGAGTTCAACAAGATAAAAGACGTGGTGTAACTCAAATGGGAAATACAGACTATATTACTGAAGCTACTATTATGAGACCAGCTGAGGTTGGTTATAGTGCACCATATTATTCTTTTGAAGCATCTACACAAGGGCCATTTAAAACACCTATTGCAGCAGGACGGGGGGGAGCGCAAACAGATGAAAATCAAGCAGCAGATGGTGATCCAAGATATGCATTTGGTAGACAACATGGTCAAAAAACTACTACAACAGGAGAAGCACCTGAGAGATTTACATATATAGCACATCAAGATACAGGAAGATATCCAGAAGGAGATTGGATTCAAAATATTAACTTTAACCTTCCTGTAACAAATGATAATGTATTGCTACCAACAGATCCAATTGGAGGTAAAACAGGAATTAACTATACTAATATATTTAATACTTATGGTCCTTTAACTGCATTAAATAATGTACCACCAGTTTATCCAAATGGTCAAATTTGGGATAAAGAATTTGATACTGACTTAAAACCAAGACTTCATGTAAATGCACCATTTGTTTGTCAAAATAATTGTCCTGGTCAATTATTTGTAAAAGTTGCGCCTAATTTAACAAATGAATATGATCCTGATGCATCTGCTAATATGTCAAGAATTGTAACTTACTCAGATTTTTGGTGGAAAGGTAAATTAGTATTTAAAGCTAAACTAAGAGCATCTCATACTTGGAATCCAATTCAACAAATGAGTATTAATGTAGATAACCAATTTAACTATGTACCAAATAATATTGGAGCTATGAAAATTGTATATGAAAAATCTCAACTAGCACCTAGAAAATTATATTAA
>OM918771.1 Feline parvovirus isolate Yanji24 VP2 gene complete cds
ATGAGTGATGGAGCAGTTCAACCAGACGGTGGTCAACCTGCTGTCAGAAATGAAAGAGCTACAGGATCTGGGAACGGGTCTGGAGGCGGGGGTGGTGGTGGTTCTGGGGGTGTGGGGATTTCTACGGGTACTTTCAATAATCAGACGGAATTTAAATTTTTGGAAAACGGGTGGGTGGAAATCACAGCAAACTCAAGCAGACTTGTACATTTAAATATGCCAGAAAGTGAAAATTATAAAAGAGTAGTTGTAAATAATATGGATAAAACTTCAGTTAAAGGAAACATGGCTTTAGATGATACTCATGTACAAATTGTAACACCTTGGTCATTGGTTGATGCAAATGCTTGGGGAGTTTGGTTTAATCCAGGAGATTGGCAACTAATTGTTAATACTATGAGTGAGTTGCATTTAGTTAGTTTTGAACAAGAAATTTTTAATGTTGTTTTAAAGACTGTTTCAGAATCTGCTACTCAGCCACCAACTAAAGTTTATAATAATGATTTAACTGCATCATTGATGGTTGCATTAGATAGTAATAATACTATGCCATTTACTCCAGCAGCTATGAGATCTGAGACATTGGGTTTTTATCCATGGAAACCAACCATACCAACTCCATGGAGATATTATTTTCAATGGGATAGAACATTAATACCATCCCATACTGGAACTAGTGGCACACCAACAAATGTATATCATGGTACAGATCCAGATGATGTTCAATTTTATACTATTGAAAATTCTGTACCAGTACACTTACTAAGAACAGGTGATGAATTTGCTACAGGAACATTTTTTTTTGATTGTAAACCATGTAGACTAACACATACATGGCAAACAAATAGAGCATTGGGCTTACCACCATTTTTAAATTCTTTGCCTCAATCTGAAGGAGCTACTAACTTTGGTGATATAGGAGTTCAACAAGATAAAAGACGTGGTGTAACTCAAATGGGAAATACAGACTATATTACTGAAGCTACTATTATGAGACCAGCTGAGGTTGGTTATAGTGCACCATATTATTCTTTTGAAGCATCTACACAAGGGCCATTTAAAACACCTATTGCAGCAGGACGGGGGGGAGCGCAAACAGATGAAAATCAAGCAGCAGATGGTGATCCAAGATATGCATTTGGTAGACAACATGGTCAAAAAACTACTACAACAGGAGAAACACCTGAGAGATTTACATATATAGCACATCAAGATACAGGAAGATATCCAGAAGGAGATTGGATTCAAAATATTAACTTTAACCTTCCTGTAACAAATGATAATGTATTGCTACCAACAGATCCAATTGGAGGTAAAACAGGAATTAACTATACTAATATATTTAATACTTATGGTCCTTTAACTGCATTAAATAATGTACCACCAGTTTATCCAAATGGTCAAATTTGGGATAAAGAATTTGATACTGACTTAAAACCAAGACTTCATGTAAATGCACCATTTGTTTGTCAAAATAATTGTCCTGGTCGATTATTTGTAAAAGTTGCGCCTAATTTAACAAATGAATATGATCCTGATGCATCTGCTAATATGTCAAGAATTGTAACTTACTCAGATTTTTGGTGGAAAGGTAAATTAGTATTTAAAGCTAAACTAAGAGCATCTCATACTTGGAATCCAATTCAACAAATGAGTATTAATGTAGATAACCAATTTAACTATGTACCAAATAATATTGGAGCTATGAAAATTGTATATGAAAAATCTCAACTAGCACCTAGAAAATTATATTAA
>OM918770.1 Feline parvovirus isolate Yanji23 VP2 gene complete cds
ATGAGTGATGGAGCAGTTCAACCAGACGGTGGTCAACCTGCTGTCAGAAATGAAAGAGCTACAGGATCTGGGAACGGGTCTGGAGGCGGGGGTGGTGGTGGTTCTGGGGGTGTGGGGATTTCTACGGGTACTTTTAATAATCAGACGGAATTTAAATTTTTGGAAAACGGATGGGTGGAAACCACAGCAAACTCAAGCAGACTTGTGCATTTAAATATGCCAGAAAGTGAAAATTATAGAAGAGTGGTTGTAAATAATTTGGATAAAACTGCAGTTAACGGAAACATGGCTTTAGATGATACTCATGCACAAATTGTAACACCTTGGTCATTGGTTGATGCAAATGCTTGGGGAGTTTGGTTTAATCCAGGAGATTGGCAACTAATTGTTAATACTATGAGTGAGTTGCATTTAGTTAGTTTTGAACAAGAAATTTTTAATGTTGTTTTAAAGACTGTTTCAGAATCTGCTACTCAGCCACCAACTAAAGTTTATAATAATGATTTAACTGCATCATTGATGGTTGCATTAGATAGTAATAATACTATGCCATTTACTCCAGCAGCTATGAGATCTGAGACATTGGGTTTTTATCCATGGAAACCAACCATACCAACTCCATGGAGATACTATTTTCAATGGGATAGAACATTAATACCATCTCATACTGGAACTAGTGGCACACCAACAAATATATACCATGGTACAGATCCAGATGATGTTCAATTTTACACTATTGAAAATTCTGTGCCAGTACACTTACTAAGAACAGGTGGTGAATTTGCTACAGGAACATTTTATTTTGATTGTAAACCATGTAGACTAACACATACATGGCAAACAAATAGAGCATTGGGCTTACCACCATTTCTAAATTCTTTGCCTCAAGCTGAAGGAGGTACTAACTTTGGTTATATAGGAGTTCAACAAGATAAAAGACGTGGTGTAACTCAAATGGGAAACACAAACATTATTACTGAAGCTACTATTATGAGACCAGCTGAGGTTGGTTATAGTGCACCATATTATTCTTTTGAGGCGTCTACACAAGGGCCATTTAAAACACCTATTGCAGCAGGACGGGGGGGAGCGCAAACAGATGAAAATCGAGCAGCAGATGGTGATCCAAGATATGCATTTGGTAGACAACATGGTCAAAAAACTACCACAACAGGAGAAACACCTGAGAGATTTACATATATAGCACATCAAGATACAGGAAGATATCCAGAAGGAGATTGGATTCAAAATATTAACTTTAACCTTCCTGTAACAGAAGATAATGTATTGCTACCAACAGATCCAATTGGAGGTAAAACAGGAATTAACTATACTAATATGTTTAATACTTATGGTCCTTTAACTGCATTAAATAATGTACCACCAGTTTATCCAAATGGTCAAATTTGGGATAAAGAATTTGATACTGACTTAAAACCAAGACTTCATGTAAATGCACCATTTGTTTGTCAAAATAATTGTCCTGGTCAATTATTTGTAAAAGTTGCACCTAATTTAACAAATGAATATGATCCTGATGCATCTGCTAATATGTCAAGAATTGTAACTTACTCAGATTTTTGGTGGAAAGGTAAATTAGTATTTAAAGCTAAACTAAGAGCCTCTCATACTTGGAATCCAATTCAACAAATGAGTACCAATGTAGATAACCAATTTAACTATGTACCAAGTAATATTGGAGGTATGAAAATTGTATATGAAAAATCTCAACTAGCACCTAGAAAATTATATTAA
>OM885384.1 Feline parvovirus isolate Yanji18 VP2 gene complete cds
ATGAGTGATCGAGCAGTTCAACCAGACGGTGGTCAACCTGCTGTCAGAAATGAAAGAGCTACAGGATCTGGGAACGGGTCTGGAGGCGGGGGTGGTGGTGGTTCTGGGGGTGTGGGGATTTCTACGGGTACTTTCAATAATCAGACGGAATTTAAATTTTTGGAAAACGGGTGGGTGGAAATCACAGCAAACTCAAGCAGACTTGTACATTTAAATATGCCAGAAAGTGAAAATTATAAAAGAGTAGTTGTAAATAATATGGATAAAACTTCAGTTAAAGGAAACATGGCTTTAGATGATACTCATGTACAAATTGTAACACCTTGGTCATTGGTTGATGCAAATGCTTGGGGAGTTTGGTTTAATCCAGGAGATTGGCAACTAATTGTTAATACTATGAGTGAGTTGCATTTAGTTAGTTTTGAACAAGAAATTTTTAATGTTGTTTTAAAGACTGTTTCAGAATCTGCTACTCAGCCACCAACTAAAGTTTATAATAATGATTTAACTGCATCATTGATGGTTGCATTAGATAGTAATAATACTATGCCATTTACTCCAGCAGCTATGAGATCTGAGACATTGGGTTTTTATCCATGGAAACCAACCATACCAACTCCATGGAGATATTATTTTCAATGGGATAGAACATTAATACCATCCCATACTGGAACTAGTGGCACACCAACAAATGTATATCATGGTACAGATCCAGATGATGTTCAATTTTATACTATTGAAAATTCTGTACCAGTACACTTACTAAGAACAGGTGATGAATTTGCTACAGGAACATTTTTTTTTGATTGTAAACCATGTAGACTAACACATACATGGCAAACAAATAGAGCATTGGGCTTACCACCATTTTTAAATTCTTTGCCTCAATCTGAAGGAGCTACTAACTTTGGTGATATAGGAGTTCAACAAGATAAAAGACGTGGTGTAACTCAAATGGGAAATACAGACTATATTACTGAAGCTACTATTATGAGACCAGCTGAGGTTGGTTATAGTGCACCATATTATTCTTTTGAAGCATCTACACAAGGGCCATTTAAAACACCTATTGCAGCAGGACGGGGGGGAGCGCAAACAGATGAAAATCAAGCAGCAGATGGTGATCCAAGATATGCATTTGGTAGACAACATGGTCAAAAAACTACTACAACAGGAGAAACACCTGAGAGATTTACATATATAGCACATCAAGATACAGGAAGATATCCAGAAGGAGATTGGATTCAAAATATTAACTTTAACCTTCCTGTAACAAATGATAATGTATTGCTACCAACAGATCCAATTGGAGGTAAAACAGGAATTAACTATACTAATATATTTAATACTTATGGTCCTTTAACTGCATTAAATAATGTACCACCAGTTTATCCAAATGGTCAAATTTGGGATAAAGAATTTGATACTGACTTAAAACCAAGACTTCATGTAAATGCACCATTTGTTTGTCAAAATAATTGTCCTGGTCAATTATTTGTAAAAGTTGCGCCTAATTTAACAAATGAATATGATCCTGATGCATCTGCTAATATGTCAAGAATTGTAACTTACTCAGATTTTTGGTGGAAAGGTAAATTAGTATTTAAAGCTAAACTAAGAGCATCTCATACTTGGAATCCAATTCAACAAATGAGTATTAATGTAGATAACCAATTTAACTATGTACCAAATAATATTGGAGCTATGAAAATTGTATATGAAAAATCTCAACTAGCACCTAGAAAATTATATTAA
>OM885383.1 Feline parvovirus isolate Yanji15 VP2 gene complete cds
ATGAGTGATGGAGCAGTTCAACCAGACGGTGGTCAACCTGCTGTCAGAAATGAAAGAGCTACAGGATCTGGGAACGGGTCTGGAGGCGGGGGTGGTGGTGGTTCTGGGGGTGTGGGGATTTCTACGGGTACTTTCAATAATCAGACGGAATTTAAATTTTTGGAAAACGGGTGGGTGGAAATCACAGCAAACTCAAGCAGACTTGTACATTTAAATATGCCAGAAAGTGAAAATTATAAAAGAGTAGTTGTAAATAATATGGATAAAACTTCAGTTAAAGGAAACATGGCTTTAGATGATACTCATGTACAAATTGTAACACCTTGGTCATTGGTTGATGCAAATGCTTGGGGAGTTTGGTTCAATCCAGGAGATTGGCAACTAATTGTTAATACTATGAGTGAGTTGCATTTAGTTAGTTTTGAACAAGAAATTTTTAATGTTGTTTTAAAGACTGTTTCAGAATCTGCTACTCAGCCACCAACTAAAGTTTATAATAATGATTTAACTGCATCATTGATGGTTGCATTAGATAGTAATAATACTATGCCATTTACTCCAGCAGCTATGAGATCTGAGACATTGGGTTTTTATCCATGGAAACCAACCATACCAACTCCATGGAGATATTATTTTCAATGGGATAGAACATTAATACCATCCCATACTGGAACTAGTGGCACACCAACAAATGTATATCATGGTACAGATCCAGATGATGTTCAATTTTATACTATTGAAAATTCTGTACCAGTGCACTTACTAAGAACAGGTGATGAATTTGCTACAGGAACATTTTTTTTTGATTGTAAACCATGTAGACTAACACATACATGGCAAACAAATAGAGCATTGGGCTTACCACCATTTTTAAATTCTTTGCCTCAATCTGAAGGAGCTACTAACTTTGGTGATATAGGAGTTCAACAAGATAAAAGACGTGGTGTAACTCAAATGGGAAATACAGACTATATTACTGAAGCTACTATTATGAGACCAGCTGAGGTTGGTTATAGTGCACCATATTATTCTTTTGAAGCATCTACACAAGGGCCATTTAAACCACCTATTGCAGCAGGACGAGGGGGAGCGCAAACAGATGAAAATCAAGCAGCAGATGGTGATCCAAGATATGCATTTGGTAGACAACATGGTCAAAAAACTACTACAACAGGAGAAACACCTGAGAGATTTACATATATAGCACATCAAGATACAGGAAGATATCCAGAAGGAGATTGGATTCAAAATATTAACTTTAACCTTCCTGTAACAAATGATAATGTATTGCTACCAACAGATCCAATTGGAGGTAAAACAGGAATTAACTATACTAAAATTTTTAATACTTATGGTCCTTTAACTGCATTAAATAATGTACCACCAGTTTATCCAAATGGTCAAATTTGGGATAAAGAATTTGATACTGACTTAAAACCAAGACTTCATGTAAATGCACCATTTGTTTGTCAAAATAATTGTCCTGGTCAATTATTTGTAAAAGTTGCGCCTAATTTAACAAATGAATATGATCCTGATGCATCTGCTAATATGTCAAGAATTGTAACTTACTCAGATTTTTGGTGGAAAGGTAAATTAGTATTTAAAGCTAAACTAAGAGCATCTCATACTTGGAATCCAATTCAACAAATGAGTATTAATGTAGATAACCAATTTAACTATGTACCAAATAATATTGGAGCTATGAAAATTGTATATGAAAAATCTCAACTAGCACCTAGAAAATTATATTAA
>OM885382.1 Feline parvovirus isolate Yanji13 VP2 gene complete cds
ATGAGTGATGGAGCAGTTCAACCAGACGGTGGTCAACCTGCTGTCAGAAATGAAAGAGCTACAGGATCTGGGAACGGGTCTGGAGGCGGGGGTGGTGGTGGTTCTGGGGGTGTGGGGATTTCTACGGGTACTTTCAATAATCAGACGGAATTTAAATTTTTGGAAAACGGGTGGGTGGAAATCACAGCAAACTCAAGCAGACTTGTACATTTAAATATGCCAGAAAGTGAAAATTATAAAAGAGTAGTTGTAAATAATATGGATAAAACTTCAGTTAAAGGAAACATGGCTTTAGATGATACTCATGTACAAATTGTAACACCTTGGTCATTGGTTGATGCAAATGCTTGGGGAGTTTGGTTTAATCCAGGAGATTGGCAACTAATTGTTAATACTATGAGTGAGTTGCATTTAGTTAGTTTTGAACAAGAAATTTTTAATGTTGTTTTAAAGACTGTTTCAGAATCTGCTACTCAGCCACCAACTAAAGTTTATAATAATGATTTAACTGCATCATTGATGGTTGCATTAGATAGTAATAATACTATGCCATTTACTCCAGCAGCTATGAGATCTGAGACATTGGGTTTTTATCCATGGAAACCAACCATACCAACTCCATGGAGATATTATTTTCAATGGGATAGAACATTAATACCATCCCATACTGGAACTAGTGGCACACCAACAAATGTATATCATGGTACAGATCCAGATGATGTTCAATTTTATACTATTGAAAATTCTGTACCAGTACACTTACTAAGAACAGGTGATGAATTTGCTACAGGAACATTTTTTTTTGATTGTAAACCATGTAGACTAACACATACATGGCAAACAAATAGAGCATTGGGCTTACCACCATTTTTAAATTCTTTGCCTCAATCTGAAGGAGCTACTAACTTTGGTGATATAGGAGTTCAACAAGATAAAAGACGTCGTGTAACTCAAATGGGAAATACAGACTATATTACTGAAGCTACTATTATGAGACCAGCTGAGGTGGGTTATAGTGCACCATATTATTCTTTTGAAGCATCTACACAAGGGCCATTTAAAACACCTATTGCAGCAGGACGGGGGGGAGCGCAAACAGATGAAAATCAAGCAGCAGATGGTGATCCAAGATATGCATTTGGTAGACAACATGGTCAAAAAACTACTACAACAGGAGAAACACCTGAGAGATTTACATATATAGCACATCAAGATACAGGAAGATATCCAGAAGGAGATTGGATTCAAAATATTAACTTTAACCTTCCTGTAACAAATGATAATGTATTGCTACCAACAGATCCAATTGGAGGTAAAACAGGAATTAACTATACTAATATATTTAATACTTATGGTCCTTTAACTGCATTAAATAATGTACCACCAGTTTATCCAAATGGTCAAATTTGGGATAAAGAATTTGATACTGACTTAAAACCAAGACTTCATGTAAATGCACCATTTGTTTGTCAAAATAATTGTCCTGGTCAATTATTTGTAAAAGTTGCGCCTAATTTAACAAATGAATATGATCCTGATGCATCTGCTAATATGTCAAGAATTGTAACTTACTCAGATTTTTGGTGGAAAGGTAAATTAGTATTTAAAGCTAAACTAAGAGCATCTCATACTTGGAATCCAATTCAACAAATGAGTATTAATGTAGATAACCAATTTAACTATGTACCAAATAATATTGGAGCTATGAAAATTGTATATGAAAAATCTCAACTAGCACCTAGAAAATTATATTAA
>OM885381.1 Feline parvovirus isolate Yanji12 VP2 gene complete cds
ATGAGTGATGGAGCAGTTCAACCAGACGGTGGTCAACCTGCTGTCAGAAATGAAAGAGCTACAGGATCTGGGAACGGGTCTGGAGGCGGGGGTGGTGGTGGTTCTGGGGGTGTGGGGATTTCTACGGGTACTTTCAATAATCAGACGGAATTTAAATTTTTGGAAAACGGATGGGTGGAAATCACAGCAAACTCAAGCAGACTTGTACATTTAAATATGCCAGAAAGTGAAAATTATAAAAGAGTAGTTGTAAATAATATGGATAAAACTGCAGTTAAAGGAAACATGGCTTTAGATGATACTCATGTACAAATTGTAACACCTTGGTCATTGGTTGATGCAAATGCTTGGGGAGTTTGGTTTAATCCAGGAGATTGGCAACTAATTGTTAATACTATGAGTGAGTTGCATTTAGTTAGTTTTGAACAAGAAATTTTTAATGTTGTTTTAAAGACTGTTTCAGAATCTGCTACTCAACCACCAACTAAAGTTTATAATAATGATTTAACTGCATCATTGATGGTTGCATTAGATAGTAATAATACTATGCCATTTACTCCAGCAGCTATGAGATCTGAGACATTGGGTTTTTATCCATGGAAACCAACCATACCAACTCCATGGAGATATTATTTTCAATGGGATAGAACATTAATACCATCTCATACTGGAACTAGTGGCACACCAACAAATGTATATCATGGTACAGATCCATATGATGTTCAATTTTATACTATTGAAAATTCTGTGCCAGTACACTTACTAAGAACAGGTGATGAATTTGCTACAGGAACATTTTTTTTTGATTGTAAACCATGTAGACTAACACATACATGGCAAACAAATAGAGCATTGGGCTTACCACCATTTCTAAATTCTTTGCCTCAATCTGAAGGAGCTACTAACTTTGGTGATATAGGAGTTCAACAAGATAAAAGACGTGGTGTAACACAAATGGGAAATACAGACTATATTACTGAAGCTACTATTATGAGACCAGCTGAGGTTGGTTATAGTGCACCATATTATTCTTTTGAAGCATCTACACAAGGACCATTTAAAACACCTATTGCAGCAGGACGGGGGGGAGCGCAAACAGATGAAAACCAAGCAGCAGATGGTGATCCAAGATATGCATTTGGTAGACAACATGGTCAAAAAACTACTACAACAGGAGAAACACCCGAGAGATTTACATATATAGCACATCAAGATACAGGAAGATATCCAGAAGGAGATTGGATTCAAAATATTAACTTTAACCTTCCTGTAACAAATGATAATGTATTGCTACCAACAGATCCAATTGGAGGTAAAACAGGAATTAACTATACTAATATATTTAATACTTATGGTCCTTTAACTGCATTAAATAATGTACCACCAGTTTATCCAAATGGTCAAATTTGGGATAAAGAATTTGATACTGACTTAAAACCAAGACTTCATGTAAATGCACCATTTGTTTGTCAAAATAATTGTCCTGGTCAATTATTTGTAAAAGTTGCGCCTAATTTAACAAATGAATATGATCCTGATGCATCTGCTAATATGTCAAGAATTGTAACTTACTCAGATTTTTGGTGGAAAGGTAAATTAGTTTTTAAAGCTAAACTAAGAGCATCTCATACTTGGAATCCAATTCAACAAATGAGTATTAATGTAGATAACCAATTTAACTATGTACCAAATAATATTGGAGCTATGAAAATTGTATATGAAAAATCTCAACTAGCACCTAGAAAATTATATTAA
>OM885380.1 Feline parvovirus isolate Yanji11 VP2 gene complete cds
ATGAGTGATGGAGCAGTTCAACCAGACGGTGGTCAACCTGCTGTCAGAAATGAAAGAGCTACAGGATCTGGGAACGGGTCTGGAGGCGGGGGTGGTGGTGGTTCTGGGGGTGTGGGGATTTCTACGGGTACTTTCAATAATCAGACGGAATTTAAATTTTTGGAAAACGGGTGGGTGGAAATCACAGCAAACTCAAGCAGACTTGTACATTTAAATATGCCAGAAAGTGAAAATTATAAAAGAGTAGTTGTAAATAATATGGATAAAACTTCAGTTAAAGGAAACATGGCTTTAGATGATACTCATGTACAAATTGTAACACCTTGGTCATTGGTTGATGCAAATGCTTGGGGAGTTTGGTTTAATCCAGGAGATTGGCAACTAATTGTTAATACTATGAGTGAGTTGCATTTAGTTAGTTTTGAACAAGAAATTTTTAATGTTGTTTTAAAGACTGTTTCAGAATCTGCTACTCAGCCACCAACTAAAGTTTATAATAATGATTTAACTGCATCATTGATGGTTGCATTAGATAGTAATAATACTATGCCATTTACTCCAGCAGCTATGAGATCTGAGACATTGGGTTTTTATCCATGGAAACCAACCATACCAACTCCATGGAGATATTATTTTCAATGGGATAGAACATTAATACCATCCCATACTGGAACTAGTGGCACACCAACAAATGTATATCATGGTACAGATCCAGATGATGTTCAATTTTATACTATTGAAAATTCTGTACCAGTACACTTACTAAGAACAGGTGATGAATTTGCTACAGGAACATTTTTTTTTGATTGTAAACCATGTAGACTAACACATACATGGCAAACAAATAGAGCATTGGGCTTACCACCATTTTTAAATTCTTTGCCTCAATCTGAAGGAGCTACTAACTTTGGTGATATAGGAGTTCAACACGATAAAAGACGTGGTGTAACTCCAATGGGAAATACAGACTATATTACTGAAGCTACTATTATGAGACCAGCTGAGGTTGGTTATAGTGCAACATATTATCCTTTTGACGCATCTACACAAGGGCCATTTAAAACACCTATTACAGCAGGACGGGGGGGAGCGCAAACAGATGAAAATCAAGCAGCAGATGGTGATCCAAGATATGCATTTGGTAGACAACATGGTCAAAAAACTACTACAACAGGAGAAACACCTGAGAGATTTACATATATAGCACATCAAGATACAGGAAGATATCCAGAAGGAGATTGGATTCAAAATATTAACTTTAACCTTCCTGTAACAAATGATAATGTATTGCTACCAACAGATCCAATTGGAGGTAAAACAGGAATTAACTATACTAATATATTTAATACTTATGGTCCTTTAACTGCATTAAATAATGTACCACCAGTTTATCCAAATGGTCAAATTTGGGATAAAGAATTTGATACTGACTTAAAACCAAGACTTCATGTAAATGCACCATTTGTTTGTCAAAATAATTGTCCTGGTCAATTATTTGTAAAAGTTGCGCCTAATTTAACAAATGAATATGATCCTGATGCATCTGCTAATATGTCAAGAATTGTAACTTACTCAGATTTTTGGTGGAAAGGTAAATTAGTATTTAAAGCTAAACTAAGAGCATCTCATACTTGGAATCCAATTCAACAAATGAGTATTAATGTAGATAACCAATTTAACTATGTACCAAATAATATTGGAGCTATGAAAATTGTATATGAAAAATCTCAACTAGCACCTAGAAAATTATATTAA
>OM885379.1 Feline parvovirus isolate Yanji10 VP2 gene complete cds
ATGAGTGATGGAGCAGTTCAACCAGACGGTGGTCAACCTGCTGTCAGAAATGAAAGAGCTACAGGATCTGGGAACGGGTCTGGAGGCGGGGGTGGTGGTGGTTCTGGGGGTGTGGGGATTTCTACGGGTACTTTCAATAATCAGACGGAATTTAAATTTTTGGAAAACGGGTGGGTGGAAATCACAGCAAACTCAAGCAGACTTGTACATTTAAATATGCCAGAAAGTGAAAATTATAAAAGAGTAGTTGTAAATAATATGGATAAAACTTCAGTTAAAGGAAACATGGCTTTAGATGATACTCATGTACAAATTGTAACACCTTGGTCATTGGTTGATGCAAATGCTTGGGGAGTTTGGTTTAATCCAGGAGATTGGCAACTAATTGTTAATACTATGAGTGAGTTGCATTTAGTTAGTTTTGAACAAGAAATTTTTAATGTTGTTTTAAAGACTGTTTCAGAATCTGCTACTCAGCCACCAACTAAAGTTTATAATAATGATTTAACTGCATCATTGATGGTTGCATTAGATAGTAATAATACTATGCCATTTACTCCAGCAGCTATGAGATCTGAGACATTGGGTTTTTATCCATGGAAACCAACCATACCAACTCCATGGAGATATTATTTTCAATGGGATAGAACATTAATACCATCCCATACTGGAACTAGTGGCACACCAACAAATGTATATCATGGTACAGATCCAGATGATGTTCAATTTTATACTATTGAAAATTCTGTACCAGTACACTTACTAAGAACAGGTGATGAATTTGCTACAGGAACATTTTTTTTTGATTGTAAACCATGTAGACTAACACATACATGGCAAACAAATAGAGCATTGGGCTTACCACCATTTTTAAATTCTTTGCCTCAATCTGAAGGAGCTACTAACTTTGGTGATATAGGAGTTCAACAAAATAAAAGACGTGGTGTAACTCAAATGGGAAATACAGACTATATTACTGAAGCTACTATTATGAGACCAGCTGAGGTTGGTTATAGTGCACCATATTATTCTTTTGAAGCATCTACACAAGGGCCATTTAAAACACCTATTGCAGCAGGACGGGGGGGAGCACAAACAGATGAAAATCAAGCAGCAGATGGTGATCCAAGATATGCATTTGGTAGACAACATGGTCAAAAAACTACTACAACAGGAGAAACACCTGAGAGATTTACATATATAGCACATCAAGATACAGGAAGATATCCAGAAGGAGATTGGATTCAAAATATTAACTTTAACCTTCCTGTAACAAATGATAATGTATTGCTACCAACAGATCCAATTGGAGGTAAAACAGGAATTAACTATACTAATATATTTAATACTTATGGTCCTTTAACTGCATTAAATAATGTACCACCAGTTTATCCAAATGGTCAAATTTGGGATAAAGAATTTGATACTGACTTAAAACCAAGACTTCATGTAAATGCACCATTTGTTTGTCAAAATAATTGTCCTGGTCAATTATTTGTAAAAGTTGCGCCTAATTTAACAAATGAATATGATCCTGATGCATCTGCTAATATGTCAAGAATTGTAACTTACTCAGATTTTTGGTGGAAAGGTAAATTAGTATTTAAAGCTAAACTAAGAGCATCTCATACTTGGAATCCAATTCAACAAATGAGTATTAATGTAGATAACCAATTTAACTATGTACCAAATAATATTGGAGCTATGAAAATTGTATATGAAAAATCTCAACTAGCACCTAGAAAATTATATTAA
>OM885378.1 Feline parvovirus isolate Yanji9 VP2 gene complete cds
ATGAGTGATGGAGCAGTTCAACCAGACGGTGGTCAACCTGCTGTCAGAAATGAAAGAGCTACAAGATCTGGGAACGGGTCTGGAGGCGGGGGTGGTGGTGGTTCTGGGGGTGTGGGGATTTCTACGGGTACTTTCAATAATCAGACGGAATTTAAATTTTTGGAAAACGGGTGGGTGGAAATCACAGCAAACTCAAGCAGACTTGTACATTTAAATATGCCAGAAAGTGAAAATTATAAAAGAGTAGTTGTAAATAATATGGATAAAACTTCAGTTAAAGGAAACATGGCTTTAGATGATACTCATGTACAAATTGTAACACCTTGGTCATTGGTTGATGCAAATGCTTGGGGAGTTTGGTTTAATCCAGGAGATTGGCAACTAATTGTTAATACTATGAGTGAGTTGCATTTAGTTAGTTTTGAACAAGAAATTTTTAATGTTGTTTTAAAGACTGTTTCAGAATCTGCTACTCAGCCACCAACTAAAGTTTATAATAATGATTTAACTGCATCATTAATGGTTGCATTAGATAGTAATAATACTATGCCATTTACTCCAGCAGCTATGAGATCTGAGACATTGGGTTTTTATCCATGGAAACCAACCATACCAACTCCATGGAGATATTATTTTCAATGGGATAGAACATTAATACCATCCCATACTGGAACTAGTGGCACACCAACAAATGTATATCATGGTACAGATCCAGATGATGTTCAATTTTATACTACTGAAAATTCTGTACCAGTACACTTACTAAGAACAGGTGATGAATTTGCTACAGGAACATTTTTTTTTGATTGTAAACCATGTAGACTAACACATACATGGCAAACAAATAGAGCATTGGGCTTACCACCATTTTTAAATTCTTTGCCTCAATCTGAAGGAGCTACTAACTTTGGTGATATAGGAGTTCAACAAGATAAAAGACGTGGTGTAACTCAAATGGGAAATACAGACTATATTACTGAAGCTACTATTATGAGACCAGCTGAGGTTGGTTATAGTGCACCATATTATTCTTTTGGAGCATCTACACAAGGGTCATTTAAAACACCTATTACAGCAGGACGGGGGGGAGCGCAAACAGATGAAAATCAAGCAGCAGATGGTGATCCAAGATATGCATTTGGTAGACAACATGGTCAAAAAACTACTACAACAGGAGAAACACCTGAGAGATTTACATATATAGCACATCAAGATACAGGAAGATATCCAGAAGGAGATTGGATTCAAAATATTAACTTTAACCTTCCTGTAACAAATGATAATGTATTGCTACCAACAGATCCAATTGGAGGTAAAACAGGAATTAACTATACTAATATATTTAATACTTATGGTCCTTTAACTGCATTAAATAATGTACCACCAGTTTATCCAAATGGTCAAATTTGGGATAAAGAATTTGATACTGACTTAAAACCAAGACTTCATGTAAATGCACCATTTGTTTGTCAAAATAATTGTCCTGGTCAATTATTTGTAAAAGTTGCGCCTAATTTAACAAATGAATATGATCCTGATGCATCTGCTAATATGTCAAGAATTGTAACTTACTCAGATTTTTGGTGGAAAGGTAAATTAGTATTTAAAGCTAAACTAAGAGCATCTCATACTTGGAATCCAATTCAACAAATGAGTATTAATGTAGATAACCAATTTAACTATGTACCAAATAATATTGGAGCTATGAAAATTGTATATGAAAAATCTCAACTAGCACCTAGAAAATTATATTAA
>OM885377.1 Feline parvovirus isolate Yanji8 VP2 gene complete cds
ATGAGTGATGGAGCAGTTCAACCAGACGGTGGTCAACCTGCTGTCAGAAATGAAAGAGCTACAGGATCTGGGAACGGGTCTGGAGGCGGGGGTGGTGGTGGTTCTGGGGGTGTGGGGATTTCTACGGGTACTTTCAATAATCAGACGGAATTTAAATTTTTGGAAAACGGGTGGGTGGAAATCACAGCAAACTCAAGCAGACTTGTACATTTAAATATGCCAGAAAGTGAAAATTATAAAAGAGTAGTTGTAAATAATATGGATAAAACTTTAGTTAAAGGAAACATGGCTTTAGATGATACTCATGTACAAATTGTAACACCTTGGTCATTGGTTGATGCAAATGCTTGGGGAGTTTGGTTTAATCCAGGAGATTGGCAACTAATTGTTAATACTATGAGTGAGTTGCATTTAGTTAGTTTTGAACAAGAAATTTTTAATGTTGTTTTAAAGACTGTTTCAGAATCTGCTACTCAGCCACCAACTAAAGTTTATAATAATGATTTAACTGCATCATTGATGGTTGCATTATATAGTAATAATACTATGCCATTTACTCCAGCAGCTATGAGATCTGAGACATTGGGTTTTTATCCATGGAAACCAACCATACCAACTCCATGGAGATATTATTTTCAATGGGATAGAACATTAATACCATCCCATACTGGAACTAGTGGCACACCAACAAATGTATATCATGGTACAGATCCAGATGATGTTCAATTTTATACTATTGAAAATTCTGTACCAGTACACTTACTAAGAACAGGTGATGAATTTGCTACAGGAACATTTTTTTTTGATTGTAAACCATGTAGACTAGCACATACATGGCAAACAAATAGAGCATTGGGCTTACCACCATTTTTAAATTCCTTGCCTCAATCTGAAGGAGCTACTAACTTTGGTGATATAGGAGTTCAACAAGATAAAAGACGTGGTGTAACTCAAATGGGAAATACAGACTATATTACTGAAGCTACTATTATGAGACCAGCTGAGGTTGGTTATAGTGCACCATATTATTCTTTTGAAGCATCTACACAAGGGCCATTTAAAACACCTATTGCAGCAGGACGGGGGGGAGCGCAAACAGATGAAAATCAAGCAGCAGGTGGTGATCCAAGATATGCATTTGGTAGACAACATGGTCAAAAAACTACTACAACAGGAGAAACACCTGAGAGATTTACATATATAGCACATCAAGATACAGGAAGATATCCAGAAGGAGATTGGATTCAAAATATTAACTTTAACCTTCCTGTAACAAATGATAATGTATTGCTACCAACAGATCCAATTGGAGGTAAAACAGGAATTAACTATACTAATATATTTAATACTTATGGTCCTTTAACTGCATTAAATAATGTACCACCAGTTTATCCAAATGGTCAAATTTGGGATAAAGAATTTGATACTGACTTAAAACCAAGACTTCATGTAAATGCACCATTTGTTTGTCAAAATAATTGTCCTGGTCAATTATTTGTAAAAGTTGCGCCTAATTTAACAAATGAATATGATCCTGATGCATCTGCTAATATGTCAAGAATTGTAACTTACTCAGATTTTTGGTGGAAAGGTAAATTAGTATTTAAAGCTAAACTAAGAGCATCTCATACTTGGAATCCAATTCAACAAATGAGTATTAATGTAGATAACCAATTTAACTATGTACCAAATAATATTGGAGCTATGAAAATTGTATATGAAAAATCTCAACTAGCACCTAGAAAATTATATTAA
>OM885376.1 Feline parvovirus isolate Yanji6 VP2 gene complete cds
ATGAGTGATGGAGCAGTTCAACCAGACGGTGGTCAACCTGCTGTCAGAAATGAAAGAGCTACAGGATCTGGGAACGGGTCTGGAGGCGGGGGTGGTGGTGGTTCTGGGGGTGTGGGGATTTCTACGGGTACTTTCAATAATCAGACGGAATTTAAATTTTTGGAAAACGGGTGGGTGGAAATCACAGCAAACTCAAGCAGACTTGTACATTTAAATATGCCAGAAAGTGAAAATTATAAAAGAGTAGTTGTAAATAATATGGATAAAACTTCAGTTAAAGGAAACATGGCTTTAGATGATACTCATGTACAAATTGTAACACCTTGGTCATTGGTTGATGCAAATGCTTGGGGAGTTTGGTTTAATCCAGGAGATTGGCAACTAATTGTTAATACTATGAGTGAGTTGCATTTAGTTAGTTTTGAACAAGAAATTTTTAATGTTGTTTTAAAGACTGTTTCAGAATCTGCTACTCAGCCACCAACTAAAGTTTATAATAATGATTTAACTGCATCATTGATGGTTGCATTAGATAGTAATAATACTATGCCATTTACTCCAGCAGCTATGAGATCTGAGACATTGGGTTTTTATCCATGGAAACCAACCATACCAACTCCATGGAGATATTATTTTCAATGGGATAGAACATTAATACCATCCCATACTGGAACTAGTGGCACACCAACAAATGTATATCATGGTACAGATCCAGATGATGTTCAATTTTATACTATTGAAAATTCTGTACCAGTACACTTACTAAGAACAGGTGATGAATTTGCTACAGGAACATTTTTTTTTGATTGTAAACCATGTAGACTAACACATACATGGCAAACAAATAGAGCATTGGGCTTACCACCATTTTTAAATTCTTTGCCTCAATCTGAAGGAGCTACTAACTTTGGTGATATAGGAGTTCAACAAGATAAAAGACGTGGTGTAACTCAAATGGGAAATACAGACTATATTACTGAAGCTACTATTATGAGACCAGTTGAGGTTGGTTATAGTGCACCATATTATTCTTTTAAAGCATCTACACAAGGGCCATTTAAAACACCTATTGCAGCAGGACGGGGGGGAGCGCAAACAGATGAAAATCAAGCAGCAGATGGTGATCCAAGATATGCATTTGGTAGACAACATGGTCAAAAAACTACTACAACAGGAGAAACACCTGAGAGATTTACATATATAGCACATCAAGATACAGGAAGATATCCAGAAGGAGATTGGATTCAAAATATTAACTTTAACCTTCCTGTAACAAATGATAATGTATTGCTACCAACAGATCCAATTGGAGGTAAAACAGGAATTAACTATACTAATATATTTAATACTTATGGTCCTTTAACTGCATTAAATAATGTACCACCAGTTTATCCAAATGGTCAAATTTGGGATAAAGAATTTGATACTGACTTAAAACCAAGACTTCATGTAAATGCACCATTTGTTTGTCAAAATAATTGTCCTGGTCAATTATTTGTAAAAGTTGCGCCTAATTTAACAAATGAATATGATCCTGATGCATCTGATAATATGTCAAGAATTGTAACTTACTCAGATTTTTGGTGGAAAGGTAAATTAGTATTTAAAGCTAAAATAAGAGCATCTCATACTTGGAATCCAATTCAACAAATGAGTATTAATGTAGATAACCAATTTAACTATGTACCAAATAATATTGGAGCTATGAAAATTGTATATGAAAAATCTCAACTAGCACCTAGAAAATTATATTAA
>OM885375.1 Feline parvovirus isolate Yanji5 VP2 gene complete cds
ATGAGTGATGGAGCAGTTCAACCAGACGGTGGTCAACCTGCTGTCAGAAATGAAAGAGCTACAGGATCTGGGAACGGGTCTGGAGGCGGGGGTGGTGGTGGTTCTGGGGGTGTGGGGATTTCTACGGGTACTTTTAATAATCAGACGGAATTTAAATTTTTGGAAAACGGATGGGTGGAAATCACAGCAAACTCAAGCAGACTTGTACATTTAAATATGCCAGAAAGTGAAAATTATAAAAGAGTAGTTGTAAATAATATGGATAAAACTGCAGTTAAAGGAAACATGGCTTTAGATGATACTCATGTACAAATTGTAACACCTTGGTCATTGGTTGATGCAAATGCTTGGGGAGTTTGGTTTAATCCAGGAGATTGGCAACTAATTGTTAATACTATGAGTGAGTTGCATTTAGTTAGTTTTGAACAAGAAATTTTTAATGTTGTTTTAAAGACTGTTTCAGAATCTGCTACCCAGCCACCAACTAAAGTTTATAATAATGATTTAACTGCATCATTGATGGTTGCATTAGATAGTAATAATACTATGCCATTTACTCCAGCAGCTATGAGATCTGAGACATTGGGTTTTTATCCATGGAAACCAACCATACCAACTCCATGGAGATATTATTTTCAATGGGACAGAACATTAATACCATCTCATACTGGAACTAGTGGCACACCAACAAATGTATATCATGGTACAGATCCAGATGATGTTCAATTTTATACTATTGAAAATTCTGTACCAGTACACTTACTAAGAACAGGTGATGAATTTGCTACAGGAACATTTTTTTTTGATTGTAAACCATGTAGACTAACACATACATGGCAAACAAATAGAGCATTGGGCTTACCACCATTTTTAAATTCTTTGCCTCAATCTGAAAGAGCTACTAACTTTGGTGATATAGGAGTTCAACAAGATAAAAGACGTGGTGTAACTCAAATGGGAAATACAGACTATATTACTGAAGCTACTATTATGAGACCAGCTGAGGTTGGTTATAGTGCACCATATTATTCTTTTGAAGCATCTACACAAGGGCCATTTAAAACACCTATTGCAGCAGGACGGGGGGGAGCGCAAACAGATGAAAATCAAGCAGCAGATGGTGATCCAAGATATGCATTTGGTAGACAACATGGTCAAAAAACTACTACAACAGGAGAAACACCCGAGAGATTTACATATATAGCACATCAAGATACAGGAAGATATCCAGAAGGAGATTGGATTCAAAATATTAACTTTAACCTTCCTGTAACAAATGATAATGTATTGCTACCAACAGATCCAATTGGAGGTAAAACAGGAATTAACTATACTAATATATTTAATACTTATGGTCCTTTAACTGCATTAAATAATGTACCACCAGTTTATCCAAATGGTCAAATTTGGGATAAAGAATTTGATACTGACTTAAAACCAAGACTTCATGTAAATGCACCATTTGTTTGTCAAAATAATTGTCCTGGTCAATTATTTGTAAAAGTTGCGCCTAATTTAACAAATGAATATGATCCTGATGCATCTGCTAATATGTCAAGAATTGTGACTTACTCAGATTTTTGGTGGAAAGGTAAATTAGTATTTAAAGCTAAACTAAGAGCATCTCATACTTGGAATCCAATTCAACAAATGAGTATTAATGTAGATAACCAATTTAACTATGTACCAAATAATATTGGAGCTATGAAAATTGTATATGAAAAATCTCAACTAGCACCTAGAAAATTATATTAA
>OM885374.1 Feline parvovirus isolate Yanji4 VP2 gene complete cds
ATGAGTGATGGAGCAGTTCAACCAGACGGTGGTCAACCTGCTGTCAGAAATGAAAGAGCTACAGGATCTGGGAACGGGTCTGGAGGCGGGGGTGGTGGTGGTTCTGGGGGTGTGGGGATTTCTACGGGTACTTTCAATAATCAGACGGAATTTAAATTTTTGGAAAACGGGTGGGTGGAAATCACAGCAAACTCAAGCAGACTTGTACATTTAAATATGCCAGAAAGTGAAAATTATAAAAGAGTAGTTGTAAATAATATGGATAAAACTTCAGTTAAAGGAAACATGGCTTTAGATGATACTCATGTACAAATTGTAACACCTTGGTCATTGGTTGATGCAAATGCTTGGGGAGTTTGGTTTAATCCAGGAGATTGGCAACTAATTGTTAATACTATGAGTGAGTTGCATTTAGTTAGTTTTGAACAAGAAATTTTTAATGTTGTTTTAAAGACTGTTTCAGAATCTGCTACTCAGCCACCAACTAAAGTTTATAATAATGATTTAACTGCATCATTGATGGTTGCATTAGATAGTAATAATACTATGCCATTTACTCCAGCAGCTATGAGATCTGAGACATTGGGTTTTTATCCATGGAAACCAACCATACCAACTCCATGGAGATATTATTTTCAATGGGATAGAACATTAATACCATCCCATACTGGAACTAGTGGCACACCAACAAATGTATATCATGGTACAGATCCAGATGATGTTCAATTTTATACTATTGAAAATTCTGTACCAGTACACTTACTAAGAACAGGTGATGAATTTGCTACAGGAACTTTTTTTTTTGATTGTAAACCATGTAGACTAACACATACATGGCAAACAAATAGAGCATTGGGCTTACCACCATTTTTAAATTCTTTGCCTCAATCTGAAGGAGCTACTAACTTTGGTGATATAGGAGTTCAACAAGATAAAAGACGTGGTGTAACTCAAATGGGAAATACAGACTATATTACTGAAGCTACTATTATGAGACCAGCTGAGGTTGGTTATAGTGCACCATATTATTCTTTTGAAGCATCTACACAAGGGCCATTTAAAACACCTATTGCAGCAGGACGGGGGGGAGCGCAAACAGATGAAAATCAAGCAGCAGATGGTGATCCAAGATATGCATTTGGTAGACAACATGGTCAAAAAACTACTACAACAGGAGAAACACCTGAGAGATTTACATATATAGCACATCAAGATACAGGAAGATATCCAGAAGGAGATTGGATTCAAAATATTAACTTTAACCTTCCTGTAACAAATGATAATGTATTGCTACCAACAGATCCAATTGGAGGTAAAACAGGAATTAACTATACTAATATATTTAATACTTATGGTCCTTTAACTGCATTAAATAATGTACCACCAGTTTATCCAAATGGTCAAATTTGGGATAAAGAATTTGATACTGACTTAAAACCAAGACTTCATGTAAATGCACCATTTGTTTGTCAAAATAATTGTCCTGGTCAATTATTTGTAAAAGTTGCGCCTAATTTAACAAATGAATATGATCCTGATGCATCTGCTAATATGTCAAGAATTGTAACTTACTCAGATTTTTGGTGGAAAGGTAAATTAGTATTTAAAGCTAAACTAAGAGCATCTCATACTTGGAATCCAATTCAACAAATGAGTATTAATGTAGATAACCAATTTAACTATGTACCAAATAATATTGGAGCTATGAAAATTGTATATGAAAAATCTCAACTAGCACCTAGAAAATTATATTAA
>OM885373.1 Feline parvovirus isolate Yanji3 VP2 gene complete cds
ATGAGTGATGGAGCAGTTCAACCAGACGGTGGTCAACCTGCTGTCAGAAATGAAAGAGCTACAGGATCTGGGAACGGGTCTGGAGGCGGGGGTGGTGGTGGTTCTGGGGGTGTGGGGATTTCTACGGGTACTTTCAATAATCAGACGGAATTTAAATTTTTGGAAAACGGGTGGGTGGAAATCACAGCAAACTCAAGCAGACTTGTACATTTAAATATGCCAGAAAGTGAAAATTATAAAAGAGTAGTTGTAAATAATATGGATAAAACTTCAGTTAAAGGAAACATGGCTTTAGATGATACTCATGTACAAATTGTAACACCTTGGTCATTGGTTGATGCAAATGCTTGGGGAGTTTGGTTTAATCCAGGAGATTGGCAACTAATTGTTAATACTATGAGTGAGTTGCATTTAGTTAGTTTTGAACAAGAAATTTTTAATGTTGTTTTAAAGACTGTTTCAGAATCTGCTACTCAGCCACCAACTAAAGTTTATAATAATGATTTAACTGCATCATTGATGGTTGCATTAGATAGTAATAATACTATGCCATTTACTCCAGCAGCTATGAGATCTGAGACATTGGGTTTTTATCCATGGAAACCAACCATACCAACTCCATGGAGATATTATTTTCAATGGGATAGAACATTAATACCATCCCATACTGGAACTAGTGGCACACCAACAAATGTATATCATGGTACAGATCCAGATGATGTTCAATTTTATACTATTGAAAATTCTGTACCAGTACACTTACTAAGAACAGGTGATGAATTTGCTACAGGAACATTTTTTTTTGATTGTAAACCATGTAGACTAACACATACATGGCAAACAAATAGAGCATTGGGCTTACCACCATTTTTAAATTCTTTGCCTCAATCTGAAGGAGCTACTAACTTTGGTGATATAGGAGTTCAACAAGATAAAAGACGTGGTGTACCTCAAATGGAAAATACAGACTATATTACTGAAGCTACTATTATGAGACCAGCTGAGGTTGGTTATAGTGCACCATATTATTCTTTTGAAGCATCTACACAAGGGCCATTTAAAACACGTATTGCAGCAGGACGGGGGGGAGCGCAAACAGATGAAAATCAAGCAGCAGATGGTGATCCAAGATATGCATTTGGTAGACAACATGGTCAAAAAACTACTACAACAGGAGAAACACCTGAGAGATTTACATATATAGCACATCAAGATACAGGAAGATATCCAGAAGGAGATTGGATTCAAAATATTAACTTTAACCTTCCTGTAACAAATGATAATGTATTGCTACCAACAGATCCAATTGGAGGTAAAACAGGAATTAACTATACTAATATATTTAATACTTATGGTCCTTTAACTGCATTAAATAATGTACCACCAGTTTATCCAAATGGTCAAATTTGGGATAAAGAATTTGATACTGACTTAAAACCAAGACTTCATGTAAATGCACCATTTGTTTGTCAAAATAATTGTCCTGGTCGATTATTTGTAAAAGTTGCGCCTAATTTAACAAATGAATATGATCCTGATGCATCTGCTAATATGTCAAGAATTGTAACTTACTCAGATTTTTGGTGGAAAGGTAAATTAGTATTTAAAGCTAAACTAAGAGCATCTCATACTTGGAATCCAATTCAACAAATGAGTATTAATGTAGATAACCAATTTAACTATGTACCAAATAATATTGGAGCTATGAAAATTGTATATGAAAAATCTCAACTAGCACCTAGAAAATTATATTAA
>OM322821.1 Feline parvovirus isolate Yanji2 VP2 gene complete cds
ATGAGTGATGGAGCAGTTCAACCAGACGGTGGTCAACCTGCTGTCAGAAATGAAAGAGCTACAGGATCTGGGAACGGGTCTGGAGGCGGGGGTGGTGGTGGTTCTGGGGGTGTGGGGATTTCTACGGGTACTTTTAATAATCAGACGGAATTTAAATTTTTGGAAAACGGATGGGTGGAAATCACAGCAAACTCAAGCAGACTTGTGCATTTAAATATGCCAGAAAGTGAAAATTATAGAAGAGTGGTTGTAAATAATTTGGATAAAACTGCAGTTAACGGAAACATGGCTTTAGATGATACTCATGCACAAATTGTAACACCTTGGTCATTGGTTGATGCAAATGCTTGGGGAGTTTGGTTTAATCCGGGAGATTGGCAACTAATTGTTAATACTATGAGTGAGTTGCATTTAGTTAGTTTTGAACAAGAAATTTTTAATGTTGTTTTAAAGACTGTTTCAGAATCTGCTACTCAGCCACCAACTAGAGTTTATAATAATGATTTAACTGCATCATTGATGGTTGCATTAGATAGTAATAATACTATGCCATTTACTCCAGCAGCTATGAGATCTGAGACATTGGGTTTTTATCCATGGAAACCAACCATACCAACTCCATGGAGATACTATTTTCAATGGGATAGAACATTAATACCATCTCATACTGGAACTAGTGGCACACCAACAAATATATACCATGGTACAGATCCAGATGATGTTCAATTTTACACTATTGAAAATTCTGTGCCAGTACACTTACTAAGAACAGGTGATGAATTTGCTACAGGAACATTTTATTTTGATTGTAAACCATGTAGACTAACACATACATGGCAAACAAATAGAGCATTGGGCTTACCACCATTTCTAAATTCTTTGCCTCAAGCTGAAGGAGGTACTAACTTTGGTTATATAGGAGTTCAACAAGATAAAAGACGTGGTGTAACTCAAATGGGAAACACAAACATTATTACTGAAGCTACTATTATGAGACCAGCTGAGGTTGGTTATAGTGCACCATATTATTCTTTTGAGGCGTCTACACAAGGGCCATTTAAAACACCTATTGCAGCAGGACGGGGGGGAGCGCAAACAGATGAAAATCGAGCAGCAGATGGTGATCCAAGATATGCATTTGGTAGACAACATGGTCAAAAAACTACCACAACAGGAGAAACACCTGAGAGATTTACATATATAGCACATCAAGATACAGGAAGATATCCAGAAGGAGATTGGATTCAAAATATTAACTTTAACCTTCCTGTAACAGAAGATAATGTATTGCTACCAACAGATCCAATTGGAGGTAAAACAGGAATTAACTATACTAATATGTTTAATACTTATGGTCCTTTAACTGCATTAAATAATGTACCACCAGTTTATCCAAATGGTCAAATTTGGGATAAAGAATTTGATACTGACTTAAAACCAAGACTTCATGTAAATGCACCATTTGTTTGTCAAAATAATTGTCCTGGTCAATTATTTGTAAAAGTTGCACCTAATTTAACAAATGAATATGATCCTGATGCATCTGCTAATATGTCAAGAATTGTAACTTACTCAGATTTTTGGTGGAAAGGTAAATTAGTATTTAAAGCTAAACTAAGAGCCTCTCATACTTGGAATCCAATTCAACAAATGAGTATCAATGTAGATAACCAATTTAACTATGTACCAAGTAATATTGGAGGTATGAAAATTGTATATGAAAAATCTCAACTAGCACCTAGAAAATTATATTAA
>OM212011.1 Feline parvovirus isolate Yanji capsid protein (VP2) gene complete cds
ATGAGTGATGGAGCAGTTCAACCAGACGGTGGTCAACCTGCTGTCAGAAATGAAAGAGCTACAGGATCTGGGAACGGGTCTGGAGGCGGGGGTGGTGGTGGTTCTGGGGGTGTGGGGATTTCTACGGGTACTTTCAATAATCAGACGGAATTTAAATTTTTGGAAAACGGGTGGGTGGAAATCACAGCAAACTCAAGCAGACTTGTACATTTAAATATGCCAGAAAGTGAAAATTATAAAAGAGTAGTTGTAAATAATATGGATAAAACTTCAGTTAAAGGAAACATGGCTTTAGATGATACTCATGTACAAATTGTAACACCTTGGTCATTGGTTGATGCAAATGCTTGGGGAGTTTGGTTTAATCCAGGAGATTGGCAACTAATTGTTAATACTATGAGTGAGTTGCATTTAGTTAGTTTTGAACAAGAAATTTTTAATGTTGTTTTAAAGACTGTTTCAGAATCTGCTACTCAGCCACCAACTAAAGTTTATAATAATGATTTAACTGCATCATTGATGGTTGCATTAGATAGTAATAATACTATGCCATTTACTCCAGCAGCTATGAGATCTGAGACATTGGGTTTTTATCCATGGAAACCAACCATACCAACTCCATGGAGATATTACTTTCAATGGGATAGAACATTAATACCATCCCATACTGGAACTAGTGGCACACCAACAAATGTATATCATGGTACAGATCCAGATGATGTTCAATTTTATACTATTGAAAATTCTGTACCAGTACACTTACTAAGAACAGGTGATGAATTTGCTACAGGAACATTTTTTTTTGATTGTAAACCATGTAGACTAACACATACATGGCAAACAAATAGAGCATTGGGCTTACCACCATTTTTAAATTCTTTGCCTCAATCTGAAGGAGCTACTAACTTTGGTGATATAGGAGTTCAACAAGATAAAAGACGTGGTGTAACTCAAATGGGAAATACAGACTATATTACTGAAGCTACTATTATGAGACCAGCTGAGGTTGGTTATAGTGCACCATATTATTCTTTTGAAGCATCTACACAAGGGCCATTTAAAACACCTATTGCAGCAGGACGGGGGGGAGCGCAAACAGATGAAAATCAAGCAGCAGATGGTGATCCAAGATATGCATTTGGTAGACAACATGGTCAAAAAACTACTACAACAGGAGAAACACCTGAGAGATTTACATATATAGCACATCAAGATACGGGAAGATATCCAGAAGGAGATTGGATTCAAAGTATTAACTTTAACCTTCCTGTAACAAATGATAATGTATTGCTACCAACAGATCCAATTGGAGGTAAAACAGGAATTAACTATACTAATATATTTAATACTTATGGTCCTTTAACTGCATTAAATAATGTACCACCAGTTTATCCAAATGGTCAAATTTGGGATAAAGAATTTGATACTGACTTAAAACCAAGACTTCATGTAAATGCACCATTTGTTTGTCAAAATAATTGTCCTGGTCAATTATTTGTAAAAGTTGCGCCTAATTTAACAAATGAATATGATCCTGATGCATCTGCTAATATGTCAAGAATTGTAACTTACTCAGATTTTTGGTGGAAAGGCAAATTAGTATTTAAAGCTAAACTAAGAGCATCTCATACTTGGAATCCAATTCAACAAATGAGTATTAATGTAGATAACCAATTTAACTATGTACCAAATAATATTGGAGCTATGAAAATTGTATATGAAAAATCTCAACTAGCACCTAGAAAATTATATTAA
>ON646218.1 Feline parvovirus isolate DL20-2019 VP2 protein gene complete cds
ATGAGTGATGGAGCAGTTCAACCAGACGGTGGTCAACCTGCTGTCAGAAATGAAAGAGCTACAGGATCTGGGAACGGGTCTGGAGGCGGGGGTGGTGGTGGTTCTGGGGGTGTGGGGATTTCTACGGGTACTTTCAATAATCAGACGGAATTTAAATTTTTGGAAAACGGATGGGTGGAAATCACAGCAAACTCAAGCAGACTTGTACATTTAAATATGCCAGAAAGTGAAAATTATAAAAGAGTAGTTGTAAATAATATGGATAAAACTGCAGTTAAAGGAAACATGGCTTTAGATGATACTCATGTACAAATTGTAACACCTTGGTCATTGGTTGATGCAAATGCTTGGGGAGTTTGGTTTAATCCAGGAGATTGGCAACTAATTGTTAATACTATGAGTGAGTTGCATTTAGTTAGTTTTGAACAAGAAATTTTTAATGTTGTTTTAAAGACTGTTTCAGAATCTGCTACTCAGCCACCAACTAAAGTTTATAATAATGATTTAACTGCATCATTAATGGTTGCATTAGATAGTAATAATACTATGCCATTTACTCCAGCAGCTATGAGATCTGAGACATTGGGTTTTTATCCATGGAAACCAACCATACCAACTCCATGGAGATATTATTTTCAATGGGATAGAACATTAATACCATCTCATACTGGAACTAGTGGCACACCAACAAATATATATCATGGTACAGATCCAGATGATGTTCAATTTTATACTATTGAAAATTCTGTGCCAGTACACTTACTAAGAACAGGTGATGAATTTGCTACAGGAACATTTTTTTTTGATTGTAAACCATGTAGACTAACACATACATGGCAAACAAATAGAGCATTGGGCTTACCACCATTCCTAAATTCTTTGCCTCAATCTGAAGGAGCTACTAACTTTGGTGATATAGGAGTTCAACAAGATAAAAGACGTGGTGTAACTCAAATGGGAAATACAGACTATATTACTGAAGCTACTATTATGAGACCAGCTGAGGTTGGTTATAGTGCACCATATTATTCTTTTGAAGCATCTACACAAGGGCCATTTAAAACACCTATTGCAGCAGGACGGGGGGGAGCGCAAACAGATGAAAACCAAGCAGCAGATGGTGATCCAAGATATGCATTTGGTAGACAACATGGTCAAAAAACTACTACAACAGGAGAAACACCTGAGAGATTTACATATATAGCACATCAAGATACAGGAAGATATCCAGAAGGAGATTGGATTCAAAATATTAACTTTAACCTTCCTGTAACAAATGATAATGTATTGCTACCAACAGATCCAATTGGAGGTAAAACAGGAATTAACTATACTAATATATTTAATACTTATGGTCCTTTAACTGCATTAAATAATGTACCACCAGTTTATCCAAATGGTCAAATTTGGGATAAAGAATTTGATACTGACTTAAAACCAAGACTTCATGTAAATGCACCATTTGTTTGTCAAAATAATTGTCCTGGTCAATTATTTGTAAAAGTTGCGCCTAATTTAACAAATGAATATGATCCTGATGCATCTGCTAATATGTCAAGAATTGTGACTTACTCAGATTTTTGGTGGAAAGGTAAATTAGTTTTTAAAGCTAAACTAAGAGCATCTCATACTTGGAATCCAATTCAACAAATGAGTATTAATGTAGATAACCAATTTAACTATGTACCAAATAATATTGGAGCTATGAAAATTGTATATGAAAAATCTCAACTAGCACCTAGAAAATTATATTAA
>ON646217.1 Feline parvovirus isolate DL19-2019 VP2 protein gene complete cds
ATGAGTGATGGAGCAGTTCAACCAGACGGTGGTCAACCTGCTGTCAGAAATGAAAGAGCTACAGGATCTGGGAACGGGTCTGGAGGCGGGGGTGGTGGTGGTTCTGGGGGTGTGGGGATTTCTACGGGTACTTTCAATAATCAGACGGAATTTAAATTTTTGGAAAACGGATGGGTGGAAATCACAGCAAACTCAAGCAGACTTGTACATTTAAATATGCCAGAAAGTGAAAATTATAAAAGAGTAGTTGTAAATAATATGGATAAAACTGCAGTTAAAGGAAACATGGCTTTAGATGATACTCATGTACAAATTGTAACACCTTGGTCATTGGTTGATGCAAATGCTTGGGGAGTTTGGTTTAGTCCAGGAGATTGGCAACTAATTGTTAATACTATGAGTGAGTTGCATTTAGTTAGTTTTGAACAAGAAATTTTTAATGTTGTTTTAAAGACTGTTTCAGAATCTGCTACTCAGCCACCAACTAAAGTTTATAATAATGATTTAACTGCATCATTAATGGTTGCATTAGATAGTAATAATACTATGCCATTTACTCCAGCAGCTATGAGATCTGAGACATTGGGTTTTTATCCATGGAAACCAACCATACCAACTCCATGGAGATATTATTTTCAATGGGATAGAACATTAATACCATCTCATACTGGAACTAGTGGCACACCAACAAATATATATCATGGTACAGATCCAGATGATGTTCAATTTTATACTATTGAAAATTCTGTGCCAGTACACTTACTAAGAACAGGTGATGAATTTGCTACAGGAACATTTTTTTTTGATTGTAAACCATGTAGACTAACACATACATGGCAAACAAATAGAGCATTGGGCTTACCACCATTCCTAAATTCTTTGCCTCAATCTGAAGGAGCTACTAACTTTGGTGATATAGGAGTTCAACAAGATAAAAGACGTGGTGTAACACAAATGGGAAATACAGACTATATTACTGAAGCTACTATTATGAGACCAGCTGAGGCTGGTTATAGTGCACCATATTATTCTTTTGAAGCATCTACACAAGGGCCATTTAAAACACCTATTGCAGCAGGACGGGGGGGAGCGCAAACAGATGAAAACCAAGCAGCAGATGGTGATCCAAGATATGCATTTGGTAGACAACATGGTCAAAAAACTACTACAACAGGAGAAACACCTGAGAGATTTACATATATAGCACATCAAGATACAGGAAGATATCCAGAAGGAGATTGGATTCAAAATATTAACTTTAACCTTCCTGTAACAAATGATAATGTATTGCTACCAACAGATCCAATTGGAGGTAAAACAGGAATTAACTATACTAATATATTTAATACTTATGGTCCTTTAACTGCATTAAATAATGTACCACCAGTTTATCCAAATGGTCAAATTTGGGATAAAGAATTTGATACTGACTTAAAACCAAGACTTCATGTAAATGCACCATTTGTTTGTCAAAATAATTGTCCTGGTCAATTATTTGTAAAAGTTGCGCCTAATTTAACAAATGAATATGATCCTGATGCATCTGCTAATATGTCAAGAATTGTAACTTACTCAGATTTTTGGTGGAAAGGTAAATTAGTTTTTAAAGCTAAACTAAGAGCATCTCATACTTGGAATCCAATTCAACAAATGAGTATTAATGTAGATAACCAATTTAACTATTTGCCAAATAATATTGGAGCTATGAAAATTGTATATGAAAAATCTCAACTAGCACCTAGAAAATTATATTAA
>ON646216.1 Feline parvovirus isolate DL18-2019 VP2 protein gene complete cds
ATGAGTGATGGAGCAGTTCAACCAGACGGTGGTCAACCTGCTGTCAGAAATGAAAGAGCTACAGGATCTGGGAACGGGTCTGGAGGCGGGGGTGGTGGTGGTTCTGGGGGTGTGGGGATTTCTACGGGTACTTTCAATAATCAGACGGAATTTAAATTTTTGGAAAACGGATGGGTGGAAATCACAGCAAACTCAAGCAGACTTGTACATTTAAATATGCCAGAAAGTGAAAATTATAAAAGAGTAGTTGTAAATAATATGGATAAAACTGCAGTTAAAGGAAACATGGCTTTAGATGATACTCATGTACAAATTGTAACACCTTGGTCATTGGTTGATGCAAATGCTTGGGGAGTTTGGTTTAGTCCAGGAGATTGGCAACTAATTGTTAATACTATGAGTGAGTTGCATTTAGTTAGTTTTGAACAAGAAATTTTTAATGTTGTTTTAAAGACTGTTTCAGAATCTGCTACTCAACCACCAACTAAAGTTTATAATAATGATTTAACTGCATCATTAATGGTTGCATTAGATAGTAATAATACTATGCCATTTACTCCAGCAGCTATGAGATCTGAGACATTGGGTTTTTATCCATGGAAACCAACCATACCAACTCCATGGAGATATTATTTTCAATGGGATAGAACATTAATACCATCTCATACTGGAACTAGTGGCACACCAACAAATGTATATCATGGTACAGATCCAGATGATGTTCAATTTTATACTATTGAAAATTCTGTACCAGTACACTTACTAAGAACAGGTGATGAATTTGCTACAGGAACATTTTTTTTTGATTGTAAACCATGTAGACTAACACATACATGGCAAACAAATAGAGCATTGGGCTTACCACCATTCCTAAATTCTTTGCCTCAATCTGAAGGAGCTACTAACTTTGGTGATATAGGAGTTCAACAAGATAAAAGACGTGGTGTAACTCAAATGGGAAATACAGACTATATTACTGAAGCTACTATTATGAGACCAGCTGAGGTTGGTTATAGTGCACCATATTATTCTTTTGAAGCATCTACACAAGGGCCATTTAAAACACCTATTGCAGCAGGACGGGGGGGAGCGCAAACAGATGAAAACCAAGCAGCAGATGGTGATCCAAGATATGCATTTGGTAGACAACATGGTCAAAAAACTACTACAACAGGAGAAACACCTGAGAGATTTACATATATAGCACATCAAGATACAGGAAGATATCCAGAAGGAGATTGGATTCAAAATATTAACTTTAACCTTCCTGTAACAAATGATAATGTATTGCTACCAACAGATCCAATTGGAGGTAAAACAGGAATTAACTATACTAATATATTTAATACTTATGGTCCTTTAACTGCATTAAATAATGTACCACCAGTTTATCCAAATGGTCAAATTTGGGATAAAGAATTTGATACTGACTTAAAACCAAGACTTCATGTAAATGCACCATTTGTTTGTCAAAATAATTGTCCTGGTCAATTATTTGTAAAAGTTGCGCCTAATTTAACAAATGAATATGATCCTGATGCATCTGCTAATATGTCAAGAATTGTGACTTACTCAGATTTTTGGTGGAAAGGTAAATTAGTTTTTAAAGCTAAACTAAGAGCATCTCATACTTGGAATCCAATTCAACAAATGAGTATTAATGTAGATAACCAATTTAACTATGTACCAAATAATATTGGAGCTATGAAAATTGTATATGAAAAATCTCAACTAGCACCTAGAAAATTATATTAA
>ON646215.1 Feline parvovirus isolate DL17-2019 VP2 protein gene complete cds
ATGAGTGATGGAGCAGTTCAACCAGACGGTGGTCAACCTGCTGTCAGAAATGAAAGAGCTACAGGATCTGGGAACGGGTCTGGAGGCGGGGGTGGTGGTGGTTCTGGGGGTGTGGGGATTTCTACGGGTACTTTCAATAATCAGACGGAATTTAAATTTTTGGAAAACGGGTGGGTGGAAATCACAGCAAACTCAAGCAGACTTGTACATTTAAATATGCCAGAAAGTGAAAATTATAAAAGAGTAGTTGTAAATAATATGGATAAAACTGCAGTTAAAGGAAACATGGCTTTAGATGATACTCATGTACAAATTGTAACACCTTGGTCATTGGTTGATGCAAATGCTTGGGGAGTTTGGTTTAATCCAGGAGATTGGCAACTAATTGTTAATACTATGAGTGAGTTGCATTTAGTTAGTTTTGAACAAGAAATTTTTAATGTTGTTTTAAAGACTGTTTCAGAATCTGCTACTCAACCACCAACTAAAGTTTATAATAATGATTTAACTGCATCATTAATGGTTGCATTAGATAGTAATAATACTATGCCATTTACTCCAGCAGCTATGAGATCTGAGACATTGGGTTTTTATCCATGGAAACCAACCATACCAACTCCATGGAGATATTATTTTCAATGGGATAGAACATTAATACCATCTCATACTGGAACTAGTGGCACACCAACAAATGTATATCATGGTACAGATCCAGATGATGTTCAATTTTATACTATTGAAAATTCTGTACCAGTACACTTACTAAGAACAGGTGATGAATTTGCTACAGGAACATTTTTTTTTGATTGTAAACCATGTAGACTAACACATACATGGCAAACAAATAGAGCATTGGGCTTACCACCATTTTTAAATTCTTTGCCTCAATCTGAAGGAGCTACTAACTTTGGTGATATAGGAGTTCAACAAGATAAAAGACGTGGTGTAACTCAAATGGGAAATACAGACTATATTACTGAAGCTACTATTATGAGACCAGCTGAGGTTGGTTATAGTGCACCATATTATTCTTTTGAAGCATCTACACAAGGACCATTTAAAACACCTATTGCAGCAGGACGGGGGGGAGCGCAAACAGATGAAAACCAAGCAGCAGATGGTGATCCAAGATATGCATTTGGTAGACAACATGGTCAAAAAACTACTACAACAGGAGAAACACCTGAGAGATTTACATATATAGCACATCAAGATACAGGAAGATATCCAGAAGGAGATTGGATTCAAAATATTAACTTTAACCTTCCTGTAACAAATGATAATGTATTGCTACCAACAGATCCAATTGGAGGTAAAACAGGAATTAACTATACTAATATATTTAATACTTATGGTCCTTTAACTGCATTAAATAATGTACCACCAGTTTATCCAAATGGTCAAATTTGGGATAAAGAATTTGATACTGACTTAAAACCAAGACTTCATGTAAATGCACCATTTGTTTGTCAAAATAATTGTCCTGGTCAATTATTTGTAAAAGTTGCGCCTAATTTAACAAATGAATATGATCCTGATGCATCTGCTAATATGTCAAGAATTGTAACTTACTCAGATTTTTGGTGGAAAGGTAAATTAGTTTTTAAAGCTAAACTAAGAGCATCTCATACTTGGAATCCAATTCAACAAATGAGTATTAATGTAGATAACCAATTTAACTATGTACCAAATAATATTGGAGCTATGAAAATTGTATATGAAAAATCTCAACTAGCACCTAGAAAATTATATTAA
>ON646214.1 Feline parvovirus isolate DL16-2019 VP2 protein gene complete cds
ATGAGTGATGGAGCAGTTCAACCAGACGGTGGTCAACCTGCTGTCAGAAATGAAAGAGCTACAGGATCTGGGAACGGGTCTGGAGGCGGGGGTGGTGGTGGTTCTGGGGGTGTGGGGATTTCTACGGGTACTTTCAATAATCAGACGGAATTTAAATTTTTGGAAAACGGGTGGGTGGAAATCACAGCAAACTCAAGCAGACTTGTACATTTAAATATGCCAGAAAGTGAAAATTATAAAAGAGTAGTTGTAAATAATATGGATAAAACTGCAGTTAAAGGAAACATGGCTTTAGATGATACTCATGTACAAATTGTAACACCTTGGTCATTGGTTGATGCAAATGCTTGGGGAGTTTGGTTTAATCCAGGAGATTGGCAACTAATTGTTAATACTATGAGTGAGTTGCATTTAGTTAGTTTTGAACAAGAAATTTTTAATGTTGTTTTAAAGACTGTTTCAGAATCTGCTACTCAGCCACCAACTAAAGTTTATAATAATGATTTAACTGCATCATTAATGGTTGCATTAGATAGTAATAATACTATGCCATTTACTCCAGCAGCTATGAGATCTGAGACATTGGGTTTTTATCCATGGAAACCAACCATACCAACTCCATGGAGATATTATTTTCAATGGGATAGAACATTAATACCATCTCATACTGGAACTAGTGGCACACCAACAAATGTATATCATGGTACAGATCCAGATGATGTTCAATTTTATACTATTGAAAATTCTGTACCAGTACACTTACTAAGAACAGGTGATGAATTTGCTACAGGAACATTTTTTTTTGATTGTAAACCATGTAGACTAACACATACATGGCAAACAAATAGAGCATTGGGCTTACCACCATTCTTAAATTCTTTGCCTCAATCTGAAGGAGCTACTAACTTTGGTGATATAGGAGTTCAACAAGATAAAAGACGTGGTGTAACACAAATGGGAAATACAGACTATATTACTGAAGCTACTATTATGAGACCAGCTGAGGTTGGTTATAGTGCACCATATTATTCTTTTGAAGCACCTACACAAGGGCCATTTAAAACACCTATTGCAGCAGGACGGGGGGGAGCGCAAACAGATGAAAACCAAGCAGCAGATGGTGATCCAAGATATGCATTTGGTAGACAACATGGTCAAAAAACTACTACAACAGGAGAAACACCTGAGAGATTTACATATATAGCACATCAAGATACAGGAAGATATCCAGAAGGAGATTGGATTCAAAATATTAACTTTAACCTTCCTGTAACAAATGATAATGTATTGCTACCAACAGATCCAATTGGAGGTAAAACAGGAATTAACTATACTAATATATTTAATACTTATGGTCCTTTAACTGCATTAAATAATGTACCACCAGTTTATCCAAATGGTCAAATTTGGGATAAAGAATTTGATACTGACTTAAAACCAAGACTTCATGTAAATGCACCATTTGTTTGTCAAAATAATTGTCCTGGTCAATTATTTGTAAAAGTTGCGCCTAATTTAACAAATGAATATGATCCTGATGCATCTGCTAATATGTCAAGAATTGTGACTTACTCAGATTTTTGGTGGAAAGGTAAATTAGTTTTTAAAGCTAAACTAAGAGCATCTCATACTTGGAATCCAATTCAACAAATGAGTATTAATGTAGATAACCAATTTAACTATGTACCAAATAATATTGGAGCTATGAAAATTGTATATGAAAAATCTCAACTAGCACCTAGAAAATTATATTAA
>ON646213.1 Feline parvovirus isolate DL15-2019 VP2 protein gene complete cds
ATGAGTGATGGAGCAGTTCAACCAGACGGTGGTCAACCTGCTGTCAGAAATGAAAGAGCTACAGGATCTGGGAACGGGTCTGGAGGCGGGGGTGGTGGTGGTTCTGGGGGTGTGGGGATTTCTACGGGTACTTTCAATAATCAGACGGAATTTAAATTTTTGGAAAACGGATGGGTGGAAATCACAGCAAACTCAAGCAGACTTGTACATTTAAATATGCCAGAAAGTGAAAATTATAAAAGAGTAGTTGTAAATAATATGGATAAAACTGCAGTTAAAGGAAACATGGCTTTAGATGATACTCATGTACAAATTGTAACACCTTGGTCATTGGTTGATGCAAATGCTTGGGGAGTTTGGTTTAGTCCAGGAGATTGGCAACTAATTGTTAATACTATGAGTGAGTTGCATTTAGTTAGTTTTGAACAAGAAATTTTTAATGTTGTTTTAAAGACTGTTTCAGAATCTGCTACTCAGCCACCAACTAAAGTTTATAATAATGATTTAACTGCATCATTGATGGTTGCATTAGATAGTAATAATACTATGCCATTTACTCCAGCAGCTATGAGATCTGAGACATTGGGTTTTTATCCATGGAAACCAACCATACCAACTCCATGGAGATATTATTTTCAATGGGATAGAACATTAATACCATCTCATACTGGAACTAGTGGCACACCAACAAATGTATATCATGGTACAGATCCAGATGATGTTCAATTTTATACTATTGAAAATTCTGTACCAGTACACTTACTAAGAACAGGTGATGAATTTGCTACAGGAACATTTTTTTTTGATTGTAAACCATGTAGACTAACACATACATGGCAAACAAATAGAGCATTGGGCTTACCACCATTCCTAAATTCTTTGCCTCAAGCTGAAGGAGCTACTAACTTTGGTGATATAGGAGTTCAACAAGATAAAAGACGTGGTGTAACTCAAATGGGAAATACAGACTATATTACTGAAGCTACTATTATGAGACCAGCTGAGGCTGGTTATAGTGCACCATATTATTCTTTTGAAGCATCTACACAAGGACCATTTAAAACACCTATTGCAGCAGGACGGGGGGGAGCGCAAACAGATGAAAACCAAGCAGCAGATGGTGATCCAAGATATGCATTTGGTAGACAACATGGTCAAAAAACTACTACAACAGGAGAAACACCTGAGAGATTTACATATATAGCACATCAAGATACAGGAAGATATCCAGAAGGAGATTGGATTCAAAATATTAACTTTAACCTTCCTGTAACAAATGATAATGTATTGCTACCAACAGATCCAATTGGAGGTAAAACAGGAATTAACTATACTAATATATTTAATACTTATGGTCCTTTAACTGCATTAAATAATGTACCACCAGTTTATCCAAATGGTCAAATTTGGGATAAAGAATTTGATACTGACTTAAAACCAAGACTTCATGTAAATGCACCATTTGTTTGTCAAAATAATTGTCCTGGTCAATTATTTGTAAAAGTTGCGCCTAATTTAACAAATGAATATGATCCTGATGCATCTGCTAATATGTCAAGAATTGTAACTTACTCAGATTTTTGGTGGAAAGGTAAATTAGTTTTTAAAGCTAAACTAAGAGCATCTCATACTTGGAATCCAATTCAACAAATGAGTATTAATGTAGATAACCAATTTAACTATGTACCAAATAATATTGGAGCTATGAAAATTGTATATGAAAAATCTCAACTAGCACCTAGAAAATTATATTAA
>ON646212.1 Feline parvovirus isolate DL14-2019 VP2 protein gene complete cds
ATGAGTGATGGAGCAGTTCAACCAGACGGTGGTCAACCTGCTGTCAGAAATGAAAGAGCTACAGGATCTGGGAACGGGTCTGGAGGCGGGGGTGGTGGTGGTTCTGGGGGTGTGGGGATTTCTACGGGTACTTTCAATAATCAGACGGAATTTAAATTTTTGGAAAACGGATGGGTGGAAATCACAGCAAACTCAAGCAGACTTGTACATTTAAATATGCCAGAAAGTGAAAATTATAAAAGAGTAGTTGTAAATAATATGGATAAAACTGCAGTTAAAGGAAACATGGCTTTAGATGATACTCATGTACAAATTGTAACACCTTGGTCATTGGTTGATGCAAATGCTTGGGGAGTTTGGTTTAATCCAGGAGATTGGCAACTAATTGTTAATACTATGAGTGAGTTGCATTTAGTTAGTTTTGAACAAGAAATTTTTAATGTTGTTTTAAAGACTGTTTCAGAATCTGCTACTCAGCCACCAACTAAAGTTTATAATAATGATTTAACTGCATCATTGATGGTTGCATTAGATAGTAATAATACTATGCCATTTACTCCAGCAGCTATGAGATCTGAGACATTGGGTTTTTATCCATGGAAACCAACCATACCAACTCCATGGAGATATTATTTTCAATGGGATAGAACATTAATACCATCTCATACTGGAACTAGTGGCACACCAACAAATGTATATCATGGTACAGATCCAGATGATGTTCAATTTTATACTATTGAAAATTCTGTGCCAGTACACTTACTAAGAACAGGTGATGAATTTGCTACAGGAACATTTTTTTTTGATTGTAAACCATGTAGACTAACACATACATGGCAAACAAATAGAGCATTGGGCTTACCACCATTTCTAAATTCTTTGCCTCAATCTGAAGGAGCTACTAACTTTGGTGATATAGGAGTTCAACAAGATAAAAGACGTGGTGTAACTCAAATGGGAAATACAGACTATATTACTGAAGCTACTATTATGAGACCAGCTGAGGTTGGTTATAGTGCACCATATTATTCTTTTGAAGCACCTACACAAGGGCCATTTAAAACACCTATTGCAGCAGGACGGGGGGGAGCGCAAACAGATGAAAACCAAGCAGCAGATGGTGATCCAAGATATGCATTTGGTAGACAACATGGTCAAAAAACTACTACAACAGGAGAAACACCTGAGAGATTTACATATATAGCACATCAAGATACAGGAAGATATCCAGAAGGAGATTGGATTCAAAATATTAACTTTAACCTTCCTGTAACAAATGATAATGTATTGCTACCAACAGATCCAATTGGAGGTAAAACAGGAATTAACTATACTAATATATTTAATACTTATGGTCCTTTAACTGCATTAAATAATGTACCACCAGTTTATCCAAATGGTCAAATTTGGGATAAAGAATTTGATACTGACTTAAAACCAAGACTTCATGTAAATGCACCATTTGTTTGTCAAAATAATTGTCCTGGTCAATTATTTGTAAAAGTTGCGCCTAATTTAACAAATGAATATGATCCTGATGCATCTGCTAATATGTCAAGAATTGTGACTTACTCAGATTTTTGGTGGAAAGGTAAATTAGTTTTTAAAGCTAAACTAAGAGCATCTCATACTTGGAATCCAATTCAACAAATGAGTATTAATGTAGATAACCAATTTAACTATGTACCAAATAATATTGGAGCTATGAAAATTGTATATGAAAAATCTCAACTAGCACCTAGAAAATTATATTAA
>ON646211.1 Feline parvovirus isolate DL13-2019 VP2 protein gene complete cds
ATGAGTGATGGAGCAGTTCAACCAGACGGTGGTCAACCTGCTGTCAGAAATGAAAGAGCTACAGGATCTGGGAACGGGTCTGGAGGCGGGGGTGGTGGTGGTTCTGGGGGTGTGGGGATTTCTACGGGTACTTTCAATAATCAGACGGAATTTAAATTTTTGGAAAACGGGTGGGTGGAAATCACAGCAAACTCAAGCAGACTTGTACATTTAAATATGCCAGAAAGTGAAAATTATAAAAGAGTAGTTGTAAATAATATGGATAAAACTGCAGTTAAAGGAAACATGGCTTTAGATGATACTCATGTACAAATTGTAACACCTTGGTCATTGGTTGATGCAAATGCTTGGGGAGTTTGGTTTAGTCCAGGAGATTGGCAACTAATTGTTAATACTATGAGTGAGTTGCATTTAGTTAGTTTTGAACAAGAAATTTTTAATGTTGTTTTAAAGACTGTTTCAGAATCTGCTACTCAGCCACCAACTAAAGTTTATAATAATGATTTAACTGCATCATTGATGGTTGCATTAGATAGTAATAATACTATGCCATTTACTCCAGCAGCTATGAGATCTGAGACATTGGGTTTTTATCCATGGAAACCAACCATACCAACTCCATGGAGATATTATTTTCAATGGGATAGAACATTAATACCATCTCATACTGGAACTAGTGGCACACCAACAAATATATATCATGGTACAGATCCAGATGATGTTCAATTTTATACTATTGAAAATTCTGTACCAGTACACTTACTAAGAACAGGTGATGAATTTGCTACAGGAACATTTTTTTTTGATTGTAAACCATGTAGACTAACACATACATGGCAAACAAATAGAGCATTGGGCTTACCACCATTCTTAAATTCTTTGCCTCAATCTGAAGGAGCTACTAACTTTGGTGATATAGGAGTTCAACAAGATAAAAGACGTGGTGTAACACAAATGGGAAATACAGACTATATTACTGAAGCTACTATTATGAGACCAGCTGAGGTTGGTTATAGTGCACCATATTATTCTTTTGAAGCATCTACACAAGGGCCATTTAAAACACCTATTGCAGCAGGACGGGGGGGAGCGCAAACAGATGAAAACCAAGCAGCAGATGGTGATCCAAGATATGCATTTGGTAGACAACATGGTCAAAAAACTACTACAACAGGAGAAACACCTGAGAGATTTACATATATAGCACATCAAGATACAGGAAGATATCCAGAAGGAGATTGGATTCAAAATATTAACTTTAACCTTCCTGTAACAAATGATAATGTATTGCTACCAACAGATCCAATTGGAGGTAAAACAGGAATTAACTATACTAATATATTTAATACTTATGGTCCTTTAACTGCATTAAATAATGTACCACCAGTTTATCCAAATGGTCAAATTTGGGATAAAGAATTTGATACTGACTTAAAACCAAGACTTCATGTAAATGCACCATTTGTTTGTCAAAATAATTGTCCTGGTCAATTATTTGTAAAAGTTGCGCCTAATTTAACAAATGAATATGATCCTGATGCATCTGCTAATATGTCAAGAATTGTAACTTACTCAGATTTTTGGTGGAAAGGTAAATTAGTATTTAAAGCTAAACTAAGAGCATCTCATACTTGGAATCCAATTCAACAAATGAGTATTAATGTAGATAACCAATTTAACTATGTACCAAATAATATTGGAGCTATGAAAATTGTATATGAAAAATCTCAACTAGCACCTAGAAAATTATATTAA
>ON646210.1 Feline parvovirus isolate DL12-2019 VP2 protein gene complete cds
ATGAGTGATGGAGCAGTTCAACCAGACGGTGGTCAACCTGCTGTCAGAAATGAAAGAGCTACAGGATCTGGGAACGGGTCTGGAGGCGGGGGTGGTGGTGGTTCTGGGGGTGTGGGGATTTCTACGGGTACTTTCAATAATCAGACGGAATTTAAATTTTTGGAAAACGGATGGGTGGAAATCACAGCAAACTCAAGCAGACTTGTACATTTAAATATGCCAGAAAGTGAAAATTATAAAAGAGTAGTTGTAAATAATATGGATAAAACTGCAGTTAAAGGAAACATGGCTTTAGATGATACTCATGTACAAATTGTAACACCTTGGTCATTGGTTGATGCAAATGCTTGGGGAGTTTGGTTTAATCCAGGAGATTGGCAACTAATTGTTAATACTATGAGTGAGTTGCATTTAGTTAGTTTTGAACAAGAAATTTTTAATGTTGTTTTAAAGACTGTTTCAGAATCTGCTACTCAGCCACCAACTAAAGTTTATAATAATGATTTAACTGCATCATTAATGGTTGCATTAGATAGTAATAATACTATGCCATTTACTCCAGCAGCTATGAGATCTGAGACATTGGGTTTTTATCCATGGAAACCAACCATACCAACTCCATGGAGATATTATTTTCAATGGGATAGAACATTAATACCATCTCATACTGGAACTAGTGGCACACCAACAAATGTATATCATGGTACAGATCCAGATGATGTTCAATTTTATACTATTGAAAATTCTGTGCCAGTACACTTACTAAGAACAGGTGATGAATTTGCTACAGGAACATTTTTTTTTGATTGTAAACCATGTAGACTAACACATACATGGCAAACAAATAGAGCATTGGGCTTACCACCATTTCTAAATTCTTTGCCTCAATCTGAAGGAGCTACTAACTTTGGTGATATAGGAGTTCAACAAGATAAAAGACGTGGTGTAACTCAAATGGGAAATACAGACTATATTACTGAAGCTACTATTATGAGACCAGCTGAGGTTGGTTATAGTGCACCATATTATTCTTTTGAAGCATCTACACAAGGGCCATTTAAAACACCTATTGCAGCAGGACGGGGGGGAGCGCAAACAGATGAAAACCAAGCAGCAGATGGTGATCCAAGATATGCATTTGGTAGACAACATGGTCAAAAAACTACTACAACAGGAGAAACACCCGAGAGATTTACATATATAGCACATCAAGATACAGGAAGATATCCAGAAGGAGATTGGATTCAAAATATTAACTTTAACCTTCCTGTAACAAATGATAATGTATTGCTACCAACAGATCCAATTGGAGGTAAAACAGGAATTAACTATACTAATATATTTAATACTTATGGTCCTTTAACTGCATTAAATAATGTACCACCAGTTTATCCAAATGGTCAAATTTGGGATAAAGAATTTGATACTGACTTAAAACCAAGACTTCATGTAAATGCACCATTTGTTTGTCAAAATAATTGTCCTGGTCAATTATTTGTAAAAGTTGCGCCTAATTTAACAAATGAATATGATCCTGATGCATCTGCTAATATGTCAAGAATTGTGACTTACTCAGATTTTTGGTGGAAAGGTAAATTAGTATTTAAAGCTAAACTAAGAGCATCTCATACTTGGAATCCAATTCAACAAATGAGTATTAATGTAGATAACCAATTTAACTATGTACCAAATAATATTGGAGCTATGAAAATTGTATATGAAAAATCTCAACTAGCACCTAGAAAATTATATTAA
>ON646209.1 Feline parvovirus isolate DL09-2019 VP2 protein gene complete cds
ATGAGTGATGGAGCAGTTCAACCAGACGGTGGTCAACCTGCTGTCAGAAATGAAAGAGCTACAGGATCTGGGAACGGGTCTGGAGGCGGGGGTGGTGGTGGTTCTGGGGGTGTGGGGATTTCTACGGGTACTTTCAATAATCAGACGGAATTTAAATTTTTGGAAAACGGGTGGGTGGAAATCACAGCAAACTCAAGCAGACTTGTACATTTAAATATGCCAGAAAGTGAAAATTATAAAAGAGTAGTTGTAAATAATATGGATAAAACTTCAGTTAAAGGAAACATGGCTTTAGATGATACTCATGTACAAATTGTAACACCTTGGTCATTGGTTGATGCAAATGCTTGGGGAGTTTGGTTTAGTCCAGGAGATTGGCAACTAATTGTTAATACTATGAGTGAGTTGCATTTAGTTAGTTTTGAACAAGAAATTTTTAATGTTGTTTTAAAGACTGTTTCAGAATCTGCTACTCAGCCACCAACTAAAGTTTATAATAATGATTTAACTGCATCATTGATGGTTGCATTAGATAGTAATAATACTATGCCATTTACTCCAGCAGCTATGAGATCTGAGACATTGGGTTTTTATCCATGGAAACCAACCATACCAACTCCATGGAGATATTATTTTCAATGGGATAGAACATTAATACCATCTCATACTGGAACTAGTGGCACACCAACAAATGTATATCATGGTACAGATCCAGATGATGTTCAATTTTATACTATTGAAAATTCTGTGCCAGTACACTTACTAAGAACAGGTGATGAATTTGCTACAGGAACATTTTTTTTTGATTGTAAACCATGTAGACTAACACATACATGGCAAACAAATAGAGCATTGGGCTTACCACCATTTTTAAATTCTTTGCCTCAATCTGAAGGAGCTACTAACTTTGGTGATATAGGAGTTCAACAAGATAAAAGACGTGGTGTAACTCAAATGGGAAATACAGACTATATTACTGAAGCTACTATTATGAGACCAGCTGAGGTTGGTTATAGTGCACCATATTATTCTTTTGAAGCATCTACACAAGGGCCATTTAAAACACCTATTGCAGCAGGACGGGGGGGAGCGCAAACAGATGAAAACCAAGCAGCAGATGGTGATCCAAGATATGCATTTGGTAGACAACATGGTCAAAAAACTACTACAACAGGAGAAACACCTGAGAGATTTACATATATAGCACATCAAGATACAGGAAGATATCCAGAAGGAGATTGGATTCAAAATATTAACTTTAACCTTCCTGTAACAAATGATAATGTATTGCTACCAACAGATCCAATTGGAGGTAAAACAGGAATTAACTATACTAATATATTTAATACTTATGGTCCTTTAACTGCATTAAATAATGTACCACCAGTTTATCCAAATGGTCAAATTTGGGATAAAGAATTTGATACTGACTTAAAACCAAGACTTCATGTAAATGCACCATTTGTTTGTCAAAATAATTGTCCTGGTCAATTATTTGTAAAAGTTGCGCCTAATTTAACAAATGAATATGATCCTGATGCATCTGCTAATATGTCAAGAATTGTAACTTACTCAGATTTTTGGTGGAAAGGTAAATTAGTTTTTAAAGCTAAACTAAGAGCATCTCATACTTGGAATCCAATTCAACAAATGAGTATTAATGTAGATAACCAATTTAACTATGTACCAAATAATATTGGAGCTATGAAAATTGTATATGAAAAATCTCAACTAGCACCTAGAAAATTATATTAA
>ON646208.1 Feline parvovirus isolate DL08-2019 VP2 protein gene complete cds
ATGAGTGATGGAGCAGTTCAACCAGACGGTGGTCAACCTGCTGTCAGAAATGAAAGAGCTACAGGATCTGGGAACGGGTCTGGAGGCGGGGGTGGTGGTGGTTCTGGGGGTGTGGGGATTTCTACGGGTACTTTCAATAATCAGACGGAATTTAAATTTTTGGAAAACGGATGGGTGGAAATCACAGCAAACTCAAGCAGACTTGTACATTTAAATATGCCAGAAAGTGAAAATTATAAAAGAGTAGTTGTAAATAATATGGATAAAACTTCAGTTAAAGGAAACATGGCTTTAGATGATACTCATGTACAAATTGTAACACCTTGGTCATTGGTTGATGCAAATGCTTGGGGAGTTTGGTTTAATCCAGGAGATTGGCAACTAATTGTTAATACTATGAGTGAGTTGCATTTAGTTAGTTTTGAACAAGAAATTTTTAATGTTGTTTTAAAGACTGTTTCAGAATCTGCTACTCAACCACCAACTAAAGTTTATAATAATGATTTAACTGCATCATTGATGGTTGCATTAGATAGTAATAATACTATGCCATTTACTCCAGCAGCTATGAGATCTGAGACATTGGGTTTTTATCCATGGAAACCAACCATACCAACTCCATGGAGATATTATTTTCAATGGGATAGAACATTAATACCATCTCATACTGGAACTAGTGGCACACCAACAAATGTATATCATGGTACAGATCCAGATGATGTTCAATTTTATACTATTGAAAATTCTGTGCCAGTACACTTACTAAGAACAGGTGATGAATTTGCTACAGGAACATTTTTTTTTGATTGTAAACCATGTAGACTAACACATACATGGCAAACAAATAGAGCATTGGGCTTACCACCATTCCTAAATTCTTTGCCTCAATCTGAAGGAGCTACTAACTTTGGTGATATAGGAGTTCAACAAGATAAAAGACGTGGTGTAACACAAATGGGAAATACAGACTATATTACTGAAGCTACTATTATGAGACCAGCTGAGGTTGGTTATAGTGCACCATATTATTCTTTTGAAGCATCTACACAAGGACCATTTAAAACACCTATTGCAGCAGGACGGGGGGGAGCGCAAACAGATGAAAACCAAGCAGCAGATGGTGATCCAAGATATGCATTTGGTAGACAACATGGTCAAAAAACTACTACAACAGGAGAAACACCCGAGAGATTTACATATATAGCACATCAAGATACAGGAAGATATCCAGAAGGAGATTGGATTCAAAATATTAACTTTAACCTTCCTGTAACAAATGATAATGTATTGCTACCAACAGATCCAATTGGAGGTAAAACAGGAATTAACTATACTAATATATTTAATACTTATGGTCCTTTAACTGCATTAAATAATGTACCACCAGTTTATCCAAATGGTCAAATTTGGGATAAAGAATTTGATACTGACTTAAAACCAAGACTTCATGTAAATGCACCATTTGTTTGTCAAAATAATTGTCCTGGTCAATTATTTGTAAAAGTTGCGCCTAATTTAACAAATGAATATGATCCTGATGCATCTGCTAATATGTCAAGAATTGTAACTTACTCAGATTTTTGGTGGAAAGGTAAATTAGTTTTTAAAGCTAAACTAAGAGCATCTCATACTTGGAATCCAATTCAACAAATGAGTATTAATGTAGATAACCAATTTAACTATTTGCCAAATAATATTGGAGCTATGAAAATTGTATATGAAAAATCTCAACTAGCACCTAGAAAATTATATTAA
>ON646207.1 Feline parvovirus isolate DL07-2018 VP2 protein gene complete cds
ATGAGTGATGGAGCAGTTCAACCAGACGGTGGTCAACCTGCTGTCAGAAATGAAAGAGCTACAGGATCTGGGAACGGGTCTGGAGGCGGGGGTGGTGGTGGTTCTGGGGGTGTGGGGATTTCTACGGGTACTTTCAATAATCAGACGGAATTTAAATTTTTGGAAAACGGGTGGGTGGAAATCACAGCAAACTCAAGCAGACTTGTACATTTAAATATGCCAGAAAGTGAAAATTATAAAAGAGTAGTTGTAAATAATATGGATAAAACTGCAGTTAAAGGAAACATGGCTTTAGATGATACTCATGTACAAATTGTAACACCTTGGTCATTGGTTGATGCAAATGCTTGGGGAGTTTGGTTTAGTCCAGGAGATTGGCAACTAATTGTTAATACTATGAGTGAGTTGCATTTAGTTAGTTTTGAACAAGAAATTTTTAATGTTGTTTTAAAGACTGTTTCAGAATCTGCTACTCAGCCACCAACTAAAGTTTATAATAATGATTTAACTGCATCATTAATGGTTGCATTAGATAGTAATAATACTATGCCATTTACTCCAGCAGCTATGAGATCTGAGACATTGGGTTTTTATCCATGGAAACCAACCATACCAACTCCATGGAGATATTATTTTCAATGGGATAGAACATTAATACCATCTCATACTGGAACTAGTGGCACACCAACAAATGTATATCATGGTACAGATCCAGATGATGTTCAATTTTATACTATTGAAAATTCTGTGCCAGTACACTTACTAAGAACAGGTGATGAATTTGCTACAGGAACATTTTTTTTTGATTGTAAACCATGTAGACTAACACATACATGGCAAACAAATAGAGCATTGGGCTTACCACCATTTTTAAATTCTTTGCCTCAATCTGAAGGAGCTACTAACTTTGGTGATATAGGAGTTCAACAAGATAAAAGACGTGGTGTAACTCAAATGGGAAATACAGACTATATTACTGAAGCTACTATTATGAGACCAGCTGAGGTTGGTTATAGTGCACCATATTATTCTTTTGAAGCATCTACACAAGGACCATTTAAAACACCTATTGCAGCAGGACGGGGGGGAGCGCAAACAGATGAAAACCAAGCAGCAGATGGTGATCCAAGATATGCATTTGGTAGACAACATGGTCAAAAAACTACTACAACAGGAGAAACACCCGAGAGATTTACATATATAGCACATCAAGATACAGGAAGATATCCAGAAGGAGATTGGATTCAAAATATTAACTTTAACCTTCCTGTAACAAATGATAATGTATTGCTACCAACAGATCCAATTGGAGGTAAAACAGGAATTAACTATACTAATATATTTAATACTTATGGTCCTTTAACTGCATTAAATAATGTACCACCAGTTTATCCAAATGGTCAAATTTGGGATAAAGAATTTGATACTGACTTAAAACCAAGACTTCATGTAAATGCACCATTTGTTTGTCAAAATAATTGTCCTGGTCAATTATTTGTAAAAGTTGCGCCTAATTTAACAAATGAATATGATCCTGATGCATCTGCTAATATGTCAAGAATTGTAACTTACTCAGATTTTTGGTGGAAAGGTAAATTAGTATTTAAAGCTAAACTAAGAGCATCTCATACTTGGAATCCAATTCAACAAATGAGTATTAATGTAGATAACCAATTTAACTATGTACCAAATAATATTGGAGCTATGAAAATTGTATATGAAAAATCTCAACTAGCACCTAGAAAATTATATTAA
>ON646206.1 Feline parvovirus isolate DL06-2018 VP2 protein gene complete cds
ATGAGTGATGGAGCAGTTCAACCAGACGGTGGTCAACCTGCTGTCAGAAATGAAAGAGCTACAGGATCTGGGAACGGGTCTGGAGGCGGGGGTGGTGGTGGTTCTGGGGGTGTGGGGATTTCTACGGGTACTTTCAATAATCAGACGGAATTTAAATTTTTGGAAAACGGGTGGGTGGAAATCACAGCAAACTCAAGCAGACTTGTACATTTAAATATGCCAGAAAGTGAAAATTATAAAAGAGTAGTTGTAAATAATATGGATAAAACTGCAGTTAAAGGAAACATGGCTTTAGATGATACTCATGTACAAATTGTAACACCTTGGTCATTGGTTGATGCAAATGCTTGGGGAGTTTGGTTTAATCCAGGAGATTGGCAACTAATTGTTAATACTATGAGTGAGTTGCATTTAGTTAGTTTTGAACAAGAAATTTTTAATGTTGTTTTAAAGACTGTTTCAGAATCTGCTACTCAACCACCAACTAAAGTTTATAATAATGATTTAACTGCATCATTAATGGTTGCATTAGATAGTAATAATACTATGCCATTTACTCCAGCAGCTATGAGATCTGAGACATTGGGTTTTTATCCATGGAAACCAACCATACCAACTCCATGGAGATATTATTTTCAATGGGATAGAACATTAATACCATCTCATACTGGAACTAGTGGCACACCAACAAATGTATATCATGGTACAGATCCAGATGATGTTCAATTTTATACTATTGAAAATTCTGTACCAGTACACTTACTAAGAACAGGTGATGAATTTGCTACAGGAACATTTTTTTTTGATTGTAAACCATGTAGACTAACACATACATGGCAAACAAATAGAGCATTGGGCTTACCACCATTTTTAAATTCTTTGCCTCAATCTGAAGGAGCTACTAACTTTGGTGATATAGGAGTTCAACAAGATAAAAGACGTGGTGTAACTCAAATGGGAAATACAGACTATATTACTGAAGCTACTATTATGAGACCAGCTGAGGTTGGTTATAGTGCACCATATTATTCTTTTGAAGCATCTACACAAGGACCATTTAAAACACCTATTGCAGCAGGACGGGGGGGAGCGCAAACAGATGAAAACCAAGCAGCAGATGGTGATCCAAGATATGCATTTGGTAGACAACATGGTCAAAAAACTACTACAACAGGAGAAACACCCGAGAGATTTACATATATAGCACATCAAGATACAGGAAGATATCCAGAAGGAGATTGGATTCAAAATATTAACTTTAACCTTCCTGTAACAAATGATAATGTATTGCTACCAACAGATCCAATTGGAGGTAAAACAGGAATTAACTATACTAATATATTTAATACTTATGGTCCTTTAACTGCATTAAATAATGTACCACCAGTTTATCCAAATGGTCAAATTTGGGATAAAGAATTTGATACTGACTTAAAACCAAGACTTCATGTAAATGCACCATTTGTTTGTCAAAATAATTGTCCTGGTCAATTATTTGTAAAAGTTGCGCCTAATTTAACAAATGAATATGATCCTGATGCATCTGCTAATATGTCAAGAATTGTAACTTACTCAGATTTTTGGTGGAAAGGTAAATTAGTATTTAAAGCTAAACTAAGAGCATCTCATACTTGGAATCCAATTCAACAAATGAGTATTAATGTAGATAACCAATTTAACTATGTACCAAATAATATTGGAGCTATGAAAATTGTATATGAAAAATCTCAACTAGCACCTAGAAAATTATATTAA
>ON646205.1 Feline parvovirus isolate DL05-2018 VP2 protein gene complete cds
[truncated: 1,103,895 more chars]
